# Supplementary material for: Uncovering the Hidden World of Aqueous Humor Proteins for Discovery of Biomarkers for Marfan Syndrome
Source: Adv Sci (Weinh). 2023 Dec 13;11(6):2303161. doi: 10.1002/advs.202303161 (PMC10853735; doi:10.1002/advs.202303161)
Supplement: Supplementary file 2 — Supporting Table 1 [file ADVS-11-2303161-s001.xlsx]

## Sheet: Summary
Header line description of Appendix 1-table 1			Appendix 1-Table 1. MS/MS spectrum database search analysis summary
Identified peptides	Number of peptides which spectrum hit
Identified proteins	Number of proteins detected by spectrum search analysis		Identified peptides	Identified proteins	Comparable proteins
Comparable proteins	Number of proteins comparable		13677	2336	2300
Header line description of worksheet "Protein_quant"
Protein accession	Protein accession number of database used for search		Appendix 1-Table 2. Differentially expressed protein summary
Protein description	Protein functional description
Gene name	Name of the gene associated to the protein sequence		Compare group	Regulated type	fold change >1.2	fold change >1.3	fold change >1.5	fold change >2
MW [kDa]	Protein molecular weight, unit [kDa]		MF/CC	Up-regulated	252	234	155	51
				Down-regulated	535	478	294	142
Header line description of worksheet "Peptide_quant"
Sequence	Identified peptide amino acid sequence
Length	Identified peptide amino acid length
Protein accession	Protein accession number of database used for search
Protein description	Protein functional description
Gene name	Name of the gene associated to the protein sequence
MW [kDa]	Protein molecular weight, unit [kDa]
Charge	The charge-state of the peptide
Score	Andromeda score for the best associated MS/MS spectrum

## Sheet: Protein_quant
Protein accession	Protein description	Gene name	MW [kDa]	Intensity MF1	Intensity MF2	Intensity MF3	Intensity MF4	Intensity MF5	Intensity MF6	Intensity MF7	Intensity MF8	Intensity MF11	Intensity MF12	Intensity MF15	Intensity MF16	Intensity MF19	Intensity MF20	Intensity MF21	Intensity MF22	Intensity MF23	Intensity MF24	Intensity MF25	Intensity MF26	Intensity MF28	Intensity MF29	Intensity MF30	Intensity MF31	Intensity MF32	Intensity MF33	Intensity MF34	Intensity CC3	Intensity CC4	Intensity CC6	Intensity CC9	Intensity CC10	Intensity CC12	Intensity CC16	Intensity CC17	Intensity CC20	Intensity CC21	Intensity CC22	Intensity CC25	Intensity CC26	Intensity CC27	Intensity CC28	Intensity CC29	Intensity CC31	Intensity CC2	Intensity CC5
A0M8Q6	Immunoglobulin lambda constant 7 OS=Homo sapiens OX=9606 GN=IGLC7 PE=1 SV=3	IGLC7	11.2536	12172.3	16658.2	2811.85	6060.78	7588.63	12733.4	13280.4	8449.14	8381.07	10884.2	22887.3	4289.28	20053.5	27912	5526.97	6990.11	5366.26	11068.3	14834.3	7519.2	4894.91	878.987	3703.89	4495	12619.6	42288.7	10093.4	13097.6	3693.22	7021.92	12182	10543.1	7535.21	12332.7	8021.33	7927.7	7931.29	6595.53	19402.6	13013.8	15194.2	4340.26	4068.47	6437.19	13218.5	29943.7
A1KZ92	Probable oxidoreductase PXDNL OS=Homo sapiens OX=9606 GN=PXDNL PE=1 SV=3	PXDNL	163.686	441.508	391.768	469.967	285.548	430.813		177.93	539.12		380.393	111.265	322.516	223.279	327.188	163.026	419.305	237.425	194.769	264.947	420.853	440.805	400.694	700.371	497.915		191.55	159.358	529.386	379.299	326.259	232.163	377.097	391.65	638.448	624.113	492.649	356.683	901.249	162.883	663.236	711.447	332.214	185.373	208.994	332.717
A1L4H1	Soluble scavenger receptor cysteine-rich domain-containing protein SSC5D OS=Homo sapiens OX=9606 GN=SSC5D PE=1 SV=3	SSC5D	165.743	2922.7	1449.45	2404.7	1233.73	1643.16	1870.65	972.535	768.838	1657.37	1158.45	735.89	898.108	1037.07	986.018	1469.81	2061.9	2060.29	1489.88	1197.6	1098.36	1162.34	1223.76	1195.65	1623.1	390.152	1246.9	1106.23	1160.32	1340.5	1436.9	1254.21	1362.73	555.015	2255.57	1392.5	1266.35	835.794	1749.89	869.076	1012.25	685.687	1297.96	1827.93	596.789	1815.95	419.019
A5D8T8	C-type lectin domain family 18 member A OS=Homo sapiens OX=9606 GN=CLEC18A PE=1 SV=3	CLEC18A	49.6024	896.814	156.786	76.9356	34.2271	148.191	397.342	364.941		175.621	198.257		147.777	210.644	256.499	54.5622	225.554	313.486	171.416	245.319	401.231	97.016	89.0448	190.162	724.174	56.9901	237.761	162.393	266.92	189.484	293.231	271.171	495.711	337.568	724.728	227.625	384.528	229.216	258.893	288.624	304.59	241.065	135.058	296.33	33.6579	192.539
A6BM72	Multiple epidermal growth factor-like domains protein 11 OS=Homo sapiens OX=9606 GN=MEGF11 PE=1 SV=3	MEGF11	110.844	1148.66	958.036	693.631	244.915	1093.16	662.233	195.877	482.832	353.691	342.421	329.994	956.705	327.069	568.358	311.988	1621.84	739.081	416.251	523.589	949.193	670.807	1320.12	1529.57	1212.62	247.424	810.314	475.658	1029.86	1247.42	713.288	1328.67	1034.81	2068.04	965.661	957.462	996.098	1114.52	414.543	1010.4	1121.85	1019.41	1442.52	846.534	661.183	1128.63	259.782
A6NGU5	Putative glutathione hydrolase 3 proenzyme OS=Homo sapiens OX=9606 GN=GGT3P PE=5 SV=2	GGT3P	61.5016	187.433	292.085	98.237	107.934	83.8831	100.617	140.744				120.471	358.897	150.114	179.441		183.692		250.175	166.651	216.836	408.936	255.833	265.422	165.975	60.6932	93.9884	283.471		161.96		308.037	130.241	115.329			150.046	108.067	159.061			260.832		52.7954			85.1889
A8K2U0	Alpha-2-macroglobulin-like protein 1 OS=Homo sapiens OX=9606 GN=A2ML1 PE=1 SV=3	A2ML1	161.107					201.96				376.622	1807.72		38.9882	150.446			668.004	358.205	16287.4					890.085		37.496	108.881	131.651			605.075		351.579		696.612				58.2578					680.029	1350.6	940.78
B2RUY7	von Willebrand factor C domain-containing protein 2-like OS=Homo sapiens OX=9606 GN=VWC2L PE=1 SV=1	VWC2L	24.57		410.683	122.774		341.916		213.775		228.066	190.531	165.381	440.794	147.205	2378.5		158.339	230.863	234.986	223.551	363.531	173.77	402.673		233.918		406.728		170.342	2100.89	183.666	376.327		98.2111	291.778	170.825	1202.75	457.721	308.801	135.214	1264.11	522.404				361.766
O00115	Deoxyribonuclease-2-alpha OS=Homo sapiens OX=9606 GN=DNASE2 PE=1 SV=2	DNASE2	39.5808	7552.06	7392.96	5978.85	3813.14	6947.55	6381.7	5175.03	6713.23	4618.28	3647.06	4324.03	6727.04	4858.14	6796.93	5843.69	7657.75	7014.69	7087.79	6124.82	7580.06	5538.49	5423.36	5190.08	8703.78	6374.04	7412.71	7692.92	11545.7	10857.1	11004	11704.3	11961	11071.8	10527.6	7712.14	9925.59	10292.8	8273.77	8504.85	12931.2	12006.6	9350.49	6928.57	3747.54	8939.27	9970.22
O00148	ATP-dependent RNA helicase DDX39A OS=Homo sapiens OX=9606 GN=DDX39A PE=1 SV=2	DDX39A	49.1295										402.679					174.335	834.861		1554.11					363.545	300.195			2678.75	314.213		518.063		664.152		617.16	261.261					206.81			458.022	805.867	863.739
O00151	PDZ and LIM domain protein 1 OS=Homo sapiens OX=9606 GN=PDLIM1 PE=1 SV=4	PDLIM1	36.0717																										1392.52	6066.77					955.066								1308.47	1256.11		844.585	1136.61
O00187	Mannan-binding lectin serine protease 2 OS=Homo sapiens OX=9606 GN=MASP2 PE=1 SV=4	MASP2	75.7024	6324.13	7427.69	1268.41	6973.79	5304.42	4068.71	3646.48	6031.33	1354.9	2193.86	6959.22	4736.69	7090.13	2778.3	9797.29	5571.72	9228.21	3206.38	6655.03	4548.76	4199.29	7681.14	3312.32	5768.33	9015.32	4627.06	615.345	1507.24	2486.53	4021.53	3779.55	3668.36	6461.57	8070.98	5942.85	3197.33	3994.72	4247.65	3597.86	5147.91	5858.9	1893.75	3214.02	4192.13	4715.8	1833.07
O00204	Sulfotransferase 2B1 OS=Homo sapiens OX=9606 GN=SULT2B1 PE=1 SV=2	SULT2B1	41.3077					269.914											782.274	317.844	766.634			200.43		185.42																	343.758		450.14
O00231	26S proteasome non-ATPase regulatory subunit 11 OS=Homo sapiens OX=9606 GN=PSMD11 PE=1 SV=3	PSMD11	47.4638																494.271		673.341								533.749	614.452					638.329		287.162						357.032	605.758			1393.08		369.884
O00233	26S proteasome non-ATPase regulatory subunit 9 OS=Homo sapiens OX=9606 GN=PSMD9 PE=1 SV=3	PSMD9	24.6818																167.844	179.812										266.252					277.255												1164.59
O00264	Membrane-associated progesterone receptor component 1 OS=Homo sapiens OX=9606 GN=PGRMC1 PE=1 SV=3	PGRMC1	21.6712	484.759	625.702	228.072	171.365	312.896	235.485	411.351	371.212	294.489	233.527		247.057	189.128	306.429	230.951	468.887	211.266	173.838	322.388	400.415	154.453	193.086	253.72	364.543			109.781	186.185	280.877	323.396	499.722	550.674	291.224	516.457	266.545	511.5	384.193	317.933	567.267	625.397	247.608	359.787	578.177	190.469	259.206	225.124
O00292	Left-right determination factor 2 OS=Homo sapiens OX=9606 GN=LEFTY2 PE=1 SV=2	LEFTY2	40.9202	2556.98	8909.06	734.928	235.445	2548.85	1556.37	897.168	345.337	5363.65	511.88	539.92	2119.03	1380.11	1105.48	302.946	3355.9	2009.79	1620.36	1195.88	1067.59	755.126	1834.59	1220.91	780.829	21.1424	1418.16	2315.85	735.663	772.747	250.423	174.586	2654.85	2045.93	2931.64	510.54	2646.47	1096.3	1241.27	1729.39	950.346	1042.11	1314.44	2463.18	405.073	513.859	3929.78
O00299	Chloride intracellular channel protein 1 OS=Homo sapiens OX=9606 GN=CLIC1 PE=1 SV=4	CLIC1	26.9227	104.707	239.638	312.65			231.598		92.4657		75.6923						501.528	431.18	640.484			148.247	98.8729	63.6935	203.831	167.942	436.134	1204	265.237	117.183	345.692	251.277	535.493	154.413	473.95	82.7814	191.807	220.95	167.346		399.333	560.033	203.176	305.789	685.046	223.518	662.411
O00300	Tumor necrosis factor receptor superfamily member 11B OS=Homo sapiens OX=9606 GN=TNFRSF11B PE=1 SV=3	TNFRSF11B	46.026	335.943	427.917	229.207		259.279				191.595	511.39	9.07266	123.072	179.956			482.918										227.852		11.2742	162.062			318.447	396.813	411.05	8.44562	357.7				69.6199	307.393		300.894		198.015
O00339	Matrilin-2 OS=Homo sapiens OX=9606 GN=MATN2 PE=1 SV=4	MATN2	106.837	1471.8	1266.88	1388.79	592.388	1588.38	1145.34	785.304	864.149	1339.16	1018.55	686.716	636.683	884.696	1039.44	927.679	1776.59	1056.85	1106.81	899.88	973.727	979.585	903.056	1401.92	1446.54	195.384	1945.01	612.41	1454.5	1638.44	722.888	951.473	1445.61	1030.65	1377.12	743.26	1385.69	1302.4	1308.78	720.471	1424.27	1404.18	1267.35	1796.72	474.743	1557.26	441.52
O00391	Sulfhydryl oxidase 1 OS=Homo sapiens OX=9606 GN=QSOX1 PE=1 SV=3	QSOX1	82.5777	5571.25	4603.99	4801.9	2614.54	6333.1	4228.99	4165.83	3776.53	3794.24	3249.07	3017.66	4372.5	2656.02	4532.91	3275.42	7225.39	5069.55	3628.01	3693.63	5067.83	3888.56	4955.88	5390.74	5334.92	3039.79	5004.24	3924.46	5043.19	4577.89	4285.98	5814.56	4628.01	5359.94	5466.93	4156.47	5953.52	4235.85	4160.58	4366.04	5153.52	5270.59	4609.95	3797.71	2005.77	4786.96	1884.01
O00410	Importin-5 OS=Homo sapiens OX=9606 GN=IPO5 PE=1 SV=4	IPO5	123.63								87.2682								219.044		407.749							67.5752	120.965	900.602			102.167		419.85	669.23	248.58			99.634			334.832	324.068	301.218		669.989	198.494	95.7004
O00451	GDNF family receptor alpha-2 OS=Homo sapiens OX=9606 GN=GFRA2 PE=1 SV=2	GFRA2	51.5436	3247.9	4628.22	2616.61	1186.81	3649.04	4008.66	1852.02	2372.47	3301.58	4744.9	2751.29	2170.27	2490.05	3219.42	2416.89	4435.07	2618.65	1783.78	2797.89	2831.94	2420.96	2984.32	2636.63	4502.35	2432.55	3708.74	3907.73	4559.86	6921.06	5005.18	5043.6	6894.55	2492.21	5391.75	3635.93	4709	4753.51	5021.49	4768.99	4735.7	4603.9	7594.11	5233.13	3344.88	6018.84	1883.89
O00461	Golgi integral membrane protein 4 OS=Homo sapiens OX=9606 GN=GOLIM4 PE=1 SV=1	GOLIM4	81.8803	1962.17	665.363	805.413	243.988	2765.57	784.27	1112.75	762.072	1352.63	1151.15	977.834	967.027	705.17	1571.97	413.358	2136.53	866.894	722.901	704.643	1437.69	803.004	1492.26	900.601	2638.91	829.291	1505.16	1483.43	1781.94	1188.07	2191.8	2766.74	1687.67	465.873	1780.5	841.11	2103.31	2372.13	1714.98	2079.86	1405.24	1870.92	2028.81	2026.31	503.373	1248.18	1309.75
O00462	Beta-mannosidase OS=Homo sapiens OX=9606 GN=MANBA PE=1 SV=3	MANBA	100.895	3288.11	3330.19	3533.81	1569.63	4248.95	2847.59	2197.96	3956.92	1861.76	2158.15	1319.92	2523.54	1822.82	2034.98	2394.36	4291.69	3671.35	1727.22	2770.89	2813.95	2941.21	2845.3	3140.27	4300.03	2111.13	2979.95	2728.89	3651.22	4752.36	1943.09	4081.42	4253.13	4676.06	4385.92	3392.44	3236.22	3522.37	2911.38	3285.24	3459.47	2972.41	4212.78	3451.91	1343.56	3032.99	2580.24
O00468	Agrin OS=Homo sapiens OX=9606 GN=AGRN PE=1 SV=6	AGRN	217.32	5734.63	5688.21	6178.38	2485.71	5941.58	4168.37	3321.36	4831.39	3687.93	3309.72	3678.61	4083.12	2586.78	4767.31	2902.54	6063.73	4559.55	3932.28	3615.59	5031.9	4984	6201.42	5327.08	6712.19	1186.08	5182.49	3744.85	5114.84	6435.96	4966.65	6594.7	5429.25	7458.68	6678.86	4322.61	6773.47	5755.69	5733.44	4837.65	5382	5641.19	5796.83	4646.82	2517.48	5589.28	2252.87
O00469	Procollagen-lysine,2-oxoglutarate 5-dioxygenase 2 OS=Homo sapiens OX=9606 GN=PLOD2 PE=1 SV=2	PLOD2	84.6856	444.77	329.475	399.391		913.733	354.577	592.8			338.955	199.361	603.907	189.311	667.425		1019.34	300.346	211.939	407.074	284.587	324.482	132.862	301.968	353.662	181.641	536.976	238.321	1316.8	857.617	804.268	323.423	678.373	1374.12	536.547	319.295	403.151	756.926	817.983	412.519	503.664	769.85	727.32	448.511	189.239	428.759
O00487	26S proteasome non-ATPase regulatory subunit 14 OS=Homo sapiens OX=9606 GN=PSMD14 PE=1 SV=1	PSMD14	34.577																354.548		188.277								313.436	1085.44			757.3		823.519		424.748							451.312			1546.48	1019.57
O00533	Neural cell adhesion molecule L1-like protein OS=Homo sapiens OX=9606 GN=CHL1 PE=1 SV=4	CHL1	135.071	3210.77	3626.83	2671.08	1206.85	3725.24	3206.75	2167.33	2606.92	2070.62	2043.17	2067.58	2456.36	1848.55	2997.7	1854.96	3822.3	3616.45	1668.13	2343.94	3798.65	2531.29	2781.98	2534.52	3690.74	2204.3	2734.12	2131.49	3681.16	5320.79	3603.82	5029.31	3509.76	6216.87	4418.95	3054.48	4413.81	4020.11	4576.03	3470.22	4342.14	4298.71	3911.12	2549	1577.04	3158.26	3115.54
O00548	Delta-like protein 1 OS=Homo sapiens OX=9606 GN=DLL1 PE=1 SV=2	DLL1	78.0555	370.557				239.638	312.897	244.399	327.755		443.27				273.621		333.543	281.034		283.321	243.027			233.548	653.768		341.201		773.088	806.033	400.814	528.191	532.067	315.61	638.33	182.973	423.55	501.618	464.555	317.383	537.758	294.072	656.199	305.53
O00571	ATP-dependent RNA helicase DDX3X OS=Homo sapiens OX=9606 GN=DDX3X PE=1 SV=3	DDX3X	73.2434																1261.07		4545.56					277.285									383.732		1109.37										341.96	2063.33
O00584	Ribonuclease T2 OS=Homo sapiens OX=9606 GN=RNASET2 PE=1 SV=2	RNASET2	29.4808	3217.29	5757.51	3336.81	2038.66	4896.23	4070.6	2877.08	4306.39	3125.23	2315.77	2755.76	4650.35	3314.02	3899.28	3321.76	5220.51	4224.1	4716.19	4196.27	5237.38	4318.55	5969.5	3989.29	4821.63	3755.87	4279.86	4104.9	5129.27	4725.3	4200.96	5612.55	5048.7	8235.28	5081.07	3264.77	5748.27	5071.82	4769.34	3430.38	5818.19	6599.31	3731.08	4031.92	2474.35	4086.51	3793.57
O00625	Pirin OS=Homo sapiens OX=9606 GN=PIR PE=1 SV=1	PIR	32.1134																											1010.16					198.623								236.21	424.805					554.589
O00754	Lysosomal alpha-mannosidase OS=Homo sapiens OX=9606 GN=MAN2B1 PE=1 SV=3	MAN2B1	113.744	2986.37	2326.74	1900.94	725.663	4346.82	1945.23	2365.44	2190.21	2010.6	1972.51	1522.83	3603.82	2550.72	2338.7	1657.66	5099.47	2997.88	3634.08	2471.94	3045.99	3510.48	3628.92	2993.98	5237.55	2477.37	3000.22	3710.84	4082.84	4236.83	4216.03	4149.42	3913.42	5077.87	3734.74	3535.26	5537.89	3598.52	4328.01	4410.73	5341.34	4715.07	4517.57	3201.13	2028.63	4229.92	2287.2
O00755	Protein Wnt-7a OS=Homo sapiens OX=9606 GN=WNT7A PE=1 SV=2	WNT7A	39.0049																	57.356											202.465	108.346	119.55			95.3519	146.272		145.576	224.211	264.253			102.202	92.3205	263.563		107.9
O00757	Fructose-1,6-bisphosphatase isozyme 2 OS=Homo sapiens OX=9606 GN=FBP2 PE=1 SV=2	FBP2	36.7431			213.76																								3660.19			1002.95		1350.06								600.441	466.238	728.622
O00764	Pyridoxal kinase OS=Homo sapiens OX=9606 GN=PDXK PE=1 SV=1	PDXK	35.1023		374.968						193.089		69.6686							631.806	409.647		63.5091				72.8016	743.104	645.564	8196.54			304.066	242.89	348.37	164.516	104.3		191.598	429.289			805.422	1296.87	241.184	394.808	2052.45	237.085	1854.79
O14514	Adhesion G protein-coupled receptor B1 OS=Homo sapiens OX=9606 GN=ADGRB1 PE=1 SV=2	ADGRB1	173.501		458.619	200.661		580.31	381.674		245.619				268.188				985.904	323.034		235.071		194.289	539.39	401.427	425.673			308.359	542.996	650.232	298.653	475.661	506.448	625.924	421.697		821.163	304.669	620.092	232.553	630.732	441.413	679.31	245.668
O14579	Coatomer subunit epsilon OS=Homo sapiens OX=9606 GN=COPE PE=1 SV=3	COPE	34.482		453.154								299.011					180.842	1158.49	774.049	1929.36		192.187			249.876	187.9	690.247	786.514	1662.96				422.615	274.883	317.997	741.025			414.144		330.433	732.007	920.053	620.09	584.75	1358.79	682.377
O14594	Neurocan core protein OS=Homo sapiens OX=9606 GN=NCAN PE=1 SV=3	NCAN	143.093	1148.44	1499.47	1027.59	660.684	3244.65	1362.09	1462.87	1267.86	1459.4	1091.63	1421.65	1443.64	2916.59	2462.73	542.76	3278.04	1364.42	885.716	3643.65	4322.59	811.284	1785.35	922.381	2181.79	2537.98	1604.66	445.502	2072.65	2564.13	4187.5	3048.92	2491.65	1869.59	3404.44	2318.09	2242.89	4787.25	3322.8	1566.42	2707.98	3261.85	2514.42	540.41	1113.2	3173.51	1916.11
O14618	Copper chaperone for superoxide dismutase OS=Homo sapiens OX=9606 GN=CCS PE=1 SV=1	CCS	29.0406		273.734					512.819	457.31																		606.959	1431.2	169.646		504.276	637.242	1241.6	410.152	418.073						849.799	391.324	253.788	254.3	4089.19	491.431	530.795
O14657	Torsin-1B OS=Homo sapiens OX=9606 GN=TOR1B PE=1 SV=2	TOR1B	37.9789	315.58	180.833	96.8109		441.488	335.585	536.982		445.479	207.99	312.399		91.2692	194.497		501.669	87.3886	269.561	346.134	92.8713	244.499		115.454	186.305		313.665		184.706				499.243	240.5	337.23					237.222	324.63			226.789
O14672	Disintegrin and metalloproteinase domain-containing protein 10 OS=Homo sapiens OX=9606 GN=ADAM10 PE=1 SV=1	ADAM10	84.1421	2517.99	2598.71	1649.86	1308.68	2661	2170.03	2073.5	1350.64	2921.11	3463.07	1589.34	1679.2	1767.82	1914.31	1033.27	3591.11	1819.2	2122.02	2316.73	1859.69	2102.27	1329.05	3316.64	2737.47	758.654	2728.35	1750.85	2568.29	3200.22	1912.64	1989.51	2945.95	3308.62	3134.32	1802.78	3068.63	3024.87	2889.39	2446.54	2404.94	2548.75	3470.2	3262.11	767.92	2471.25	462.4
O14732	Inositol monophosphatase 2 OS=Homo sapiens OX=9606 GN=IMPA2 PE=1 SV=1	IMPA2	31.3209													331.964			438.997		17413.5					236.677				241.7			643.96		132.923	236.981	753.575							408.781				999.1
O14737	Programmed cell death protein 5 OS=Homo sapiens OX=9606 GN=PDCD5 PE=1 SV=3	PDCD5	14.2851																											1281.94					219.296									178.723			812.993		323.312
O14745	Na(+)/H(+) exchange regulatory cofactor NHE-RF1 OS=Homo sapiens OX=9606 GN=SLC9A3R1 PE=1 SV=4	SLC9A3R1	38.8684																											2906.26														347.502			401.017
O14773	Tripeptidyl-peptidase 1 OS=Homo sapiens OX=9606 GN=TPP1 PE=1 SV=2	TPP1	61.2479	5055.68	4529.14	4568.91	1997.4	6160.19	3970.16	3146.22	4921.84	3292.12	3155.92	2716.68	3298.57	2827.04	3843.44	3224.16	5408.91	3957.74	3952.37	4403.17	5307.93	4059.74	4539.19	4619.14	8891.79	4139.81	4863.07	2422.02	4949.68	5557.07	5322.47	7744.09	5643.18	8051.13	6114.21	3460.09	5489.42	5158.9	5049.68	5219.7	6695.41	6987.42	4388.39	3175.44	1203.02	4214.72	5821.88
O14786	Neuropilin-1 OS=Homo sapiens OX=9606 GN=NRP1 PE=1 SV=3	NRP1	103.134	1536.54	1710.58	2074.8	1461.7	3833.76	1667.35	986.574	2192.51	682.843	683.256	775.306	1816.64	1347.07	1319.35	1586.83	4014.61	1624.11	710.807	1215.01	1998.91	2146.44	2502.08	2423.34	2289.78	1213.76	1334.47	1185.87	1887.82	2213.11	1374.12	2548.78	1614.14	2688.6	1828.77	1517.01	1849.55	1268.69	1167.1	1602.62	2772.77	2396.07	1700.07	1367.7	1268.9	1454.89	829.372
O14791	Apolipoprotein L1 OS=Homo sapiens OX=9606 GN=APOL1 PE=1 SV=5	APOL1	43.9742	1062.61	617.332	1190.82	2585.61	675.796	728.373	303.933	1595.41		478.708	325.208	872.945	968.163	458.317	1142.92	1018.36	2196.29	787.504	1791.14	1109.9	2312.1	1792.17	2924.8	810.461	1244.56	624.453	71.5536	424.355	489.958	307.407	302.98	791.24	504.162	1349.1	454.351	307.392	433.465	465.394	260.447	568.591	190.703	421.317	698.745	1360.23	548.979	753.709
O14793	Growth/differentiation factor 8 OS=Homo sapiens OX=9606 GN=MSTN PE=1 SV=1	MSTN	42.7502	2556.82	4239.14	2318.47	1579.86	3066.31	2663.09	2333.91	2268.76	3988.86	2583.52	2487.5	2551.39	2462.7	3732.33	2636.98	3773.44	3175.93	1089.03	3191.34	3385.21	2742.55	2683.87	3091.27	4146.17	2683.2	3545.63	2806.64	6817.1	7930.39	4674.21	5470.32	4043.97	5902.66	5138.81	3318.53	4606.33	5383.96	4052.14	3906.87	4827.2	4520.42	6505.89	3262.45	1394.36	3252.97	1826.37
O14818	Proteasome subunit alpha type-7 OS=Homo sapiens OX=9606 GN=PSMA7 PE=1 SV=1	PSMA7	27.8868		634.564			195.286			960.423					233.68		457.514	896.194	795.91	6474.64		336.573			341.675		2012.7	1727.56	5782.34	430.418	221.07	1800.27	366.253	2133.67		1383.31	628.66	784.134	1466.78	405.309	414.171	1569.28	2498.4	1877.36	913.887	6316.45	1369.39	4835.57
O14917	Protocadherin-17 OS=Homo sapiens OX=9606 GN=PCDH17 PE=1 SV=2	PCDH17	126.229		1163.47			2014.08		3308.52									913.451				2180.77		1725.72							1786.73	2044.82		1850.43	1897.92	1612.27		1161.15	1135.96	2102.55		2136.11	1326.12	1363.77		2535.94	934.764
O14950	Myosin regulatory light chain 12B OS=Homo sapiens OX=9606 GN=MYL12B PE=1 SV=2	MYL12B	19.7792	141.234	680.109						483.244		114.828				113.157		674.463	573.958	359.587					522.187	118.902	705.665	1131.15	5904.63	381.069	104.091	432.874	168.008	899.238	144.335	506.348	223.282	277.65	186.839	91.8786	140.733	417.563	901.002	760.642	669.59	1146.82	554.499	1107.59
O14960	Leukocyte cell-derived chemotaxin-2 OS=Homo sapiens OX=9606 GN=LECT2 PE=1 SV=2	LECT2	16.39	31675.7	30448.3	27119.7	8068.9	25044	31422.8	16181.5	23019.1	10180.5	10020.9	22596.4	18313.4	18362.3	17902.8	18829.8	21230.8	28014.5	24005.2	26139.7	35334.6	22592.5	46902.9	14773.4	31889.2	13879.1	19947.6	13265.8	21931.4	22998.2	25474.9	46611.8	40547.7	28631.9	36301.4	19935.3	27553.3	24267.4	42445.6	26321.1	26134.7	25488.8	17614.8	27006.6	16028.1	27961.2	15879.9
O14980	Exportin-1 OS=Homo sapiens OX=9606 GN=XPO1 PE=1 SV=1	XPO1	123.386																		355.063																										338.467
O14983	Sarcoplasmic/endoplasmic reticulum calcium ATPase 1 OS=Homo sapiens OX=9606 GN=ATP2A1 PE=1 SV=1	ATP2A1	110.252								222376										76.6832														228.833	119394	193.058							4172.69		96.5076		94.3722	586.442
O15020	Spectrin beta chain, non-erythrocytic 2 OS=Homo sapiens OX=9606 GN=SPTBN2 PE=1 SV=3	SPTBN2	271.325																1192.33		3148.37												363.024			810.836							8.05297
O15031	Plexin-B2 OS=Homo sapiens OX=9606 GN=PLXNB2 PE=1 SV=3	PLXNB2	205.127	1651	1684.03	1361.76	581.738	2332.08	1720.12	1352.12	1051.6	2152.9	2153.12	886.455	1667.3	1290.7	1642.91	878.716	2788.62	1724.68	1435.79	1541.33	1543.16	1530.83	1989.41	2274.11	2040.25	1155.9	1935.93	1334.15	2482.24	2924.75	1871.13	2525.95	2539.98	2840.65	2486.68	1844.96	3202.41	2548.28	2073.77	2945.61	2711.77	2374.85	2468.31	2583.41	1050.78	1945.66	707.212
O15041	Semaphorin-3E OS=Homo sapiens OX=9606 GN=SEMA3E PE=1 SV=1	SEMA3E	89.2275	336.272	269.01	254.388	172.327	442.431	461.44	195.064	327.833	220.52	150.207	89.0891	221.948	248.062	286.442	252.4	400.226	289.417	196.933	374.498	429.697	357.214	333.878	319.687	656.132	227.886	307.833	226.682	338.6	532.303	439.272	524.597	377.646	455.995	456.235	386.787	700.95	659.364	639.355	300.103	571.826	859.956	472.437	346.724	83.9541	316.151	334.46
O15072	A disintegrin and metalloproteinase with thrombospondin motifs 3 OS=Homo sapiens OX=9606 GN=ADAMTS3 PE=1 SV=4	ADAMTS3	135.603	9810.5		9046.84		6418.65	9909.23	8513.45	8528.66	10505.9	6227.61	3193.07	6548.77	10929.4	9326.04			7171.93	4526.55		8143.77	7115.92		2796.21	13158.8	13095.2	10693.8	9581.03	11241.5	7731.08	10609.5	8261.64	10806.8	8206.63	12650.8	14824.4	7849.22	8295.21	9233.63	10916.1	8945.89	11639.5	7133.02	9863.63	6899.63	14748.1	8870.41
O15118	NPC intracellular cholesterol transporter 1 OS=Homo sapiens OX=9606 GN=NPC1 PE=1 SV=2	NPC1	142.167	367.035	1193.15	214.151		315.46	570.783		651.109			739.227	451.041	230.588	675.375	545.122	206.963	253.817	3586.36	1029.24	272.3		255.908	332.955	360.011	235.575	160.435		491.225	594.661	489.895	516.065	397.754	524.215	603.871		306.464	374.236	321.321	385.842	274.127	343.366	403.13	245.02		1166.32
O15143	Actin-related protein 2/3 complex subunit 1B OS=Homo sapiens OX=9606 GN=ARPC1B PE=1 SV=3	ARPC1B	40.9498																		196.412									503.738							161.617						150.779		447.059				73.349
O15144	Actin-related protein 2/3 complex subunit 2 OS=Homo sapiens OX=9606 GN=ARPC2 PE=1 SV=1	ARPC2	34.333	238.202	518.4		5381.58	105.379		159.308	149.529				191.923	676.499		420.617	622.087	628.206	1843.25		251.268	252.523		654.012	107.611	376.829	1060.44	2822.31	620.175	176.883	1232.3	315.355	1061.76	285.458	1292.52	175.408	494.388	912.626	194.093		612.848	1424.35	692.954	643.769	1134.39	1097.92	951.441
O15197	Ephrin type-B receptor 6 OS=Homo sapiens OX=9606 GN=EPHB6 PE=1 SV=4	EPHB6	110.7	506.964	564.61	596.895		495.724	615.695	304.532		483.172	281.863		301.736	491.04	476.047	306.259	655.295	597.714	363.649	621.121	517.981	512.585	298.949	684.621	537.694	373.374	620.72	652.212	692.113	1101.82	705.795	1138.15	672.062	1398.59	660.391	372.641	727.228	976.614	881.64	592.79	1046.25	705.168	686.663	729.646		511.709
O15204	ADAM DEC1 OS=Homo sapiens OX=9606 GN=ADAMDEC1 PE=1 SV=2	ADAMDEC1	52.7754	1534.71	912.842	1616.5	1440.35	1446.94			304.01	822.453	936.633		878.271	731.679		1274.21	1555.49	1074.96	593.453	529.607	1017.05	649.08	626.736	921.268	951.752		861.246	336.265	1474.16	1745.77			1032.32	1558.35	1107.18	769.198	1079.01		1067.36	1090.23	1050.07		1365.99	878.457	870.621	1523.21
O15230	Laminin subunit alpha-5 OS=Homo sapiens OX=9606 GN=LAMA5 PE=1 SV=8	LAMA5	399.737	821.63	751.824	610.862	445.95	738.78	671.831	434.325	576.78	432.36	660.751	386.04	604.025	424.96	662.155	566.5	783.054	743.048	397.02	570.158	709.061	491.756	511.083	710.774	799.609	533.41	746.28	514.984	865.765	923.025	836.507	762.956	720.534	693.284	1086.62	952.718	801.56	727.074	828.096	565.597	923.971	808.569	857.486	726.414	394.994	957.706	255.574
O15231	Zinc finger protein 185 OS=Homo sapiens OX=9606 GN=ZNF185 PE=1 SV=3	ZNF185	73.5254		11.8074														287.032		423.561					34.9153		16.9612	6.81681	353.127			10.7485		40.4879		33.3739			112.594			1.44245	37.2896		55.6564	215.498	92.8064	21.7994
O15232	Matrilin-3 OS=Homo sapiens OX=9606 GN=MATN3 PE=1 SV=2	MATN3	52.8167						291.447										371.885						669.099		281.776									402.55	362.961		633.71			662.354			1288.98
O15240	Neurosecretory protein VGF OS=Homo sapiens OX=9606 GN=VGF PE=1 SV=2	VGF	67.2579	19185.5	19707.1	14729.7	8543.03	21993.2	17975.6	16406	13919.6	26632.8	28673.4	17401.4	15733.6	19503.2	24653.1	10021.9	26783.5	14286.3	11814.4	20105	17859.7	13414.7	7830.75	20075.9	20692.8	7597.5	26599.1	21788.9	30895.4	35854.1	17476.8	19898	32666.8	23518	33020.1	13506	28550.5	25373.5	25064	22182.1	27277	27764	34623.5	29300.8	10553.9	29117.9	13691.5
O15354	Prosaposin receptor GPR37 OS=Homo sapiens OX=9606 GN=GPR37 PE=1 SV=2	GPR37	67.1138	26317.5	22008.8	12985.4	2918.46	21583.4	16814.3	17556.8	14572.5	23096.7	21204	13917.1	12129.9	15434.3	23839.9	5969.61	26759.5	11389.9	12581.7	17669.9	16059.8	10485.5	8316.21	16821.8	26752	9633.84	24252.3	15142.5	20003.6	22972.3	26104	28927.7	29298.8	36055.5	25599.1	16560	25579.5	33648.8	19418.1	29950.9	31096.2	28345.4	29107.8	19495.8	10810.7	24625	13860.9
O15371	Eukaryotic translation initiation factor 3 subunit D OS=Homo sapiens OX=9606 GN=EIF3D PE=1 SV=1	EIF3D	63.9728		400.878						695.881				113.473				1651.7	379.263	5972.11					196.278		538.08		535.867					472.34		536.353			120.804		116.806	384.836	640.421	256.353	116.244	543.718	841.822	569.062
O15394	Neural cell adhesion molecule 2 OS=Homo sapiens OX=9606 GN=NCAM2 PE=1 SV=2	NCAM2	93.0463		34307.9	33046.6			24140.3	7074.77		2056.35		6110.98		9573.25		18928.5	13282.7	12593.9	3034.37	10792.1	19991.8		19972.1	11235.2	15036.6			698.476	6267.67	3225.15				15667.6		5443.71	6130.62	2808.97	9642.07		12823.6	10214.4	3404.32	2791.13	693.06		892.233
O15400	Syntaxin-7 OS=Homo sapiens OX=9606 GN=STX7 PE=1 SV=4	STX7	29.8155		99.7474														91.8217				74.4825			66.7267							197.32		254.367										149.718
O15466	Alpha-2,8-sialyltransferase 8E OS=Homo sapiens OX=9606 GN=ST8SIA5 PE=1 SV=2	ST8SIA5	43.8949	640.045	446.888	606.681		500.348	280.911		603.916	383.254	217.149		675.053		201.2		1239.46	474.652			531.529		325.901		371.003		471.345	196.632	969.916	341.635	522.808	239.2	317.105	754.619	366.07	212.759	304.292		186.626	146.756	315.613	385.744	1267.62	180.557
O15467	C-C motif chemokine 16 OS=Homo sapiens OX=9606 GN=CCL16 PE=1 SV=1	CCL16	13.6	476.613	414.429	160.08	251.276	655.48	264.038	579.836	721.099	486.831	619.633	140.399	496.188	104.716	293.552	237.16	617.507	316.179	571.165	201.388	434.158	222.088	364.743	123.919	140.698	283.94	158.74	328.264	637.825	603.355	375.21	1149.23	649.993	486.757	564.571	156.531	489.559	329.799	400.588	563.175	499.344	170.196	802.221	389.092	132.252	306.576	321.632
O15498	Synaptobrevin homolog YKT6 OS=Homo sapiens OX=9606 GN=YKT6 PE=1 SV=1	YKT6	22.4176																271.041		601.117									2266.35			429.863		816.252	3208.9				282.658		188.457				681.687	821.065	367.948	249.163
O15537	Retinoschisin OS=Homo sapiens OX=9606 GN=RS1 PE=1 SV=2	RS1	25.5921	7904.88	8605.59	3771.44	4057.68	5923.47	6934.63	3688.63	5757.55	3884.32	6138.07	3786.46	4152.53	3616.76	10526.8	7041.02	7813.95	10231.9	6728.23	4647.04	10099.7	5101.95	7757.93	5436.99	10575.2	7536.09	11010.8	5586.91	14732	8046.59	6437.56	9114.6	22057.4	10397.9	10816.3	17613.6	7386.85	8068.32	6272.25	12437.1	13817.7	15787.2	6649.41	13292.7	5661.27	7551.87	6762.81
O43157	Plexin-B1 OS=Homo sapiens OX=9606 GN=PLXNB1 PE=1 SV=3	PLXNB1	232.298	393.511		923.283		336.998	505.203		435.807				464.84	455.67			630.862	887.019						418.796	580.129	145.704						614.092	418.677	897.196	216.426		500.376				453.391		860.723			92.95
O43173	Sia-alpha-2,3-Gal-beta-1,4-GlcNAc-R:alpha 2,8-sialyltransferase OS=Homo sapiens OX=9606 GN=ST8SIA3 PE=1 SV=3	ST8SIA3	43.9698	700.245	592.504	461.329	271.358	497.243	926.278									224.654	727.337							703.614	611.078							1283.47	322.678	1191.55	197.787											800.959
O43175	D-3-phosphoglycerate dehydrogenase OS=Homo sapiens OX=9606 GN=PHGDH PE=1 SV=4	PHGDH	56.6505	141.629	388.881				192.405			97.6363	245.873			417.338		109.881	1429.05	339.891	533.829		148.287			307.95			895.497	2133.7	111.302		1952.6	113.356	419.351	213.223	536.032		356.143	922.823		79.7469	883.234	1364.26	627.803	482.417	550.133	823.17	587.398
O43240	Kallikrein-10 OS=Homo sapiens OX=9606 GN=KLK10 PE=1 SV=3	KLK10	30.1698	750.652				591.787	212.88	569.82		941.045	658.056			1224.55			3661.03	648.362	6893.84	937.84	671.879	724.911	701.115	1267.31	649.959	425.055	516.611	782.674	617.403	418.268	2337.41	593.931	729.089	812.89	875.831	202.5	313.41	417.383		449.852	542.973	875.692		1195.71		1522.49
O43278	Kunitz-type protease inhibitor 1 OS=Homo sapiens OX=9606 GN=SPINT1 PE=1 SV=2	SPINT1	58.398	1064.33	1086.91	919.125	843.037	1171	1122.47	568.721	1033.82	840.227	952.077	519.618	1001.95	924.265	1281.11	1084.46	1368.58	1133.37	815.356	1229.38	2048.91	819.944	817.348	814.145	1614.56	1141.91	1225.1	1577.35	699.025	955.277	995.33	1465.55	888.037	478.144	1531.74	1365.03	625.053	829.401	851.913	1116.28	1012.81	1121.91	1108.75	967.787	494.748	621.378	897.486
O43286	Beta-1,4-galactosyltransferase 5 OS=Homo sapiens OX=9606 GN=B4GALT5 PE=1 SV=1	B4GALT5	45.1186		215.412																			800.166										574.559	872.479								783.558
O43390	Heterogeneous nuclear ribonucleoprotein R OS=Homo sapiens OX=9606 GN=HNRNPR PE=1 SV=1	HNRNPR	70.9431	160.227				172.258											1230.1	172.247	2108.86		60.4331			289.496			309.969	308.549		192.962	339.642		531.538		483.499			190.366				245.012		271.417	97.7395	406.621
O43396	Thioredoxin-like protein 1 OS=Homo sapiens OX=9606 GN=TXNL1 PE=1 SV=3	TXNL1	32.2513	162.778	396.944	116.077		93.4348	108.611	164.263	617.313	109.567	173.474	78.6994	103.685	61.3296	109.672	295.16	831.746	441.845	1780.2	98.9967	186.19	173.871	108.942	553.731	209.566	791.311	939.276	2185.73	384.073	334.308	1000.03	590.594	1439.07	1005	694.239	396.498	401.976	721.041	289.083	381.276	1043.6	1056.59	633.903	723.023	2319.22	1100.12	1343.82
O43399	Tumor protein D54 OS=Homo sapiens OX=9606 GN=TPD52L2 PE=1 SV=2	TPD52L2	22.2377		506.085														418.518	723.448	1814.28					428.488			143.868	2495.16			556.959		362.153		385.203		298.907	219.031		84.6388	527.366	908.204	660.908	522.369	657.891	739.082	372.616
O43405	Cochlin OS=Homo sapiens OX=9606 GN=COCH PE=1 SV=1	COCH	59.483	2637.73	2839.46	2589.48	886.634	5873.21	2584.5	1910.81	2329.82	1156.8	1546.14	1549.73	1820.78	1527.89	2951.65	1320.67	8261.89	2937.05	1930.58	2579.16	3591.59	2445.28	3319.09	4726	4704.74	1280.29	3352.63	2868.84	2665.31	3718.71	2561.1	4073.52	3345.1	4890.87	2786.83	1997.98	3577.29	2784.86	3194.26	3049.76	3190.21	3271.97	3007.43	2560.81	771.085	3185.51	1197.4
O43432	Eukaryotic translation initiation factor 4 gamma 3 OS=Homo sapiens OX=9606 GN=EIF4G3 PE=1 SV=2	EIF4G3	176.652	5021.79	4006.53	4071.48	10634.4	4602.74		3385	1909.9	3450.83		4527.48	4807.95	5094.68	3764.06	11905.6	5366.45	7880.17			5004.98	6439.86	4658.86	7915.67	3831.58	10284.8	3918.69	4710.23	4033.69	3076.93		4212.57	7378.29	4269.67	4437.17	6270.12	3764.71	4663.32		5388.37	3703.86	4525.61	3690.53		19288.9	4135.57	5758.62
O43488	Aflatoxin B1 aldehyde reductase member 2 OS=Homo sapiens OX=9606 GN=AKR7A2 PE=1 SV=3	AKR7A2	39.589	74.3371	362.025	47.8126		46.8748		71.2093	170.642				66.068		57.3853	76.5382	91.1317	134.412	103.186		61.1156			66.0176	53.5149	410.869	510.876	760.745	136.358		299.793	207.096	441.778	151.939	138.607	129.615	206.914	366.706		97.6954	537.078	851.632	152.48	320.125	1424.39	266.558	540.961
O43493	Trans-Golgi network integral membrane protein 2 OS=Homo sapiens OX=9606 GN=TGOLN2 PE=1 SV=4	TGOLN2	45.8796	2695.5	2230.56	2238.72	543.302	2718.61	2075.53	1692.13	2248.57	1994.97	1426.79	2058.66	1346.07	1343.96	2807.2	921.481	2321.33	1828.54	1723.46	1731.11	2115.87	1219.32	923.2	1362.33	2848.89	2094.17	3171.08	2761.89	3092.74	4174.41	3544.98	3472.87	3502.47	560.803	3782.94	1798.11	3183.57	3708.8	3023.15	3258.65	3816.99	4034.62	2599.79	2850.6	1743.09	2824.88	2773.6
O43505	Beta-1,4-glucuronyltransferase 1 OS=Homo sapiens OX=9606 GN=B4GAT1 PE=1 SV=1	B4GAT1	47.1191	36770.3	45589.2	43681.5	26535.4	53402.3	47381.3	24647.1	32204	30306.7	40135.2	25887.9	36620.1	32234.9	39349.7	30069.1	61686.5	44685.6	23425	40241.2	54749	49853.4	42476	51679.1	59166.6	34233.9	38752.9	31194.2	42335.9	61992.6	41079.3	79127.4	57809.2	95461	58740.9	41553	64273.2	41767.4	51391.5	56877.8	61374.7	50281.8	55185.6	49775.2	25908.5	46403.3	28715.1
O43508	Tumor necrosis factor ligand superfamily member 12 OS=Homo sapiens OX=9606 GN=TNFSF12 PE=1 SV=1	TNFSF12	27.2162	1218.12	1208.68	1227.61		2068.72	1398.27	558.972	661.965		545.131	428.344	397.735	447.891	605.087	286.271	1963.28	1538.1	1054.9	423.432	2238.61	873.235	1718.88	1367.66	2176.86	759.788	1440.39	1137.94	872.306	1340.92	428.543	3911.17	890.98	2365.46	1728.31	668.765	689.826	928.424	1478.64	1534.89	1967.87	1388.31		985.24		1391.85	307.322
O43529	Carbohydrate sulfotransferase 10 OS=Homo sapiens OX=9606 GN=CHST10 PE=1 SV=1	CHST10	42.2069	1481.67	1404.9	1953.55	659.624	1632.01	1337.02	1046.46	828.138	1317.35	1450.59	1105.44	865.123	751.016	999.22	662.776	2188.48	2104.99	453.363	1476.99	1485.15	552.031	1050.58	1477.88	2368.29	425.413	1320.42	514.309	2372.87	2310.93	1401.2	2300.59	2267.84	1071.8	1734.83	645.884	1734.15	1730.38	2360.62	1569.86	2235.84	1428.03	1980.22	2206.25	625.122	2416.25	669.806
O43548	Protein-glutamine gamma-glutamyltransferase 5 OS=Homo sapiens OX=9606 GN=TGM5 PE=1 SV=4	TGM5	80.7778								126.735										2215.58												8287.99
O43556	Epsilon-sarcoglycan OS=Homo sapiens OX=9606 GN=SGCE PE=1 SV=6	SGCE	49.851	2764.74	2463.32	1933.58	1125.64	2748.14	3117.12	1793.24	2067.12	2362.91	1762.89	2096.38	2253	1589.11	2657.99	1629.12	3016.27	3264.78	1730.84	2289.27	3167.45	2415.02	1724.19	2778.94	3844.09	2653.66	2872.13	1857.92	3357.25	3736.35	3057.55	4054.9	3215.74	3773.3	3706.36	2747.09	3579.86	2971.3	3919.58	3061.04	3759.86	3696.2	3081.56	2741.31	1130.22	3706.3	1922.34
O43598	2'-deoxynucleoside 5'-phosphate N-hydrolase 1 OS=Homo sapiens OX=9606 GN=DNPH1 PE=1 SV=1	DNPH1	19.1084																77.8597							66.7644		175.057	134.597	402.941			150.754		186.595		69.433							175.837	294.039		347.472
O43633	Charged multivesicular body protein 2a OS=Homo sapiens OX=9606 GN=CHMP2A PE=1 SV=1	CHMP2A	25.1039																											899.662																	351.578	125.73
O43653	Prostate stem cell antigen OS=Homo sapiens OX=9606 GN=PSCA PE=1 SV=2	PSCA	11.9588					1556.65			1534.75					1028.64			1871.26			2140.19							2277.08	7958.29	1147.83	1626.35	1896.01		2211.31		2110.34								1330.97	1263.85	1734.84	3798.63
O43681	ATPase GET3 OS=Homo sapiens OX=9606 GN=GET3 PE=1 SV=2	GET3	38.7928		739.47						434.041						356.826	255.249	1949.02	640.502	3975.89		144.493		159.861	887.602		1532.71	2536.83	4440.54		299.967	1626.9	1290.44	4229.26		1997.9	982.414	639.759	1684.26		613.937	2522.66	2639.77	1919.17	2043.49	12809.2	2172.56	1629.76
O43707	Alpha-actinin-4 OS=Homo sapiens OX=9606 GN=ACTN4 PE=1 SV=2	ACTN4	104.854	93.9486	416.651			99.4102	92.1671		500.501	60.9169	53.2177		124.715		79.3042	217.856	497.637	476.477	1165.15		204.047	144.933	60.6602	417.249	166.183	850.411	489.511	2730.56	191.357	106.108	2385.23	158.563	813.1	327.197	773.97	201.733	251.479	728.369	80.1604	139.998	509.063	793.923	376.791	367.674	630.55	712.083	960.524
O43768	Alpha-endosulfine OS=Homo sapiens OX=9606 GN=ENSA PE=1 SV=1	ENSA	13.389	32.332	73.3322	46.034			49.1803		83.6426									101.117	399.663		39.5241	26.636				145.97	198.429	1631.64			52.6807	86.7748	210.437	34.9079	50.1713		96.519	115.631			176.929	248.444	145.669	75.5363	492.299	95.3067	905.201
O43776	Asparagine--tRNA ligase, cytoplasmic OS=Homo sapiens OX=9606 GN=NARS1 PE=1 SV=1	NARS1	62.9429		546.739						634.536								454.761	384.674	1288.54						365.717	2370.73	1505.92	1779.04	625.016		397.323	542.025	1379.52		471.51	265.661	2461.21	1056.86		383.172	1489.32	2045.39	929.14	1071.36	983.267	816.28	2573.29
O43790	Keratin, type II cuticular Hb6 OS=Homo sapiens OX=9606 GN=KRT86 PE=1 SV=1	KRT86	53.5006	1051.14	1333.54	432.949	2223.57	418.765	983.451	825.865	1073.19	649.611	509.698	689.682	1983.04	915.461	823.94	2497.64	1204.68	319.506	891.1	1717.06	1156.71	1793.43	1388.65	1751.39	1221.44	1681.89	1020.06	1277.56	798.686	432.149	286.774	321.651	698.437	497.897	531.075	1294.79	406.932	570.43	620.585	515.286	354.34	435.7	610.715	657.794	844.857	19053.9	308.088
O43813	Glutathione S-transferase LANCL1 OS=Homo sapiens OX=9606 GN=LANCL1 PE=1 SV=1	LANCL1	45.2831	1250.59	996.033	294.731		157.641	374.983		610.773	1384.31	1042.93	65.0353		832.928		1158.75	554.266	642.709	759.54	1414.87		1063.85		477.878		1240.86	1483.02	1760.89	1554.15	1514.35	1306.82	1060.46	1038.06	782.791	1513.19		1190.29	639.277	1215.18	1001.24	1113.38	1099.21	1038.18	956.517	2298.45	2268.54	850.612
O43827	Angiopoietin-related protein 7 OS=Homo sapiens OX=9606 GN=ANGPTL7 PE=1 SV=1	ANGPTL7	40.0182	18177.3	9148.64	8207.69	7020.79	12417.7	8852.05	6609.92	8231.49	10077.7	8457.77	5959.18	6441.83	5720.63	17418.9	8176.15	11461.9	8355.36	6793.51	9213.96	23015.6	8161.2	10630	10878	18451.5	8716.4	17092.7	5773.02	8831.72	7663.63	8061.24	9187.76	8120.84	6633.68	15721.4	14151.8	6807.52	5839.11	9166.81	5657.69	7458.89	9798.77	8515.18	8740.97	5392.94	8736.6	9483.55
O43837	Isocitrate dehydrogenase [NAD] subunit beta, mitochondrial OS=Homo sapiens OX=9606 GN=IDH3B PE=1 SV=2	IDH3B	42.1837										98.4047						114.297		954.739							1628.17			222.365				531.592							188.873				632.555	359.704	271.401
O43865	S-adenosylhomocysteine hydrolase-like protein 1 OS=Homo sapiens OX=9606 GN=AHCYL1 PE=1 SV=2	AHCYL1	58.9514		96.8725						959.18								355.398		390.896						427.576	1575.81	486.277	838.725					792.819		797.837							545.642	1745.53	4861.1			719.997
O43866	CD5 antigen-like OS=Homo sapiens OX=9606 GN=CD5L PE=1 SV=1	CD5L	38.0878	823.623	345.298	662.866	1272.46	286.277	841.426		990.827				826.787	2940.59	1010.31	961.042	702.125	925.88	561.74	536.276	615.179	581.069		903.736	659.132	357.075		2549.26		532.983	859.956	990.644	2185.96	441.876	635.174	816.492		327.13	623.38	410.05	746.634	557.011	666.99	1013.87	2752.71	1307.95
O43897	Tolloid-like protein 1 OS=Homo sapiens OX=9606 GN=TLL1 PE=1 SV=1	TLL1	114.709	173.213				479.933				480.318	524.505								203.397	436.656				635.325						226.394				354.804	335.24		369.096			216.255	458.711	168.124	558.812	699.161
O43916	Carbohydrate sulfotransferase 1 OS=Homo sapiens OX=9606 GN=CHST1 PE=1 SV=1	CHST1	46.7147	176.222	294.649			464.582		242.947	300.756	270.295		288.124	1857.11	486.694	432.288		901.872	7556.03	236.833	636.729	800.915	701.561		903.051	1160.93		781.617	320.839	1174.12	780.144	332.341	490.424		735.859	460.872		752.7		316.881			257.002	1799.94	688.46		312.025
O60218	Aldo-keto reductase family 1 member B10 OS=Homo sapiens OX=9606 GN=AKR1B10 PE=1 SV=2	AKR1B10	36.0196		218.929														1086.28		1855.34											464.395	1225.83		351.514	417.408	1258.62								260.642	390.541		230.74	304.696
O60237	Protein phosphatase 1 regulatory subunit 12B OS=Homo sapiens OX=9606 GN=PPP1R12B PE=1 SV=2	PPP1R12B	110.404	2124.31	1112.82	764.08	1180.92	377.898	5261.06	597.781	753.165		470.086	466.42	1357.36	1869.54	394.826	886.862	412.924	5028.67	2348.2	1921.9	322.921	960.308		1038.92	425.547	3889.19	5648.21	2229.08	704.786	607.273	1492.48	595.97	1750.46	1061.61	1465.33	508.999	1904.51	512.608	324.616	567.972	701.593	474.095	459.813	310.55	822.309		755.035
O60241	Adhesion G protein-coupled receptor B2 OS=Homo sapiens OX=9606 GN=ADGRB2 PE=1 SV=2	ADGRB2	172.656	2928.46	2422.68	2392.46	859.447	1645.4	2109.98	2135.51	1010.94	1808.45	1784.22	1166.89	1060.01	2288.93	2532.31	1075.65	1594.9	1274.8	1424.61	2366.88	1514.45	1742.24	998.737	1604.93	3139.66	373.273	2223.06	706.683	1819.92	2316.22	2076.86	2922.14	2048.01	3722.67	2246.31	1483.61	2166.18	1930.07	2200.41	3352	3039.61	2931.02	2460.97	2022.36	1123.77	1255.99	519.086
O60243	Heparan-sulfate 6-O-sulfotransferase 1 OS=Homo sapiens OX=9606 GN=HS6ST1 PE=1 SV=5	HS6ST1	48.2261	920.982	1255.02	867.671	742.994	1743.4	1142.16	475.172	591.956	804.338	725.349	436.151	1003.38	717.129	1123.19	562.064	2225.35	910.724	526.98	1182.69	996.817	907.06	1067.54	1521.87	1463.41	505.617	1590.17	777.787	1341.54	2144.69	1056.21	1428.63	2165.68	2312.31	1935.56	937.117	1991.95	1177.49	1467.99	1609.44	2098.72	1844.36	1354.77	1411.66	633.892	1831.09	334.631
O60259	Kallikrein-8 OS=Homo sapiens OX=9606 GN=KLK8 PE=1 SV=1	KLK8	28.0478	105.448	129.828	295.474		113.156	79.523		156.711	99.8949	98.9621		50.0484	128.954	79.0875		245.308	72.5468	867.781	20.4512	145.35		26.7597	72.1279	249.153	195.242		119.057	200.315	79.8216	453.189	219.892	117.802	164.787	108.511	62.5265		156.485		64.7609	86.8534	136.37	83.6936	128.788		192.479	108.811
O60281	Zinc finger protein 292 OS=Homo sapiens OX=9606 GN=ZNF292 PE=1 SV=3	ZNF292	304.816	309.672					953.854	5668.14	5700.44	9456.91	10531.3	8567.09			3208.33			2637.93										902.317	4220.32		3100.07		1739.83		1699.52		1881.42	6098.64				6371.94	5940	5663.16	4483.87	2001.14	14788.8
O60353	Frizzled-6 OS=Homo sapiens OX=9606 GN=FZD6 PE=1 SV=2	FZD6	79.2921					401.579				558.365	2808.75		585.701				845.07	606.905				446.1		539.172	365.811	226.456	517.963		591.433	518.032	236.243	1191.05	806.495	290.406	1094.64	5441.64		654.587	620.9	261.09	648.816	251.344		1292.31		621.098	171.579
O60437	Periplakin OS=Homo sapiens OX=9606 GN=PPL PE=1 SV=4	PPL	204.747	37.9102	443.119	127.433		93.1653										176.928	2098.94	222.973	1196.74		49.008			677.736			700.988	660.512			2118.54		326.324	144.691	826.966	199.68	693.457	901.047	110.208	137.4	308.89		162.229	328.526	407.624	1784.19	60.7692
O60476	Mannosyl-oligosaccharide 1,2-alpha-mannosidase IB OS=Homo sapiens OX=9606 GN=MAN1A2 PE=1 SV=1	MAN1A2	73.0036	465.701	502.035	824.626	396.609	921.71	681.624	533.937	102.964	1229.52	1011.66	592.68	720.918	1055.41	878.877	464.72	1208.71	943.304	927.524	643.127	451.816	586.615	276.632	1187.37	975.384	257.355	1057.83	754.052	1037.73	815.094	614.618	673.19	910.229	1085.63	1534.78	832.164	621.374	1055.22	581.208	1049.58	1051.5	983.59	1151.91	1342.27	676.47	971.985	407.649
O60512	Beta-1,4-galactosyltransferase 3 OS=Homo sapiens OX=9606 GN=B4GALT3 PE=1 SV=2	B4GALT3	43.928	1100.39	863.394	1047.17	493.346	953.453	1040.43	578.93		930.478	592.849	386.871	359.165	528.218	600.274	318.898	1665.58	788.445	367.45	1075.08	548.611	827.417		995.872	613.9		500.17		304.56	736.421	529.833	490.54	763.428	1125.57	694.343	492.249	987.38	715.002	807.712	1270.3	994.858	675.582	499.869	515.073		375.314
O60513	Beta-1,4-galactosyltransferase 4 OS=Homo sapiens OX=9606 GN=B4GALT4 PE=1 SV=1	B4GALT4	40.0411	325.13	296.176	228.809		377.547	296.539	230.376	226.728	326.243	621.894	426.943	326.189	430.28	254.192	136.871	762.712	450.147	316.57	420.565	225.991	119.335	96.4831	358.315	307.205		253.811	379.255	494.537	531.481	286.284	159.067	469.152	1178.07	491.682	188.522	772.932	475.053	326.841	491.009	320.751	427.999	750.681	636.476	285.42	894.496	95.924
O60547	GDP-mannose 4,6 dehydratase OS=Homo sapiens OX=9606 GN=GMDS PE=1 SV=1	GMDS	41.9497																								348.401			8925.44	308.894									295.596				556.509					1007.4
O60568	Multifunctional procollagen lysine hydroxylase and glycosyltransferase LH3 OS=Homo sapiens OX=9606 GN=PLOD3 PE=1 SV=1	PLOD3	84.7851	1637.85	1249.28	1054.6	482.902	1274.65	1481.74	910.29	1234.64	991.051	545.961	1460.15	1062.92	699.776	1110	664.941	1274.73	1137.48	858.724	904.931	1311.16	1014.83	774.199	1453.67	1625.8	1017.26	1426.76	1061.73	1400.51	1814.07	1422.5	1785.45	1650.54	1611.39	1828.07	1296.41	1647.48	1991.11	1589.1	854.348	1474.7	1321.09	1487.84	1253.96	360.626	1717.8	859.133
O60613	Selenoprotein F OS=Homo sapiens OX=9606 GN=SELENOF PE=1 SV=4	SELENOF	18.0918	2916.96	1549.77	3152.25	502.269	3899.76	2104.64	2179.08	934.149	1757.1	1438.34	1560.57	1056.27	2239.1	3116.11	1158.27	4559.21	1618.11	643.906	1658.36	2499.96	2604.41	565.108	2329.62	2136.29		2112.69	1026.88	1614.98	2296.32	1465.76	1065.46	1598.86	3159.88	2235.01	632.722	1670.62	1836.26	1804.29	2621.29	1906.27	1799.26	1928.61	2290.85		2225.22
O60664	Perilipin-3 OS=Homo sapiens OX=9606 GN=PLIN3 PE=1 SV=3	PLIN3	47.075		708.269						305.142						368.709	490.523	296.181	479.367		504.983				418.077			422.036	3204.31	156.917		239.215	284.69	655.368	638.785	254.031	314.691	282.536	490.614			404.96	514.797	193.588	161.239	726.913	278.329
O60721	Sodium/potassium/calcium exchanger 1 OS=Homo sapiens OX=9606 GN=SLC24A1 PE=1 SV=1	SLC24A1	121.374		134.305			111.025	398.398		244.486					258.793	369.525					208.78					361.475		714.918				619.508	808.435		645.37	196.727		354.529					412.717	394.771
O60749	Sorting nexin-2 OS=Homo sapiens OX=9606 GN=SNX2 PE=1 SV=2	SNX2	58.4711																									24.9172	628.337	2125.08					705.653		632.185			785.505			399.001				580.436
O60814	Histone H2B type 1-K OS=Homo sapiens OX=9606 GN=H2BC12 PE=1 SV=3	H2BC12	13.8901	239.761	725.381				1201.7		241.666	177.148	2179.51		391.282		311.207	98.5973	2900	1022.41			223.78			1563.13	229.415	690.866	4149.88	1816.29	2133.99	943.92	2679.56	630.678	2881.83	701.773	1993.73	1044.69	1006.78	1592.86	741.927	1462.72	312.983	547.75	804.82	2253.74	6154.49	4352.78	802.184
O60844	Zymogen granule membrane protein 16 OS=Homo sapiens OX=9606 GN=ZG16 PE=1 SV=3	ZG16	18.1326	985.68	603.219	570.278	229.42	786.452	1270.89	539.466	726.726	171.218	271.986	528.289	563.195	305.228	990.046	505.901	823.428	1316.21	191.518	308.305	1148.56	525.964	613.065	224.841	585.946	350.228	562.633	567.18	213.583	1123.34	638.056	1523.45	434.407	915.105	1054.36	508.91	901.778	1135.51	1165.13	185.205	990.534	748.039	721.892	429.625	125.759	696.18	504.892
O60883	G-protein coupled receptor 37-like 1 OS=Homo sapiens OX=9606 GN=GPR37L1 PE=1 SV=2	GPR37L1	52.7705	743.796	632.957	601.856	241.777	563.268	1320.15	816.795	1406.71	709.633	715.439	950.053	537.066	841.136	1434.62	331.998	631.979	699.255	514.34	826.461	787.966	682.751	358.715	662.572	738.428	849.486	2029.9	752.681	1332.56	1603.27	1159.55	1698.38	1480.97	1573.24	1094.34	989.54	1654.49	1822.79	701.889	1430.08	1963.43	1577.92	1390.28	675.644	889.703	857.911	1759.64
O60888	Protein CutA OS=Homo sapiens OX=9606 GN=CUTA PE=1 SV=2	CUTA	19.1163	2495.56	2581.49	1756.1	1949.88	2403.41	2415.68	1211.06	1957.12	1227.74	992.011	1407.66	2636.07	1473.49	1562.14	2036.65	3322.08	2543.15	1624.01	2274.34	3517.99	2723.44	2375.02	2657.98	3180.81	1854.48	2301.71	1895.48	2234.96	4036.41	2792.15	5304.88	4026.87	4645.09	3816.25	2185.67	4204.24	2218.94	2887.86	3160.18	3159.49	4646.35	3329.72	1448.3	998.037	3300.39	840.847
O60909	Beta-1,4-galactosyltransferase 2 OS=Homo sapiens OX=9606 GN=B4GALT2 PE=1 SV=1	B4GALT2	41.9722							61418.3		316.399	282.554						403.35				35396.8						13607.3	95435.2	13369.5	546.527	2782.25		835.199	11967.4	46780.8	97591.2	12973.6	56347.2			115.23	46093.3	313.574	631.697	122777	404.205
O60911	Cathepsin L2 OS=Homo sapiens OX=9606 GN=CTSV PE=1 SV=2	CTSV	37.3293					229.737					270.46			190.451			323.106		16350.1												219.163	541.966	115.934	393.166	189.266			277.318	210.373		883.312	260.287		289.442		402.361
O60938	Keratocan OS=Homo sapiens OX=9606 GN=KERA PE=1 SV=1	KERA	40.5089	6273.97	9178.39	5078.97	2407.97	3667.63	3666.41	4036.75	5646.56	4197.98	9540.41	2430.59	2222.28	2751.88	7248.85	3338.48	4336.35	4244.95	2348.59	4028.52	6389.07	5223.24	2638.81	4558.08	7210	5594.33	5939.19	11875.2	4581.72	3505.61	4739.78	9243.41	4834.26	1914.11	9341.59	4133.83	4769.64	2681.41	3063.91	4079.5	4347.74	5968.67	6413.15	5131.93	2204.36	3013.4	4217.83
O75051	Plexin-A2 OS=Homo sapiens OX=9606 GN=PLXNA2 PE=1 SV=4	PLXNA2	211.104																				713.571	837.041	800.97				329.665					1097.89	1024.86		619.909		517.568		919.906				594.368
O75063	Glycosaminoglycan xylosylkinase OS=Homo sapiens OX=9606 GN=FAM20B PE=1 SV=1	FAM20B	46.4325	483.285	932.726	540.884	351.39	1170.34	862.939	428.847	590.427	539.557	464.177	451.282	639.919	479.2	703.764	578.61	1391.61	926.768	461.725	1048.56	1097.54	679.918	1193.68	873.588	1058.13	560.899	868.15	392.267	856.748	1139.96	861.104	1850.99	1050.48	547.595	1261.82	628.232	1309.81	906.145	1000.84	1302.82	1328.81	1202.74	1006.52	1008.16	435.425	1178.78	789.563
O75083	WD repeat-containing protein 1 OS=Homo sapiens OX=9606 GN=WDR1 PE=1 SV=4	WDR1	66.1935		869.769	488.743		308.41			282.53	116.789	186.272	78.9019		130.839	2747.72	207.258	743.233	562.491	1621.63	597.177	147.543	305.234		553.36	248.618	1277.84	737.388	1378.29	435.478	428.36	775.268	306.935	902.153	241.642	565.876		339.513	757.911		182.826	582.027	1405.75	574.928	317.01	1400.95	1241.53	1656.93
O75084	Frizzled-7 OS=Homo sapiens OX=9606 GN=FZD7 PE=1 SV=2	FZD7	63.6201	1080.1	476.694	771.854	335.885	447.131	379.261	315.616	506.583	664.184	510.605			678.12			1031.54	680.089	495.706	1041.53	778.662	861.61	1604.37	1071.6	1229.87	455.618	1174.97			658.468	761.158	1056.18	964.164	967.28	967.053	735.369	891.307	368.63	568.923	556.419	607.273	478.037	747.304	337.127		312.851
O75093	Slit homolog 1 protein OS=Homo sapiens OX=9606 GN=SLIT1 PE=1 SV=4	SLIT1	167.926	10056.8	5239.58	5685.01	2403.95	12337.5	12252.3	11514.5	4108.09	4855.21	1545.12	7744.27	6753.96	10203.7	10081.2	7448.37	10851.5	8895.68	5224.89	9939.63	3571.21	9728.89	11708.4	10336.3	14195.9	5917.14	9703.51	5885.38	10805.2	13383.5	5574.22	5506.6	6422.83	21298.3	21287.3	6147.2	13432.2	9089.46	4194.25	11541.5	7619.39	12953.7	16034.3	6502.42	2719.27	12204.8	16354.3
O75094	Slit homolog 3 protein OS=Homo sapiens OX=9606 GN=SLIT3 PE=2 SV=3	SLIT3	167.713	327.244	1512.37	866.996		2212.86			191.782					369.512			1249.42						869.731				540.836		768.111	1041.25	787.844		976.487	1238.95	1065.92			1121.12			461.573		646.262
O75106	Retina-specific copper amine oxidase OS=Homo sapiens OX=9606 GN=AOC2 PE=1 SV=2	AOC2	83.6734	520.558	749.03	468.805	396.936	452.023	499.347	224.713	209.974	386.845	342.806	427.49	259.597	238.122	262.392	558.555	384.128	508.344	954.362	429.457	460.963	265.908	1952.52	414.899	496.817	342.55	553.585	191.698	491.055	473.371	592.508	609.76	851.352	769.101	664.209	678.441	576.443	564.804	462.023	431.797	1077.23	1317.23	499.628	468.448	182.43	399.295	214.055
O75129	Astrotactin-2 OS=Homo sapiens OX=9606 GN=ASTN2 PE=1 SV=2	ASTN2	148.243		271.163												227.829		347.962				228.163	195.599			422.006			168.167	392.209	321.255		365.585	274.351	302.668	457.955	331.617			313.464			417.023				354.406
O75131	Copine-3 OS=Homo sapiens OX=9606 GN=CPNE3 PE=1 SV=1	CPNE3	60.1306	182.543	242.124	123.124		182.724	120.218		683.911		223.835		200.55	274.369	321.092	208.934	351.272	277.456	15974.8	234.15	140.19		77.3145	83.4169	134.944	768.578	711.665	1090.4	200.495	190.19	308.96	201.055	791.062	396.24	318.308	137.849	161.936	529.25		210.94	839.885	678.455	169.484	560.72	1357.21	1426.45	432.878
O75144	ICOS ligand OS=Homo sapiens OX=9606 GN=ICOSLG PE=1 SV=2	ICOSLG	33.3488	3509.89	5912.03	4872.66	2345.62	5373.16	4751.82	2734.6	3526.17	2206.49	2648.58	2539.88	3422.48	2662.06	3311.96	2347.89	4371.12	3572.38	2378.97	4841.12	6463.15	4252.16	5480.15	5497.64	5014.56	3489.71	3272.02	1097.18	2838.2	3638.98	3286.38	4658.51	3066.2	6150.94	3699.77	3969.29	4493.56	3492.05	5351.87	4237.5	4603.38	4973.33	3164.14	3701.74	2142.48	2784.09	2477.08
O75173	A disintegrin and metalloproteinase with thrombospondin motifs 4 OS=Homo sapiens OX=9606 GN=ADAMTS4 PE=1 SV=3	ADAMTS4	90.1968	375.681	228.284			421.235				722.494					723.873		315.85				393.213				440.14		1010.69		624.811		592.102		574.753		834.971	488.698	481.241		634.653		641.958		490.096			640.218
O75223	Gamma-glutamylcyclotransferase OS=Homo sapiens OX=9606 GN=GGCT PE=1 SV=1	GGCT	21.0077	290.019	280.227	404.994		502.384	274.775		1653.6		212.132			1163.95	227.439		955.208	161.188	24421.4		188.723	156.132	181.693	880.523	156.695	263.741	560.456	1453.67	255.93	388.239	424.948	238.968	660.135	656.669	414.264	174.06	279.376	379.974	272.916	184.698	461.532	858.107	504.806	343.607	845.459	3859.23	726.183
O75326	Semaphorin-7A OS=Homo sapiens OX=9606 GN=SEMA7A PE=1 SV=1	SEMA7A	74.8238	4968.86	6886.82	4021.87	2044.32	7475.51	5406.99	5180.87	4981.53	3493.98	4509.08	3839.81	4783.81	4068.01	5508.64	2810.83	6002.28	4615.12	2470.89	5234.47	5850.57	3817.47	3770.47	3496.72	8479.99	4636.97	6437.44	5325.11	6397.64	7463.43	8517.52	12415.6	7949.62	6554.64	9071.69	5289.59	8274.27	8289.04	8023.69	8222.64	9289.36	8886.19	6470.78	4897.18	1692.08	7641.67	7944.87
O75339	Cartilage intermediate layer protein 1 OS=Homo sapiens OX=9606 GN=CILP PE=1 SV=4	CILP	132.565	955.183	618.16	591.489	614.804	492.982	757.255	439.849	157.836	770.602	677.419	703.767	736.978	517.8	539.11	693.196	529.89	895.463	502.76	756.259	836.787	517.431	269.89	1025.12	1641.54	280.627	671.868	350.651	500.374	438.517	270.894	414.223	284.904	770.834	551.108	391.018	458.94	379.74	371.583	201.94	405.527	274.987	668.492	797.921	814	427.284	1456.83
O75342	Arachidonate 12-lipoxygenase, 12R-type OS=Homo sapiens OX=9606 GN=ALOX12B PE=1 SV=1	ALOX12B	80.3556			462.929	239.697														10345.5		154.963		463.298	273.998						206.177	270.042		77.0083		539.418	345.547				402.791	114.575	80.2206	470.605			852.46
O75347	Tubulin-specific chaperone A OS=Homo sapiens OX=9606 GN=TBCA PE=1 SV=3	TBCA	12.8548	402.944	778.35	428.558		358.019	693.992		586.447	272.553						791.789	732.503	935.776	807.945	196.429	499.638	797.879	307.573	582.924	421.626	1330.04	1045.1	6768.66	812.518	729.924	759.927	790.804	1345.66	3727.08	785.473	772.34	353.902	1047.65	819.595	507.929	882.871	1450.69	1154.15	923.884	4849.41	911.525	2506.05
O75351	Vacuolar protein sorting-associated protein 4B OS=Homo sapiens OX=9606 GN=VPS4B PE=1 SV=2	VPS4B	49.3021		222.934						214.36								312.201	369.991	415.889					183.775		322.977	719.745	2780.67					493.269		280.875		136.398	542.92		61.3316	534.146	913.67	509.923	501.574	644.308	468.669	340.932
O75354	Ectonucleoside triphosphate diphosphohydrolase 6 OS=Homo sapiens OX=9606 GN=ENTPD6 PE=1 SV=3	ENTPD6	53.2461	692.033	686.363	369.994		655.112	467.343	396.406	289.049	856.423	559.134		517.806	348.368	476.586	224.491	920.06	232.012	241.036	546.676	369.505	236.931		564.67	715.152	202.506	748.492	304.554	822.89	1072.56	695.271	746.081	831.648	988.311	937.033	364.595	1172.27	831.157	614.982	716.68	828.576	936.822	914.737	621.347	376.535	996.351	462.664
O75367	Core histone macro-H2A.1 OS=Homo sapiens OX=9606 GN=MACROH2A1 PE=1 SV=5	MACROH2A1	39.1835																224.135		712.218														125.709		145.462											276.496
O75368	Adapter SH3BGRL OS=Homo sapiens OX=9606 GN=SH3BGRL PE=1 SV=1	SH3BGRL	12.7743		1321.54			581.01		671.185	1585.44		430.877				541.418		1169.3	2105.15	887.849		2285.76	836.854	593.542	960.13	723.427	2482.06	2926.59	13475.7	967.532	980.377	2270.84	1476.84	2473.46	970.794	1256.05	790.641	1144.49	1399.91	545.661	491.189	2076.08	4321.32	2003.15	1619.97	6112.74	1192.39	9471.21
O75369	Filamin-B OS=Homo sapiens OX=9606 GN=FLNB PE=1 SV=2	FLNB	278.164																608.919		631.039												2137.39		289.784		887.689											712.695
O75390	Citrate synthase, mitochondrial OS=Homo sapiens OX=9606 GN=CS PE=1 SV=2	CS	51.7124		113.937			679.738	119.145		488.443		380.45		205.73				632.657		719.798					290.077		2002.19	775.514	477.504	337.052		314.713	285.069	699.896	255.372	329.15	416.18		200.594			290.455	248.277		647.367	797.025	887.896	952.225
O75436	Vacuolar protein sorting-associated protein 26A OS=Homo sapiens OX=9606 GN=VPS26A PE=1 SV=2	VPS26A	38.1699																316.32		650.299									747.946					317.095		328.512						178.041	173.573				291.803
O75487	Glypican-4 OS=Homo sapiens OX=9606 GN=GPC4 PE=1 SV=4	GPC4	62.4121	1633.2	1506.36	934.26	482.67	1127.01	1035.41	753.042	1551.35	693.51	655.634	652.305	859.35	357.006	980.469	322.219	1783.28	1016.41	678.126	824.404	1380.33	693.997	1033.68	896.168	1690.6	540.706	1040.77	769.402	1125	1678.41	993.477	1455.24	1252.68	1841.23	1463.2	649.262	1229.25	1164.67	1057.93	1382.38	966.254	945.075	1216.75	1115.8	276.198	932.903
O75503	Ceroid-lipofuscinosis neuronal protein 5 OS=Homo sapiens OX=9606 GN=CLN5 PE=1 SV=2	CLN5	41.4966	8219.9	4873.32	4823.61	2478.67	7833.72	7533.71	6321.22	8006.46	5079.92	3926.82	5642.28	5160.93	4885.84	6199.82	4499.24	7926.44	4383.38	6785.72	6232.97	8935.99	6608.32	7139.97	7261.84	11885.2	5184.47	7687.44	3876.24	9007.02	9395.26	9007.32	9219.53	8857.75	9858.41	8634.06	5173.24	9344.72	7104.77	9215.77	5779.57	11922	10494.4	7858.88	9293.86	3166.69	7021.95	6510.48
O75509	Tumor necrosis factor receptor superfamily member 21 OS=Homo sapiens OX=9606 GN=TNFRSF21 PE=1 SV=1	TNFRSF21	71.8449		488.713	372.655		896.816	440.874	358.885	267.88				302.176		673.957		573.869	437.882	66.4488	309.903	638.324	78.4991	658.109	384.184	818.731	948.329	1129.21			1135.98	369.523	1159.01	536.346	1393.52	427.488	750.331	996.692	956.254	1071.63	606.362	1268.47	1203.47	660.924	408.668		646.514	258.97
O75531	Barrier-to-autointegration factor OS=Homo sapiens OX=9606 GN=BANF1 PE=1 SV=1	BANF1	10.0586								686.768										351.33									4298.92		286.242	332.592		519.146		573.305		453.298	397.7		228.685	558.595	1272.8	1169.02	667.937	1060	459.719	2713.08
O75556	Mammaglobin-B OS=Homo sapiens OX=9606 GN=SCGB2A1 PE=1 SV=1	SCGB2A1	10.8838	169.781	240.208	70.4206	64.8118		162.772	285.296	221.556	42.1201	57.3478	88.6337	31.5612	457.619	80.734	80.4669	197.546	1689.17	459.033	1135.54	63.774	83.7186		134.061	23.185		172.288	2572.83	350.697	186.23	200.873		4370.49	440.223	260.351	259.922	367.472	512.538	1035.23	252.465	4228.22	422.973	249.758	794.722	1972.3	292.202	30.0988
O75629	Protein CREG1 OS=Homo sapiens OX=9606 GN=CREG1 PE=1 SV=1	CREG1	24.0745	2297.44	2624.73	2150.75	801.846	2385.27	3532.76	1158.61	2518.5	397.127	809.953	1814.94	1326.1	1739.5	2192.68	2364.16	3061.14	5265.79	7536.01	3083.3	5151.7	2691.95	2950.77	1749.47	2777.2	2579.14	2604.75	1287.51	2999.77	3605.55	3378.74	6284.64	3750.12	2392.9	4799.81	2083.99	2282.4	1567.93	3595.83	2383.07	3990.59	3984.92	1972.2	1394.12	1226.24	3221.16	2374.58
O75636	Ficolin-3 OS=Homo sapiens OX=9606 GN=FCN3 PE=1 SV=2	FCN3	32.903	662.703	692.902	1010.14	1844.18	342.526	278.51	417.458	319.154		353.131	297.176	292.936	1399.64	386.245	1294.99	489.792	312.774	395.119	128.705	771.344	1057.55	402.165	938.781	537.391	321.817	470.435	747.114	401.328	202.243	649.521	695.673	888.403			518.625		355.019	269.511	247.148	377.159	166.174		150.845	3442.96	491.328	289.868
O75752	UDP-GalNAc:beta-1,3-N-acetylgalactosaminyltransferase 1 OS=Homo sapiens OX=9606 GN=B3GALNT1 PE=1 SV=1	B3GALNT1	39.5119	640.452	1010.43	963.915	557.41	1502.37	804.24	416.825	804.533	205.838	313.079	454.52	881.381	387.059	370.799	723.113	1506.7	1442.62	480.927	910.165	1157.86	699.167	1268.32	998.779	1233.55	420.26	598.767	457.61	857.19	1314.32	553.736	1662.36	1066.83	2149.41	1280.42	671.318	1520.76	726.301	1135.46	1022.54	1755.63	915.539	1093.63	1257.13	529.048	1262.48	503.875
O75787	Renin receptor OS=Homo sapiens OX=9606 GN=ATP6AP2 PE=1 SV=2	ATP6AP2	39.008	2551.6	2411.88	2304.09	1341.51	4508.03	2622.81	2728.74	750.696	3464.81	5460.28	2305.8	1734.05	2699.93	2522.37	935.439	6841.84	2068.85	2441.12	3049.58	1737.97	2188.13	1095.66	2676.97	3749.37	237.89	3608.51	2900.08	4233.73	5349.22	2821.85	1277.92	3617.87	6110.81	4355.29	1805.79	5953.71	5435.32	3163.87	4140.47	4554.02	4325.88	6484.92	5389.45	1250.38	4269.9	647.645
O75829	Leukocyte cell-derived chemotaxin 1 OS=Homo sapiens OX=9606 GN=CNMD PE=1 SV=1	CNMD	37.1025	2941.16	2627.12	3876.33	2950.67	4350.11	3662.99	1255.49	1424.54	1229.49	1316.69	1588.32	2728.41	1004.04	1271.41	2157.82	5273.23	3226.24	938.519	1237	1598.26	2436.7	2064.04	2701.6	3346.88	458.108	1109.21	2870.97	2053.16	1854.12	1523.42	600.641	1080.25	2367.45	2171.53	860.183	1732.85	1056.24	1836.14	1152.26	1286.91	1115.37	3202.68	1513.68	1141.26	2121.71
O75874	Isocitrate dehydrogenase [NADP] cytoplasmic OS=Homo sapiens OX=9606 GN=IDH1 PE=1 SV=2	IDH1	46.6593	186.322	596.953	201.9		183.421	72.2108	240.047	335.534	148.099	211.174		146.34	138.962	273.991	191.184	340.067	576.79	1065.86	89.5588	206.18	149.274	222.422	206.439	171.822	662.09	942.622	2295.83	321.207	310.524	589.161	290.85	830.223	357.395	479.692	270.503	496.732	1121.18	176.099	337.517	1107.23	1309.7	741.218	537.37	989.494	646.687	3449.29
O75882	Attractin OS=Homo sapiens OX=9606 GN=ATRN PE=1 SV=2	ATRN	158.537	4566.48	4559.11	5484.63	4821.2	3679.66	3972.6	3429.32	3517.98	2404.03	2394.65	3152.86	4016.42	3595.08	3912.32	6330.76	4336.13	4788.13	2408.01	3462.51	4857.91	3699.81	3822.1	3472.63	4050.59	3754.37	3440.03	3597.66	4781.85	5258.63	4541.05	5507.6	4679.77	3849.56	4789.27	4396.69	4554.27	4168.57	4782.63	3639.51	5130.38	4702.09	4082.51	3619.43	2736.42	4970.6	4272.26
O75884	Serine hydrolase RBBP9 OS=Homo sapiens OX=9606 GN=RBBP9 PE=1 SV=2	RBBP9	20.9999		200.342			195.308		468.052	826.76		448.714	582.468				333.636	270.824	543.076	323.796			164.062	97.2139	334.477	313.662	1326.17		1946.34		355.432		215.986	443.116	139.907	375.771	135.672		653.457			301.667	879.452	598.856	466.157	681.332	212.871	1868.74
O75888	Tumor necrosis factor ligand superfamily member 13 OS=Homo sapiens OX=9606 GN=TNFSF13 PE=1 SV=1	TNFSF13	27.4333	4108.09			1426.95					2194.93	1515.25		788.009	1155.09	1943.15		4777.4		727.992				3350.27				3020.63		2529.37		1960.25	5832.76		3775.94		1769		2770.35		3473.98	4145.93		2286.47	2619.12	1178.38	1307.87
O75915	PRA1 family protein 3 OS=Homo sapiens OX=9606 GN=ARL6IP5 PE=1 SV=1	ARL6IP5	21.6147		147.855																									212.167	140.454				264.245		159.717						141.848		154.295	120.37	600.861
O75955	Flotillin-1 OS=Homo sapiens OX=9606 GN=FLOT1 PE=1 SV=3	FLOT1	47.3553																													132.429	71.9205	98.033	492.451	59.9891		136.38	91.394				161.182				1364.27	187.607
O75976	Carboxypeptidase D OS=Homo sapiens OX=9606 GN=CPD PE=1 SV=2	CPD	152.931	528.403	902.672	591.168	466.416	992.47	1080.83	666.369	841.1	453.805	294.941	660.638	640.83	500.41	963.276	606.314	1130.22	1107.17	679.658	643.339	1063.92	737.885	962.296	834.229	972.869	749.253	770.936	498.047	828.56	1491.1	1302.67	1228.14	1289.67	1737.81	1182.8	1055.14	1681.75	1034.14	1655.28	1185.22	1439.12	1195.53	1751.71	1155.23	423.305	1407.35	998.105
O76003	Glutaredoxin-3 OS=Homo sapiens OX=9606 GN=GLRX3 PE=1 SV=2	GLRX3	37.432																348.215		851.789					199.514			458.776	1291.75		161.206		192.986	806.288	1017.69	209.106		257.689	304.909		357.168	490.206	1032.45	233.983	257.682	1851.17	579.655	977.611
O76011	Keratin, type I cuticular Ha4 OS=Homo sapiens OX=9606 GN=KRT34 PE=1 SV=2	KRT34	49.4236						877.714																																							122538
O76013	Keratin, type I cuticular Ha6 OS=Homo sapiens OX=9606 GN=KRT36 PE=1 SV=1	KRT36	52.2471													1609.13												266.413													364.58						1814.53	3140.39
O76061	Stanniocalcin-2 OS=Homo sapiens OX=9606 GN=STC2 PE=1 SV=1	STC2	33.2486	1445.7	2977.18	1393.12	516.886	1733.23	1752	1043.07	1790.84	1137.06	1291.02	804.913	1886.06	1434.62	1645.29	1006.09	2184.34	1764.48	1399.97	1735.93	1665.63	2262.52	1638.21	1651.87	1953.67	2349.27	2032.29	1934.65	2020.18	2713.17	2266.33	2548.19	2055.8	1813.14	2519.97	1652.56	2179.28	1833.56	2053.88	2014.32	1876.52	1838.11	2584.06	1959.27	701.142	2219.07	1499.55
O94760	N(G),N(G)-dimethylarginine dimethylaminohydrolase 1 OS=Homo sapiens OX=9606 GN=DDAH1 PE=1 SV=3	DDAH1	31.1218	386.266	614.93	516.806		304.852	203.592		200.003				116.722	137.196	266.443	231.961	240.739	317.912	254.152		258.347	213.004	606.907	349.634	332.018	302.7	289.329	317.983	616.337	349.745	393.994	625.063	672.121	2115.26	444.939	230.532	457.727	532.123		378.447	685.293	675.492	392.658	418.957	308.47	364.113	475.299
O94766	Galactosylgalactosylxylosylprotein 3-beta-glucuronosyltransferase 3 OS=Homo sapiens OX=9606 GN=B3GAT3 PE=1 SV=2	B3GAT3	37.1218	1345.41	1098.93	1135.46	771.915	1880.69	1166.22	1256.9	757.614	1878.04	2400.25	868.454	648.953	992.151	1333.37	343.329	2169.9	754.757	1112.74	1272.73	843.108	1104.26	621.731	1661.24	1672.28	463.89	1848.55	1186.58	2071.47	1692.52	1741.05	1655.41	2342.7	2547.32	1938.15	818.273	2167.38	1857.5	1672.17	1969.65	2356.27	1811.48	2698.49	2209.23	892.643	2288.99	490.971
O94769	Extracellular matrix protein 2 OS=Homo sapiens OX=9606 GN=ECM2 PE=2 SV=1	ECM2	79.7893	1521.53	2011.22	1439.66	698.072	2227.04	1164.94	1336.64	1679.93	2336.8	1416.21	829.888	1404.58	1319.37	1223.96	854.087	2529.95	1573.8	1088.49	1540.48	1331.53	1667.67	1217.74	2503.86	2315.9	943.572	2244.4	1161.12	1440.3	1871.71	1429.67	1531.74	1474.04	1422.47	1945.97	1684.5	1409.83	1278.46	1691.64	1057.8	1594.03	1323.47	2047.83	2332.08	500.739	1471.43	605.866
O94779	Contactin-5 OS=Homo sapiens OX=9606 GN=CNTN5 PE=1 SV=2	CNTN5	120.686	71.3203	202.662	132.003			176.434	105.224	131.228			98.0416		407.907	206.694						87.7438	209.598	93.1006		475.569		243.562		278.143	433.294	234.87	240.947	335.448	345.009	332.083		523.083	416.724	174.751	265.455	553.641	346.471	310.864			194.569
O94813	Slit homolog 2 protein OS=Homo sapiens OX=9606 GN=SLIT2 PE=1 SV=1	SLIT2	169.87	971.598	837.137	804.408	505.647	744.364	608.023	519.283	733.071	673.024	508.013	499.134	802.882	599.22	522.757	736.085	1225	940.203	865.791	679.534	883.523	506.959	1129.25	721.27	891.533	464.577	1186.1	955.178	1334.87	1283.66	914.277	1062.87	1565.66	802.078	1828.33	1007.84	1858.8	1334.49	1304.65	1141.54	1992.8	1716.85	1280.32	1491.1	495.54	1247.12	498.927
O94856	Neurofascin OS=Homo sapiens OX=9606 GN=NFASC PE=1 SV=4	NFASC	150.027	4643.21	5799.08	3826.78	1920.42	5610.15	4711.35	4359.53	4363.29	4704.2	4788.03	3739.11	4632.88	4498.48	5375.41	2722.3	5686.55	4093.92	3855.4	5441.54	5090.04	4319.14	3892.43	4079.91	6292.85	4027.73	6038.41	5117.56	6490.82	9047.61	7765.77	9561.67	7788.57	7742.28	8086.33	5219.26	9014.32	8378.07	7180.25	7393.54	9283.84	8698.54	8938.62	6613.35	3448.99	7312.43	5231.89
O94898	Leucine-rich repeats and immunoglobulin-like domains protein 2 OS=Homo sapiens OX=9606 GN=LRIG2 PE=1 SV=3	LRIG2	118.965	311.013	241.973	194.846		298.582	133.01	224.946		363.018	332.752	231.043	130.823	199.927	263.223	184.605	385.428	238.738	168.107	127.644	158.203	165.434	193.985	183.18	549.786	215.61	241.009	473.931	390.99	632.638	514.61	241.755		504.465	553.165	299.107	666.162	692.349	113.743	741.75	525.851	490.689	560.605	404.545		359.106
O94910	Adhesion G protein-coupled receptor L1 OS=Homo sapiens OX=9606 GN=ADGRL1 PE=1 SV=1	ADGRL1	162.717	1203.48	1460.88	827.286	581.853	1039.53	1102.26	697.564	1315.8	839.887	1198.73	728.261	961.014	1097.38	925.771	577.639	1261.75	890.416	1129.25	1171.2	1192.82	1010.49	803.369	919.159	1393.43	1049.47	998.068	805.136	1515.71	2148.39	1317.55	1469.77	1296.12	1344.19	1147.38	1287.82	1442.3	1440.45	1224.84	1431.24	1766.73	1234.52	1878.62	1114.63	494.235	1398.73	957.613
O94919	Endonuclease domain-containing 1 protein OS=Homo sapiens OX=9606 GN=ENDOD1 PE=1 SV=2	ENDOD1	55.0166	797.988	1031.41	829.911	359.071	642.386	645.304	668.528	1071.61	557.994	434.083	439.722	1156.48	803.307	822.996	842.069	665.374	423.039	2038.38	790.834	823.676	825.847	881.048	1318.15	734.422	961.013	823.221		703.687	906.086	553.672	642.074	772.808	608.304	655.698	775.588	797.509	785.88	267.769	758.423	843.509	1069.15	912.607	952.651	740.443	1270.98	729.93
O94923	D-glucuronyl C5-epimerase OS=Homo sapiens OX=9606 GN=GLCE PE=1 SV=3	GLCE	70.101			1828.98		883.216			497.372				662.901	715.83			1250.69	694.593			553.344			748.169	968.278		1052.51			501.664		1239.84		1852.28									713.605
O94925	Glutaminase kidney isoform, mitochondrial OS=Homo sapiens OX=9606 GN=GLS PE=1 SV=1	GLS	73.4611								1890.54										1644.82							3436.89	1816.63		1752.27		4076.8		3821.78			1716.38				1027.11				1951.12
O94933	SLIT and NTRK-like protein 3 OS=Homo sapiens OX=9606 GN=SLITRK3 PE=1 SV=2	SLITRK3	108.934	1576.55	1675.3	569.65		1521.51	1320.99	830.319	982.193	886.73	1151.84	449.221	1296.49	1066.03	2681.06	943.95	1714.38	223.515	1917.86	1425.7	1928.68	808.035	1427.04	555.488	1801.35	1200.79	1774.2	946.377	2534.73	3310.65	1769.99	3989.02	2006.36	1441.41	2131.96	2103.21	4049.79	2437.84	2739.86	3024.24	8839.18	2553.64	5968.33	4118.11	667.178	3298.13	3810.26
O94985	Calsyntenin-1 OS=Homo sapiens OX=9606 GN=CLSTN1 PE=1 SV=1	CLSTN1	109.793	23605.4	25573.7	20640.3	9306.85	30597.4	18690.2	18284	16684.9	13216.5	14296.9	14875.6	14483.3	14855.6	19522.7	11635.4	32056.5	20009.3	13268	18160.5	21327.4	18105.9	17946.9	19183.9	30261.3	15140.4	21241.1	16464.7	22747.7	30467.1	23366.5	34715.7	26099	25623.5	30059.5	16880.7	27818.8	23400.1	24317.5	22280.2	30469.5	28669.2	21624.8	18641.2	7622.87	21638	12424.7
O94991	SLIT and NTRK-like protein 5 OS=Homo sapiens OX=9606 GN=SLITRK5 PE=1 SV=2	SLITRK5	107.486	127.532	305.467	316.792	181.496	590.768	665.275	451.499	708.691		613.108	161.491	241.966	337.174	602.453	154.528	554.74	448.123	839.007	460.996	579.185	257.915	369.179	634.84	750.359	459.471	610.331	366.876	579.051	1100.97	467.212	699.647	583.323	633.268	519.548	339.297	702.165	399.66	401.351	541.442	746.067	919.388	1023.82	629.672		599.465	28.3872
O95185	Netrin receptor UNC5C OS=Homo sapiens OX=9606 GN=UNC5C PE=1 SV=2	UNC5C	103.146			1676.9		1845.49			399.025	1280.09	664	369.771			1985.88		1824.66	1190.76	475.115	1511.65	1743.54			1114.02	1891.41	969.134	198.321	430.133	1868.63	2130.57	376.918	1821.67	1879.41	1735.04	400.507		1591.6	1111.74		176.01	1313.2	2375.91	2498.51	870.539	758.312	1790.61	1762.26
O95196	Chondroitin sulfate proteoglycan 5 OS=Homo sapiens OX=9606 GN=CSPG5 PE=1 SV=3	CSPG5	60.0163	12275.3	8537.54	5879.24	5201.47	5915.09	8111.33	8442.82	6925.93	12701.4	6835.66	10086.2	11987.3	11719.3	15008.3	6248.43	11272.6	13208.7	7167.38	7590.01	9860.3	5964.76	9436.97	9302.25	16413.7	9258.82	14425.9	11261.9	14135.7	16092.6	16377.7	9550.18		9750.56	17024.6	8575.63	15264	21253.7	14778.9	13021	8493.52	21777.7	20074.6	11457.8		9507.81	16185.3
O95206	Protocadherin-8 OS=Homo sapiens OX=9606 GN=PCDH8 PE=1 SV=2	PCDH8	113.019	705.685	1115.27	449.268	776.289	653.725	1063.72	945.067	1004.72	1321.08	1473.04	1275.52	107.404	1015.62	2230.26		783.879	530.171	517.737	919.625	1188.86	216.295	412.096	462.43	1132.1	903.971	2089.74	877.006	3129.14	2667.02	1566.78	2786.28	2081.72	2773.71	2887.36	2393.79	3583.72	2314.48	1928.31	2316.37	2181.99	2269.77	2266.66	2225.96	780.645	2319.52	1502.27
O95274	Ly6/PLAUR domain-containing protein 3 OS=Homo sapiens OX=9606 GN=LYPD3 PE=1 SV=2	LYPD3	35.9707	1844.97	1679.62	1204.62	918.867	1386.61	719.475	1003.51	900.556	944.57	981.673	1172.23	1326.85	788.925	8779.11	1343.68	1282.24	792.864	1176.18	1234.52	2448.49	1083.22	1239.69	1206.51	864.889	967.038	1470.41	1327.04	1214.83	627.741	2160.62	2067.16	1056.82	626.037	952.7	1710.38	588.278	1002.66	947.851	1246.39	1030.72	1259.2	993.089	1024.18	303.504	1410.39	1222.56
O95292	Vesicle-associated membrane protein-associated protein B/C OS=Homo sapiens OX=9606 GN=VAPB PE=1 SV=3	VAPB	27.2284																495.634											340.565						492.828				262.37			466.977				284.053
O95302	Peptidyl-prolyl cis-trans isomerase FKBP9 OS=Homo sapiens OX=9606 GN=FKBP9 PE=1 SV=2	FKBP9	63.0836	481.654	1682.15	1103.44		863.02	1383.9		266.839	800.195				904.316	1165.84	1382.21	256.481	993.325	763.909	1128.76	1681.22		362.646	1157.29	1644.56	671.082	763.215	848.646	581.293	2047.09	157.82	1112.6	1217.58	471.456	560.2	363.488	1259.69	458.067	751.807	1563.72	452.793	310.529	1431.51	378.452	162.148	1281.9	931.125
O95361	Tripartite motif-containing protein 16 OS=Homo sapiens OX=9606 GN=TRIM16 PE=1 SV=3	TRIM16	63.9552																853.752		1051.96														1004.86		1261.36			703.049				307.117
O95372	Acyl-protein thioesterase 2 OS=Homo sapiens OX=9606 GN=LYPLA2 PE=1 SV=1	LYPLA2	24.737																											585.082					376.062		349.348							369.437				511.273
O95373	Importin-7 OS=Homo sapiens OX=9606 GN=IPO7 PE=1 SV=1	IPO7	119.517																		165.614																										258.115
O95390	Growth/differentiation factor 11 OS=Homo sapiens OX=9606 GN=GDF11 PE=1 SV=1	GDF11	45.0908	2319.17	2315.07	1843.61	1138.5	3416.76	2293.41	1677.31	1826.76	1265.29	1588.41	1282.48	1771.22	1339.13	1819.48	1133.66	3546.25	2584.8	1130.1	1781.34	2338.7	1470.16	1630.8	2266.73	2727.88	1356.76	2026.67	1985.21	3009.33	3111.6	2219.96	3318.03	3462.16	3548.24	2546.38	2053.85	2561.69	2670.48	2570.27	2481.41	3191.29	2583.74	2745.69	2381.97	879.587	2486.65	771.434
O95394	Phosphoacetylglucosamine mutase OS=Homo sapiens OX=9606 GN=PGM3 PE=1 SV=1	PGM3	59.852										269.39						199.164		320.77									560.602					355.412		234.938		130.969
O95428	Papilin OS=Homo sapiens OX=9606 GN=PAPLN PE=2 SV=4	PAPLN	137.7	3714.32	2946.29	2646.78	1698.69	3226.24	2322.5	3291.66	1760.65	3292.83	3493.28	2184.87	2190.41	1726.79	3164.89	1576.24	3913.85	2040.76	1945.75	2132.66	2424.13	2189.03	2098.2	3202.42	3297.95	1235.87	4110.23	2584.49	3433.98	3524.97	2790.82	2683.55	3611.16	3380.2	4656.41	2373.15	4807.25	3906.67	2754.7	3790	4561.48	3377.05	3468.64	3816.66	1669.82	3262.45	570.386
O95445	Apolipoprotein M OS=Homo sapiens OX=9606 GN=APOM PE=1 SV=2	APOM	21.2533	4656.41	4737.66	12734	14934.6	3680.59	4202.49	3007.41	2485.23	1437.2	1488.49	2724.87	5925.8	5688.08	2724.81	15385.7	5127.21	7288.04	3307.52	2781.77	4679.26	7290.68	4016.8	5178.33	2940.39	4689.31	1471.66	1489.99	2294.04	1004.79	2541.61	1491.57	3780.53	2272.61	1424.66	5315.3	1147.17	1881.18	3480.28	2233.55	546.088	535.702	1021.63	2525.23	5183.71	2748.39	858.362
O95450	A disintegrin and metalloproteinase with thrombospondin motifs 2 OS=Homo sapiens OX=9606 GN=ADAMTS2 PE=2 SV=2	ADAMTS2	134.755	674.736				1930.2					3006.18		1587.85					221.442										76543.8	787.302	327.488			191.574	2297.43	32925.5	586.477	341.637			920.246	397.315				3450
O95479	GDH/6PGL endoplasmic bifunctional protein OS=Homo sapiens OX=9606 GN=H6PD PE=1 SV=2	H6PD	88.8927		644.169		511.782	616.958	209.554						497.844			819.301	629.586	1005.63	956.77	420.562	570.278		234.848	752.469	252.827				187.968						399.991	186.165		279.222					790.221
O95490	Adhesion G protein-coupled receptor L2 OS=Homo sapiens OX=9606 GN=ADGRL2 PE=1 SV=2	ADGRL2	163.349	278.21	291.932			261.053	134.607							148.31			260.846	187.827	295.16		268.103	141.253	401.811	208.699	342.385		162.521		259.658	264.835	117.28	469.095	231.517	276.628	293.42	171.76	257.291	138.92	161.533		348.028	106.184	254.72	162.293		83.0024
O95633	Follistatin-related protein 3 OS=Homo sapiens OX=9606 GN=FSTL3 PE=1 SV=1	FSTL3	27.6635	3762.5	3455.88	2063.19	1484.82	3096.67	2576.57	1504.26	2217.38	2149.91	1625.11	975.746	2181.41	1373.98	2662.37	1662.83	3463.19	2057.46	1380.27	1665.32	2463.76	1990.4	2236.81	3197.53	2761.55	1561.19	1761.96	1239.97	1632.03	1721.79	1230.85	2387.74	1455.18	4396.03	2475.65	1357	1835.45	1720.96	1605.39	1692.28	1640.61	1005.04	2059.14	2393.45	886.499	1091.55	575.355
O95678	Keratin, type II cytoskeletal 75 OS=Homo sapiens OX=9606 GN=KRT75 PE=1 SV=2	KRT75	59.5604	642.164			109.553	719.608	381.894				236.027						3424.68	279.976	5520.6					442.463			1200.61		507.824		11563.5	1156.19	565.199	1215.49	1526.79			952.244			176.587	1339.43	657.543	649.239	622.997	11280.1
O95715	C-X-C motif chemokine 14 OS=Homo sapiens OX=9606 GN=CXCL14 PE=1 SV=2	CXCL14	13.0776	1376.53	652.125	708.886	347.68	720.491	601.128	843.808	546.844	1015.8	1537.83	602.139	793.256	444.428	997.611	370.943	689.325	614.917	659.692	762.614	677.337	486.77	423.437	769.7	2337.26	132.687	1799.86	1075.07	2467.8	2537.13	1436.02	1077.79	2166.39	861.351	2153.18	832.217	2186.18	1939.17	1209.62	1764.89	1976.31	1722.21	2852.51	1826.12	1324.66	1362.81	1096.56
O95747	Serine/threonine-protein kinase OSR1 OS=Homo sapiens OX=9606 GN=OXSR1 PE=1 SV=1	OXSR1	58.0222		507.442								112.092				162.398	142.554	569.929	641.784	887.064		125.126	104.358		129.464		241.323	670.559	2129.19	264.473	116.741	410.824	318.659	1210.47	366.795	452.25	261.567	179.547	712.59		384.578	1087.66	1131.37	555.525	449.825	3335.42	1229.66	709.515
O95750	Fibroblast growth factor 19 OS=Homo sapiens OX=9606 GN=FGF19 PE=1 SV=1	FGF19	24.0026	505.475	1064.81	752.225		669.858		621.361		691.258	1109.99	576.931		403.342	1445.59		668.152	278.381	575.648	402.758					766.087		548.68	667.555	943.692	444.354	408.091	586.186	690.525	628.317	1293.91	534.413	579.886	361.906	490.293	576.865	1216.11	1350.08	449.988	903.128	556.989	338.107
O95833	Chloride intracellular channel protein 3 OS=Homo sapiens OX=9606 GN=CLIC3 PE=1 SV=2	CLIC3	26.6485									237.245							3222.88		6644.9					1190.14				486.964			1888.74		416.996	263.716	2137.7			482.791				112.324				2989.15
O95834	Echinoderm microtubule-associated protein-like 2 OS=Homo sapiens OX=9606 GN=EML2 PE=1 SV=1	EML2	70.6788		682.94						385.171	330.552						216.087	294.257	543.557	411.691		176.06					501.227	1358.55	4250.85	264.9	166.993	472.184	295.777	1388.22	315.957	575.922		525.887	2020.21		280.286	1578.4	4846.86	887.327	595.138	812.332	1399.08	4860.51
O95865	N(G),N(G)-dimethylarginine dimethylaminohydrolase 2 OS=Homo sapiens OX=9606 GN=DDAH2 PE=1 SV=1	DDAH2	29.6439		1008.57						674.851						417.186	210.959		476.112	39.0836				79.7444	145.075	352.403			1961.17											138.441			135.427			917.217		126.388
O95867	Lymphocyte antigen 6 complex locus protein G6c OS=Homo sapiens OX=9606 GN=LY6G6C PE=1 SV=1	LY6G6C	13.8212			344.708		338.226	886.709							1178.92			4175.09		10710.8					338.422							1140.26			251.574	1713.62											2329.29
O95897	Noelin-2 OS=Homo sapiens OX=9606 GN=OLFM2 PE=1 SV=2	OLFM2	51.3863	1222.78	1435.51	1007.55	223.746	1307.32	1102.16	621.826	1006.8	777.672	610.3	528.609	1401.75	774.742	842.072	531.771	1293.12	1248.5	897.695	983.542	1229.61	1240.6	1628.89	1560.05	1285.67	764.735	1242.6	1020.56	871.269	1441.6	1873.56	1515.38	1313.06	2129.67	1229.56	1266.19	1471.32	1263.26	1744.76	943.53	1785.89	1183.94	1494.7	1026.22	836.938	1116.68	290.884
O95967	EGF-containing fibulin-like extracellular matrix protein 2 OS=Homo sapiens OX=9606 GN=EFEMP2 PE=1 SV=3	EFEMP2	49.4055	9372.14	10829.6	9077.94	6027.31	12459.4	8423.19	5171.56	6261.4	8323.28	6304.93	4755.3	8219.11	5678.98	8310.86	6914.79	15853.8	9743.49	4743.35	7931.7	9247.57	7965.99	9781.78	10434	12711.7	5249.91	8609.08	6078.3	9434.87	10410.5	6738.53	10108.9	9690.7	18204.2	12606.2	8450.04	12588.4	8953.66	8490.97	9549.63	11382.8	10429	10123.6	8061.62	3950.37	8758.42	3345.42
O95968	Secretoglobin family 1D member 1 OS=Homo sapiens OX=9606 GN=SCGB1D1 PE=1 SV=1	SCGB1D1	9.8981	1166.05	1327.65	458.746	233.669	25.1346	809.789	1077.47	1341.69	88.379	131.648	68.0361	31.9307	114.538	399.217	1096.71	154.311	7835.46	1092.72	6643.05	187.219	460.497		339.65	95.6791		538.474	8493.38	2995.85	626.222	1176.16	190.381	24627.3	4090.64	1761.44	1518.91	1170.13	2443.19	8904.32	2607.41	13186.3	1621.94	1443.62	2910.11	15147.9	1689.61	55.1284
O95970	Leucine-rich glioma-inactivated protein 1 OS=Homo sapiens OX=9606 GN=LGI1 PE=1 SV=1	LGI1	63.818	1126.95	1282.27	1910.76	590.369	1408.66	1145.74	1420.26	682.746	607.066	738.981	617.995	814.925	648.048	970.37	616.954	1733.12	1414.37	660.207	1010.8	1136.01	1322.7	1235.42	1694.97	1358.6	793.603	1494.04	758.909	1121.27	1316.49	1284.21	1171.63	1587.78	2000.42	1824.48	1010.02	1462.27	1238.62	1468.01	1468.43	1556.21	1640.87	1367.03	1325.84	698.164	1236.24	117.597
O95980	Reversion-inducing cysteine-rich protein with Kazal motifs OS=Homo sapiens OX=9606 GN=RECK PE=1 SV=1	RECK	106.457	1951.57	1879.84	1768.04		2495.37	585.576	1307.65	1312.41	1513.12	1316.12	1710.41	1269.45	2025.14	1918.93	2304.68	2251.46	1012.01	1562.55	1058.18	1867.35	706.545	1757.18	1213.04	2718.62	777.268	1853.43	1977.4	2077.96	2422.79	847.085	3092.03	1407.1	1623.22	2907.85	1903.81	3000.79	1875.84	2224.81	1665.98	3058.87	3299.48	1786.77	2317.01	2597.59	1409.3	596.562
O95994	Anterior gradient protein 2 homolog OS=Homo sapiens OX=9606 GN=AGR2 PE=1 SV=1	AGR2	19.9792	948.675	220.883	547.492		568.752	383.538	1057.12	365.128	497.303	1136.27		672.38	474.428	1114.63	1054.85	958.223	1320.48	10584.2	676.284	984.308	510.94	231.124	524.804	2088.94	68.1278	2056.32	12152.5	805.36	497.328	1457.7	628.499	347.407		888.078	594.298		880.962	723.184	892.613	709.555	544.819	433.005	1279.79	1147.7	941.967
O96028	Histone-lysine N-methyltransferase NSD2 OS=Homo sapiens OX=9606 GN=NSD2 PE=1 SV=1	NSD2	152.258						16002				4663.11				9982.33			22205.7			12152.1							5051.93									8137.92			7001.5
P00167	Cytochrome b5 OS=Homo sapiens OX=9606 GN=CYB5A PE=1 SV=2	CYB5A	15.3301																																461.735												898.24
P00325	All-trans-retinol dehydrogenase [NAD(+)] ADH1B OS=Homo sapiens OX=9606 GN=ADH1B PE=1 SV=3	ADH1B	39.8355															694.636	179.198	698.31									298.619	4657.87	317.464	248.25	306.533	463.728	1023.65	767.426	1782.09		459.07			477.162	1028.79		1184.24	848.564	1893.85
P00338	L-lactate dehydrogenase A chain OS=Homo sapiens OX=9606 GN=LDHA PE=1 SV=2	LDHA	36.6887	1027.65	4113.96	618.229	466.161	1423.96	595.478	797.711	1926.75	937.564	1360.97	389.095	672.173	392.97	1239.53	1246.5	2137.73	3815.39	2340.24	738.963	2116.77	1023.25	499.867	2208.56	1679.74	7563.62	6418.34	10574.7	2508.53	1740.71	3111.56	2854.24	5983.62	2267.49	3918.46	1974.39	2909.65	5398.97	1207.93	2256.1	5533.56	9741.25	4210.36	3860.23	2412.03	3164.01	7970.16
P00352	Aldehyde dehydrogenase 1A1 OS=Homo sapiens OX=9606 GN=ALDH1A1 PE=1 SV=2	ALDH1A1	54.8618	221.416	2931.82	577.561	215.106	176.529	286.689	273.71	1249.06	793.701	450.159	77.5837	486.79	577.005	412.272	2184.51	794.272	3676.26	225.169	99.0716	1434.35	473.377	62.8423	708.651	183.546	561.329	4139.64	12109.4	525.573	230.772	733.331	514.749	3163.29	1668.22	1240.66	314.085	2280.08	5372.78	216.07	395.726	4442.04	11854.3	3054.59	1241.42	2115.12	1710.91	7204.64
P00367	Glutamate dehydrogenase 1, mitochondrial OS=Homo sapiens OX=9606 GN=GLUD1 PE=1 SV=2	GLUD1	61.3979								445.53								699.767		809.104							2017.69						327.261												609.755		450.875	1143.17
P00390	Glutathione reductase, mitochondrial OS=Homo sapiens OX=9606 GN=GSR PE=1 SV=2	GSR	56.257	294.282	798.833	508.139	383.073	440.506	336.824	421.891	801.933	239.492	320.943	195.162	334.237	409.619	571.522	757.504	422.347	1214.48	382.082	128.024	521.707	626.036	462.891	281.279	475.556	672.073	1131.76	10646.8	232.022	365.648	555.28	820.831	1071.71	658.128	501.653	412.27	441.889	760.608	351.313	408.787	1628.09	1633.3	781.996	466.689	2486.95	712.616	2090.91
P00403	Cytochrome c oxidase subunit 2 OS=Homo sapiens OX=9606 GN=MT-CO2 PE=1 SV=1	MT-CO2	25.565	446.889	1806.66	187.721		337.032	387.221	352.442	7388.75	247.516	1284.18		1948.15		1031.59		2736.15	1567.37	26067.1	106.039	133.958	86.7335	80.4639	811.313	351.134	20436.5	4994.77	1533.41	3569.23	565.399	1211.92	1260.61	7530.14	1204.69	1810.75	1201.07	519.048	2095.85	570.429	3848.61	1377.61	1715.65	1707.59	6101.08	5987.83	3320.51	3271.32
P00441	Superoxide dismutase [Cu-Zn] OS=Homo sapiens OX=9606 GN=SOD1 PE=1 SV=2	SOD1	15.9357	6984.27	10053.8	6711.03	3137.91	7932.92	10272.8	9794.34	14394.9	7781.15	8934.49	7503.26	8795.66	9445.21	10153.4	6702.21	7940.12	12512.9	15200.8	11222.3	9583.03	8183.05	10156	6388.53	11072.3	10757.6	15627	26072.1	19626.6	17845.7	17752.9	16590.9	24306.2	26537.5	12900.3	11443	17109	18688.8	17765.2	16047.1	18811.9	20972.8	16228.7	16662.7	23980.9	15658.3	25615.2
P00450	Ceruloplasmin OS=Homo sapiens OX=9606 GN=CP PE=1 SV=1	CP	122.205	17387.3	20410.1	19450.8	20005.5	18691.5	17072	10927.8	14112.1	6742.65	6353.11	9165.16	20550.1	12010.9	11966.5	28129.5	23424.8	28595.5	9508.59	12900.6	19242.7	15378.5	30446.3	18838.2	16233.7	12217.2	12242.4	12494.3	12304.2	14623.2	14710.4	5890	15136.6	16279.6	16252.6	15620.7	16310.9	11621.7	12811.6	11951.8	12684.4	12857.2	11485.3	10370	5416.78	10960	7571.63
P00491	Purine nucleoside phosphorylase OS=Homo sapiens OX=9606 GN=PNP PE=1 SV=2	PNP	32.1179		372.264			2671.69		334.658	580.106					285.381		2917.25	288.67	138.524	2081.87					400.576			249.423	517.525	260.586	216.225	2011.07	1012.94	4231.52	394.425	648.349	1429.14	133.16	292.44	256.144	329.885	1154.06	708.37	834.365	738.805	10724.3	1699.66	463.837
P00492	Hypoxanthine-guanine phosphoribosyltransferase OS=Homo sapiens OX=9606 GN=HPRT1 PE=1 SV=2	HPRT1	24.5794	215.642	323.975				56.0663	423.573	528.424						361.617		386.255	392.304	1412.14	290.102	379.44	814.252		624.981	195.824	512.38		681.846	113.764	235.416	383.856	496.222	766.662	580.462	170.377		199.751	278.315	413.766	346.224	618.975	552.776	282.671	318.59	2383.57	440.94	440.242
P00505	Aspartate aminotransferase, mitochondrial OS=Homo sapiens OX=9606 GN=GOT2 PE=1 SV=3	GOT2	47.5177	516.396	851.93	317.227	126.884	480.476	652.685	873.457	955.166	306.649	888.875	686.415	547.684	451.06	906.013	341.607	1037.24	839.386	2068.43	711.216	646.345	536.566	604.995	653.4	621.309	2653.04	1359.54	1178.17	1109.49	1585.7	1463.89	1873.51	1432.71	294.713	1440.85	900.374	1174.87	1193	1362.24	1419.42	1758.28	1364.38	1498.83	1585.16	1022.38	1242.61	2220.96
P00533	Epidermal growth factor receptor OS=Homo sapiens OX=9606 GN=EGFR PE=1 SV=2	EGFR	134.277	350.017	327.631	305.117	251.24	340.409	390.659	186.839	302.129	143.531	101.537	256.78	270.305	222.333	300.724	348.138	533.664	546.751	414.105	189.878	394.038	286.073	341.154	274.737	376.75	377.412	413.718	277.989	292.86	357.054	375.659	564.51	505.519	478.076	507.441	562.228	559.238	414.698	493.167	185.39	442.664	749.948	519.622	552.696	42.6573	711.3	317.681
P00558	Phosphoglycerate kinase 1 OS=Homo sapiens OX=9606 GN=PGK1 PE=1 SV=3	PGK1	44.6147	356.895	2125.83	625.167	164.193	739.094	253.911	442.001	1509.1	238.895	337.723	165.507	468.633	166.733	490.184	729.963	938.336	1781.66	926.544	310.247	845.154	618.644	429.516	899.536	948.885	8170.04	3214.78	3807.28	1354.77	655.767	2230.15	2629.85	2924.84	5190.83	1594.29	1127.85	1205.77	2095.26	731.606	1243.89	2636.71	4416.9	2184.33	2125.28	4272.65	1839.96	8507.25
P00568	Adenylate kinase isoenzyme 1 OS=Homo sapiens OX=9606 GN=AK1 PE=1 SV=3	AK1	21.6348		483.422				395.027	431.21	680.236						121.372	287.9	465.799	202.908	1927.07					128.636	177.497	1049.49	769.938	1153.15	292.926	342.09	781.376	1780.45	2937.09	269.046	354.834	603.996		249.22	226.937	543.752	844.915	256.32	417.719	358.707	5753.21	1255.46	173.594
P00734	Prothrombin OS=Homo sapiens OX=9606 GN=F2 PE=1 SV=2	F2	70.0369	7058.12	9571.17	10672.9	16555.3	6727.24	6991.13	4306.8	5800.18	4847.45	4413.46	3937.55	6914.22	6605.76	4979.31	14197.1	9251.1	9940.68	4359.75	5927.31	7991.11	11184.7	5189.49	11007.6	6270.16	6376.39	4469.88	3587.45	4253.71	3253.37	4339.5	3880.97	5491.42	6475.56	4780.06	6821.12	3280.7	3857.41	5297.23	5745.61	3108.05	2797.78	3309.57	4736.93	4765.55	4395.1	721.048
P00736	Complement C1r subcomponent OS=Homo sapiens OX=9606 GN=C1R PE=1 SV=2	C1R	80.1185	4184.78	4483.48	3757.35	2375.41	6940.92	3276.84	1784.55	3339.83	2430.82	1193.19	1440.81	3185.28	2315.76	2226.82	2195.97	7284.03	4497.94	1686.4	2513.27	3158.35	5546.45	6714.85	4372.18	4738.23	2382.58	2085.11	1631.26	2286.92	2884.84	2094.65	3858.19	2528.13	5039.47	3242.27	3219.8	2239.68	1740.75	2055.48	2327.63	2909.76	2436.32	2072.09	1528.38	1267.14	1923.93	944.547
P00738	Haptoglobin OS=Homo sapiens OX=9606 GN=HP PE=1 SV=1	HP	45.2053	58371.6	22719.5	66372.3	423840	86002.5	8170.29	10179.3	11470	1214.78	468.458	13310.1	6898.09	111455	7676.84	456676	115731	7796.06	29104.5	33580.8	10388.9	18276.2	43419.5	31634.6	10947.1	10020.4	30668.7	10060.3	29208.6	1422.02	52021.7	13028.9	50883.5	100085	4532.93	35447.7	70477.4	21235.3	25841.9	3784.52	51018	52489.4	2573.13	23398.7	30385.2	11438.7	41481.8
P00739	Haptoglobin-related protein OS=Homo sapiens OX=9606 GN=HPR PE=2 SV=2	HPR	39.0296	1408.28	2706.91	7478.41	12404.9	2340.91	1638.08		753.416		772.35	414.937	1280.55	2991.38		11799.1	3537.49	2748.34	1110.56	1315.96		4007.96	3837.67	3468.11	1706.55		130.278	293.254	801.04	497.041	36866.8	635.171	2304.16	1080.63	109.72	1637.34	958.585	10936.2	3290.76	120.403	788.39	241.263	398.658	336.914		299.874
P00740	Coagulation factor IX OS=Homo sapiens OX=9606 GN=F9 PE=1 SV=2	F9	51.7784	2859.99	4345.87	4532.45	2954.71	2215.74	2301.67	1347.43	3759.04	1424.51	2174	2034.61	3122.23	1323.63	2277.12	3108.95	3276.25	3309.77	1446.68	1648.07	1437.74	2296.01	2952.45	2625.17	1926.96	1924.6	2155.97	1521.87	2565.85	1746.16	1663.98	1013.36	2341.29	4486.28	1992.83	1059.84	1709.45	2038.99	1835.15	2596.82	1260.75	791.173	2155.81	2431.09	2304.59	2121.81	425.102
P00742	Coagulation factor X OS=Homo sapiens OX=9606 GN=F10 PE=1 SV=2	F10	54.7317	5811.78	9284.07	5237.69	7270.2	6489.43	5187.22	4998.7	9016.39	6179.95	6025.4	3551.45	5280.7	5281.78	6804.73	3706.52	6216.23	5957.36	4755.69	5326.59	6144.22	3537.98	2448.96	6547.61	3908.17	4401.45	4807.77	2634.24	4571.54	4034.85	3296.87	3039.92	5116.36	4071.34	4970.85	4858.41	5298.67	4460.11	3945.94	4600.72	5122.13	4287.42	5123.55	6417.35	3535.2	4492.82	1764.05
P00746	Complement factor D OS=Homo sapiens OX=9606 GN=CFD PE=1 SV=5	CFD	27.0329	4885.02	4058.13	2097.76	1841.91	7357.74	5427.57	2569.49	2742.59	3539.64	2606.93	2005.95	3161.01	2741.33	5301.57	3021.82	7732.55	5064.97	3233.42	3343.75	8194.2	6217.68	4584.27	9173.84	3554.64	4252.9	2732.42	2351.55	3079.28	2828.77	4283.09	5082.39	3075.92	3979.49	3664.76	5152.07	3129.54	2189.73	4705.97	3944.15	3664.39	3271.54	2917.78	3672.63	2390.34	2391.25	1182.35
P00747	Plasminogen OS=Homo sapiens OX=9606 GN=PLG PE=1 SV=2	PLG	90.569	10562	12142.1	14441.3	22776.4	10501.3	11033.2	6030.48	7117.74	4935.65	6903.6	6833.54	11824.9	8717.64	7882.87	21415	11326.7	13085.1	5648.35	7676.02	10945.4	13480.2	10111.7	11824.4	7647.32	14003.2	9112.35	6614.54	6943.14	5002.14	7886.71	8107.62	7916.11	9797.61	7561.57	8760.25	5053.09	6137.67	8034.18	7002.36	5311.89	4993.58	4621.8	7453.08	7764.95	6790.48	2982.07
P00748	Coagulation factor XII OS=Homo sapiens OX=9606 GN=F12 PE=1 SV=3	F12	67.7921	1139.37	4865.65	4958.61	6385.22	2122.74	3833.5	1242.47	1627.04	1142.55	2539.66	1384.01	3251.12	2991.46	4503.52	5774.89	2416.97	4956.98	1124.06	3310.95	6649.68	2786.45	4938.11	2025.62	1386.72	2356.19	2638.94	1720.67	2132.92	1684.04	1515.93	1727.92	3214.56	2552.52	2765.36	2906.23	1374.95	3869.12	1390.37	3227.29	2315.04	2346.23	1608.44	2385.83	1819.72	837.378	1578.45
P00751	Complement factor B OS=Homo sapiens OX=9606 GN=CFB PE=1 SV=2	CFB	85.5329	22338	25278.5	21668.4	26825.3	13634.6	17550.2	16228.5	14340.6	10413.8	8390.33	11516.8	20847.2	15352.4	14852.7	27893.9	16179.9	22507.8	11014.3	12996.5	18969.3	19746.4	23482.9	27670.7	15692.9	18623.4	10072.3	10471.1	10384.2	9742.15	20144.1	9673.1	16606.1	13848.2	13671.1	16952.4	11082.8	12040	11181.9	11726.8	7653.83	8447.18	9958.91	11737.9	10145.2	8504.07	3982.16
P00915	Carbonic anhydrase 1 OS=Homo sapiens OX=9606 GN=CA1 PE=1 SV=2	CA1	28.8702	22.83	160.367	161.372	90.929	108.67	226.377	1398.61	1695.24		20.0947	8.26324	33.821	32.6899		689.831	541.649	8.13667	24.919	34.2128	15.1107	55.8718	15.9559		6.04752	90.9515	1339.2	325.226	653.084	704.308	1299.98	5111.15	10690.2	502.315	64.8254	2596.64	30.3597	5.19087	458.165	1147.52	3097.1	14.1748	614.179	560.028	19084.8	2223.87	201.412
P00918	Carbonic anhydrase 2 OS=Homo sapiens OX=9606 GN=CA2 PE=1 SV=2	CA2	29.2461	419.63	1003.91	511.955	163.612	432.797	454.905	1069.99	2145.32	157.798	203.536	243.662	221.327	179.254	300.091	603.082	633.95	472.189	374.614	269.538	427.998	316.061	507.839	271.816	696.105	9548.07	1628.35	666.268	1681.34	1046.69	1966.35	4598.37	7247.68	5204.76	961.134	2410.18	685.656	590.363	1167.68	1240.73	2759.21	1018.07	1406.61	1620.2	23008.4	3048.05	2430.56
P00966	Argininosuccinate synthase OS=Homo sapiens OX=9606 GN=ASS1 PE=1 SV=2	ASS1	46.5304	252.038	540.118						177.275					209.033	136.726		230.874	495.633					428.506		200.272		1680.88	3715.61	287.332			386.181	844.169		355.044		176.51	1247.82		191.798	1184.77	2579.66	466.895	194.358	2952.66	584.171	1095.55
P00995	Serine protease inhibitor Kazal-type 1 OS=Homo sapiens OX=9606 GN=SPINK1 PE=1 SV=2	SPINK1	8.50677					237.807	1644.33	267.401	500.41	867.052	498.784	443.622		748.91	652.4		530.608		536.313			262.471		293.472	628.421		692.922	512.382	747.242	314.778	851.584	674.608	1198.48	940.196	633.692	1024.78	319.539	291.271	1000.68	561.468	723.322	440.966	338.34		730.548	467.282	603.261
P01008	Antithrombin-III OS=Homo sapiens OX=9606 GN=SERPINC1 PE=1 SV=1	SERPINC1	52.6024	5473.1	8824.07	8406.55	9924.18	7162	7186.77	5517.09	4594.53	3739.61	5844.92	5490.02	7810.96	5274.35	7791.45	8850.06	5760.59	9938.25	3821.84	5994.37	6449.88	5157.73	9326	5470.87	3679.74	5795.99	5014.39	3865.63	4613.38	3616.21	3895.37	4468.97	4899.3	11099	4628.32	4825.48	3996.39	3429.99	3621.14	6689.8	3603.87	3551.17	2337.64	3158.87	1656.28	5752.32	2341.93
P01009	Alpha-1-antitrypsin OS=Homo sapiens OX=9606 GN=SERPINA1 PE=1 SV=3	SERPINA1	46.7366	4515.95	5695.19	5909.62	3019.13	6709.26	3848.19	6491.54	2532.95	5159.97	6926.08	13845.3	6777.89	4893.93	6811.61	3294.73	1753.03	2373.3	2626.84	4386.02	3699.28	1794.36	4053.38	2451.33	5237.17	2400.76	5377.57	3779.24	6039.25	3161.02	3301.65	4312.24	3596.68	15762.8	2776.06	2688.1	5154.1	2132.23	4341.19	6417.97	5526.95	4858.83	1564.05	3852.9	2663.79	8055.01	3664.73
P01011	Alpha-1-antichymotrypsin OS=Homo sapiens OX=9606 GN=SERPINA3 PE=1 SV=2	SERPINA3	47.6509	8008.8	11835.2	8030.86	4113.06	6639.33	6086.06	11405.9	5195.55	15055.8	15833.2	19854.2	8740.88	10472.4	12269.6	5179.47	5383.73	4553.8	7048.02	7979.57	6722.64	4593.56	7016.44	7239.08	6677.04	3278.42	10254.5	6017.76	7353.24	5250.53	8816.09	5429.1	4593.31	9982.14	6133.44	4964.1	6807.99	7392.83	8356.35	9770.24	4636.41	7303.06	5898.91	10736.5	5823.7	4236.23	3958.49
P01019	Angiotensinogen OS=Homo sapiens OX=9606 GN=AGT PE=1 SV=3	AGT	53.1542	22274.4	28818.2	25259.5	26150.8	29610	22421.7	12009.2	20941.6	9757.1	8901.61	12214.3	26406.8	17973.5	20492.5	29293.5	31720.9	32686.7	13779.4	24485.1	36743.6	43789.9	35621.3	41492	22297.3	32342.9	15976.1	10625.5	16688.8	18894.3	21435.5	22649.3	13442.5	30702.8	22523.9	23030.2	19378.4	14216.9	18582.4	20488.4	17908.8	19408.6	16460	14730.1	15126.8	15834.9	11001
P01023	Alpha-2-macroglobulin OS=Homo sapiens OX=9606 GN=A2M PE=1 SV=3	A2M	163.291	8626.3	15366.5	18141.1	17091.1	20111.7	11702.8	12436.8	12778.9	5694.77	7866.23	6826.25	14123.3	30427.8	8226.64	17379.2	24792.2	14519.6	5814.5	12240.3	10691.1	15737.1	18787.6	17982.9	11053.3	11207.1	11505.2	18933.8	10910.9	11822.2	8938.78	16707.3	16715	13913.1	6907.66	18047.7	7954.59	14061.1	19217.8	8419.16	13175.6	12113.3	9739.64	10806.2	27455.1	11232.9	6622.54
P01024	Complement C3 OS=Homo sapiens OX=9606 GN=C3 PE=1 SV=2	C3	187.148	16049.2	22033.1	30104.4	51711.1	16321	18521	10434.2	15625.6	6917.58	11247.8	11146.4	30529.3	20845.2	12531	53972.3	19179.1	26386.8	11155.9	16222.5	20232.2	27507	24111.5	30118.1	14408	23679	16287.4	14648.4	12100	7280.01	13724.1	11679.8	15745.2	15645.8	9713.04	16494.7	8858.16	9825.38	10059.5	9698.53	7985.46	8238.56	7294.42	12354.2	12027.4	9574.53	5651.73
P01031	Complement C5 OS=Homo sapiens OX=9606 GN=C5 PE=1 SV=4	C5	188.305	2514.98	2586.65	4114.03	6604.67	2395.22	2606.09	2120.24	2238.64	740.718	1243.02	1236.95	3124.24	3067.77	1801.99	6752.83	2871.14	3481.94	1990.54	1903.54	2548.95	3829.78	2490.52	4380.36	2426.66	2641.04	2717.9	1838.88	1952.46	1627.88	2157.41	1610.52	2745.53	2807.46	1507.18	2364.6	1552.35	1827.55	2136.3	1486.88	1715.46	1907.06	1681.42	2031.69	2011.64	1813.73	1102.97
P01033	Metalloproteinase inhibitor 1 OS=Homo sapiens OX=9606 GN=TIMP1 PE=1 SV=1	TIMP1	23.1709	41507.3	32157.7	28754.3	15155.6	43559	25417	13860	28569.9	23676.4	20669.1	14538.9	22455.8	16491.9	23152.6	22516.1	45036	26479.5	23272.3	21739.5	36025.3	64423.9	39959.7	78428.3	42171	15136.5	22170.6	17118.3	19147.7	21810.6	19979.5	30868.9	21405	39313.5	28749.1	22340.9	20833.4	17025.1	20809	20636.3	21754.8	22223.9	23910.8	20027.3	10177.3	16136.8	11927.1
P01034	Cystatin-C OS=Homo sapiens OX=9606 GN=CST3 PE=1 SV=1	CST3	15.7992	3844.84	3306.14	4950.94	2100.35	4781.08	3260.65	4782.33	2577.26	4632.6	3859.26	2358.04	3846.59	3393.37	5914.76	2919.31	5415.87	3046.17	3236.58	3097.33	3733.89	3808.73	3893	3583.11	4094.09	2601.36	3868.62	2878.77	4492.15	4690.79	4420.53	4541.92	3718.27	2556.99	4621.02	3134.09	4850.35	3809.25	3207.9	9058.74	5385.8	4333.48	4377.13	3153.05	1593.44	3804.73	2405.01
P01036	Cystatin-S OS=Homo sapiens OX=9606 GN=CST4 PE=1 SV=3	CST4	16.2143	684.574	1987.04	335.252	414.807	741.066	362.162		1559.97		136.562	188.508	44.0625	65.263	262.845	52.9191	487.144	1935.37	299.407	733.076	313.009	223.834	53.695	435.547	461.462	114.03	762.655	4748.05	589.163	70.5927	449.266	260.082	2166.62	178.111	218.551	785.745	833.152	189.321	154.301	125.614	9896.14	1060.73	487.074	416.808	5120.28	184.573	30.5305
P01040	Cystatin-A OS=Homo sapiens OX=9606 GN=CSTA PE=1 SV=1	CSTA	11.0065	395.403	93.7186	716.388	52.777	790.026	501.027	122.65	1801.4	150.663	314.675	236.862	201.088	2950.57	214.208	15.8753	277.461	47.8951	20503.7	116.665	31.4468	119.747	44.7471	1858.67	75.8676	63.651	186.052	855.39	59.1076	393.245	1544.25	79.1529	860.781	644.099	635.766	66.1684	151.331	185.414	282.403	190.296	198.924	183.07	178.512	266.598	233.994	3846.02	422.154
P01042	Kininogen-1 OS=Homo sapiens OX=9606 GN=KNG1 PE=1 SV=2	KNG1	71.9574	18958.1	19734.3	33353.6	28577.1	18553.6	19385.9	14848.4	17115.4	11860.7	15799	18250.4	18874.6	18862.3	18802.7	24963.5	23829.5	22295.8	12185	15855.5	18436.4	27324.4	16476.9	25044.9	15712.6	22800.6	15236.8	10803.2	14685.6	9554.65	18150.4	14580.1	15612.5	15818	14084	15559.4	10115.3	12910.4	16033.9	12704.2	9109.89	8900.24	9650.64	20689.2	19181.7	15351.7	7432.8
P01111	GTPase NRas OS=Homo sapiens OX=9606 GN=NRAS PE=1 SV=1	NRAS	21.2292														131.202		243.326		665.721								233.917	855.764	403.379		213.344		469.773	693.977		91.6439									988.88
P01130	Low-density lipoprotein receptor OS=Homo sapiens OX=9606 GN=LDLR PE=1 SV=1	LDLR	95.376	1107.61	1108.59	896.713	465.554	631.051	1196.17	427.959	825.503	255.864	329.311	677.196	204.216	319.783	617.571	441.853	263.155	362.488	175.755	318.363	575.461	380.605	319.246	212.917	589.613	288.01	220.429		255.2	720.115	402.704	722.037	370.33	941.175	753.828	164.672		315.361	293.963
P01133	Pro-epidermal growth factor OS=Homo sapiens OX=9606 GN=EGF PE=1 SV=2	EGF	133.994	609.402	109.907			382.46		189.195	180.25	185.994	195.526	170.966		199.974	203.107		228.654	461.033	311.842		266.61	334.187	480.987	378.833	371.491		426.116		297.442	446.804	503.815	702.585	398.379	647.281	250.283	180.054	305.695	333.349	515.652	693.162	656.888	178.872				195.528	1178.07
P01210	Proenkephalin-A OS=Homo sapiens OX=9606 GN=PENK PE=1 SV=1	PENK	30.787	1698.06	2209.62	3147.25		5207.08	700.508				1416.6			1735.54	1930.39	469.577	4450.35	5297.33		2430.81	4817.79	1666.98	4004.84	3344.35	3112.31		1179.81		598.329	2011.92	1771.9	1908	3180.4	3604.98	2582.6		1916.66	781.165	4531.05	3250.94	3450.24		1998.69	1418.76	2214.8	1398.31
P01282	VIP peptides OS=Homo sapiens OX=9606 GN=VIP PE=1 SV=1	VIP	19.1687									625.23																			1237.91											616.647			361.807	2196.27		273.557
P01344	Insulin-like growth factor II OS=Homo sapiens OX=9606 GN=IGF2 PE=1 SV=1	IGF2	20.1403	30481	26361.9	25827.7	25293.1	30463.5	24016	13250.6	18926.8	17119.2	16358.1	11335.5	28175.2	17058.7	25869.2	24866.8	34870.2	27569.4	14683.3	22395.1	34805.9	21460	19580.2	22337.9	36750.8	16065.5	25302.3	21314.8	20803.4	23809	20691	29512.6	19737.9	4255.07	23732	30456.1	15878.7	14464.2	25912.3	15269.9	18585.9	19388.1	21300.2	20729.9	12456.9	22421.8	9170.74
P01591	Immunoglobulin J chain OS=Homo sapiens OX=9606 GN=JCHAIN PE=1 SV=4	JCHAIN	18.0986	1222.25	9588.12	1188.28	1692.31	572.693	360.142	733.319	1847.61	365.116	580.138	2516.06	2322.65	6958.65	1016.99	1864.74	940.927	3032.43	34788.5	1406.1	1525.97	2463.54	1200.64	2021.79	457.977	1879.27	2653.06	40281.4	1581.63	693.864	1765.43	4059.01	10313.1	1237.98	800.846	554.414	1460.16	952.236	485.596	1008.89	14504.1	3088.4	1363.02	959.971	113534	3866.7	1111.37
P01593	Immunoglobulin kappa variable 1D-33 OS=Homo sapiens OX=9606 GN=IGKV1D-33 PE=1 SV=2	IGKV1D-33	12.8485	4692.29	1549.58	2622.8	3625.47	2335.22	1685.4	2436.42	2500.67	918.983	588.945	3217.2	4010.31	9074.25	3731.02	7574.02	2228.86	3254.81	3287.96	7768.31	7798.77	7183.39	5860.75	5437.49	2833.19	4502.16	2652.73	5882.76	2305.72	1206.63	2569.13	3250.43	950.036	800.307	2786.65	5483.15	1521.69	2985.95	2174.38	418.368	3853.81	3681.87	980.101	2632.67	1277.26	5028.98	760.225
P01597	Immunoglobulin kappa variable 1-39 OS=Homo sapiens OX=9606 GN=IGKV1-39 PE=1 SV=2	IGKV1-39	12.7375	15111.8	14746		17622.9	2804.59	20068.4	8549.52	21309.5	5732.2	4093.01	15032.9	10181.6	15821.4	30322.7	6094.17	8740.27	20537.3	15296.1	13559.7	55801.7	11654		16228.2	20887.9	10138.2	12378.4	17622.4	18202.4	7416.15	24148.2		15118.5	2437.31	13051.8	40047.9	23491.8	11175.2	24340.6	596.537	24208.6	16070	7921.79	6932.94	11761.5	15632.9	3500.5
P01602	Immunoglobulin kappa variable 1-5 OS=Homo sapiens OX=9606 GN=IGKV1-5 PE=1 SV=2	IGKV1-5	12.7815	7867.03	5977.63	5763.83	3911.94	4794.69	7382.22	7970.21	7099.09	4021.31	5486	8088.27	3746.16	8580.8	9663.23	6011.98	4936.35	5434.44	6133.6	10426.4	9634.63	8081.67	8205.48	8996.84	6716.61	5671.03	9598.79	11793.2	13942.1	8665.51	9118.05	7024	7638.44	4077.29	8350.32	16361.5	9559.62	8557.58	10323.5	2314.85	9080.82	8875.43	5768.97	3016.33	3345.45	9272.38	5266.68
P01619	Immunoglobulin kappa variable 3-20 OS=Homo sapiens OX=9606 GN=IGKV3-20 PE=1 SV=2	IGKV3-20	12.5571	16095.7	17876.5	17870.9	14270.4	8022.64	10933.2	10954.2	12793.8	8623.22	10105.5	13794.5	12055.8	19478.8	15846.7	20889.6	8714.02	13165.7	12869.8	17841.9	18247	15269.4	29931.5	15969.8	13326.7	14609.8	15559.9	15855.4	14302.5	8828.86	17621.6	11539.8	12570.8	6524.06	12562.6	32487.8	11648.2	14417	18661	4246.4	10461.4	11380.5	5530.83	7236.53	8252.79	10915	7769.81
P01700	Immunoglobulin lambda variable 1-47 OS=Homo sapiens OX=9606 GN=IGLV1-47 PE=1 SV=2	IGLV1-47	12.2836	78922.7	68553.6	70183.1	82386.9	70238.4	90465	48708.1	66159.9	46209.8	39066.1	53168.2	70088.9	134084	120399	101401	76421.7	111518	71632.2	110523	155826	59632.8	117563	70547	81417.2	95927.8	106328	106125	77983.8	73545.4	83296.1	85304.4	88193.8	40478.7	80199.6	110487	88163.2	79270.1	113409	41253.8	74563.2	81143.9	61061.3	38269.9	77441.5	119995	48045.5
P01701	Immunoglobulin lambda variable 1-51 OS=Homo sapiens OX=9606 GN=IGLV1-51 PE=1 SV=2	IGLV1-51	12.2487	208819	162562	141395	187006	160086	175531	121844	252245	127136	120581	121117	127461	192610	209458	212284	158776	214691	144245	157715	240571	118547	149712	120289	153007	153033	251216	124386	231521	72447.8	147222	103020	132899	19731.1	149386	303554	170073	74344.2	140480	44204.2	114978	150777	139597	66784.5	115074	97210.9	86058
P01704	Immunoglobulin lambda variable 2-14 OS=Homo sapiens OX=9606 GN=IGLV2-14 PE=1 SV=2	IGLV2-14	12.5968	2592.76	1719.99	2555.06	3934.14	3956.27	1970.15	4173.81	800.237	1317.23	1415.28	1965.69	2394.44	2826.9	3626.86	5093.14	4110.77	4629.86	887.965	3297.51	4126.21	4603.11	3057.44	2376.5	5930.95	3369.68	2704.05	6314.14	2904.08	14492.7	2250.27	1788.66	8563.95	3386.22	1458.29	15072.2	6314.95	3291.31	5721.28	2663.59	1582.38	2726.37	2449.68	1498.17	1003.15	1359.27	1564.4
P01705	Immunoglobulin lambda variable 2-23 OS=Homo sapiens OX=9606 GN=IGLV2-23 PE=1 SV=2	IGLV2-23	11.8932	11526.5	4355.01		9754.37	3059.7	1829.45	3439.25	5161.34		2236.56	3074.44	2281.59	4446.33	686.244	11397.3	2462.92	1095.19	5471.26	5203.96	655.664	6457.18	7572.78	7685.99	7190.78	5379.69	5943.49	9555.85	9875.34		6769.04	5038.4	8057.78		4057.93	36596.8	3473.66	5091.14		4088.12	1467.67	2253.51			4675.4	859.196	3797.65
P01706	Immunoglobulin lambda variable 2-11 OS=Homo sapiens OX=9606 GN=IGLV2-11 PE=1 SV=2	IGLV2-11	12.644	13186.2	4501.81	5335.99	465.36	2581.34	1628.51	2133.4	413.834	2875.67	934.721	1472.38	1658.88	1442.23	2534.86	765.985	3958.16	3792.74	9984.18	1703.83	2917.89	1451.35	7149.48	1718.35	2179.28	4363.54	1978.19	5997.41	16533.2	2178.28	1470.66	4253.52	2615.58	1958.59	7462.86	8362.33	152.307	3625.09	1509.09	710.391	5539.75	10153.6	1402.87	714.626	1814.73	13924.2	1405.68
P01709	Immunoglobulin lambda variable 2-8 OS=Homo sapiens OX=9606 GN=IGLV2-8 PE=1 SV=2	IGLV2-8	12.3816	18485.6	11458.5	10326.1	3968.8	8634.11	3867.33	7688.3	2366.76	8499.88	1635.26	6015.4	4030.79	4519.35	5428.76	3611.15	9435.9	6362.12	13908.1	4320.2	5473.1	4838.98	10987.5	4826.33	3130.53	9160.55	8493.87	8700.54	16589.2	3240.38	2252.81	9133.83	3593.08	8384.09	14377.4	6226.19	371.6	6786.92	1740.99	3348.95	9280.65	13830.8	2272.53	1988.72	2343.49	12244	3356.78
P01721	Immunoglobulin lambda variable 6-57 OS=Homo sapiens OX=9606 GN=IGLV6-57 PE=1 SV=2	IGLV6-57	12.5657	116701	7599.07	50346	150081	175996	131513	2929.6	71475.4	36735.1	50044.9	55848.8	60555.8	131686	149877	147940	148708	126517	51686.4	111389	191062	42551.9	61574.5	47225	87169.3	75890.9	112887	116810	127409	75306.8	34746.4	96008.5	118291	11935.9	75008.1	319180	90239.6	41992.3	167834	31468.4	141566	145084	64916.5	70820.7	138426	123362	69624.9
P01742	Immunoglobulin heavy variable 1-69 OS=Homo sapiens OX=9606 GN=IGHV1-69 PE=1 SV=2	IGHV1-69	12.6594	3970.05	4377.95	932.521	1734.16	1583.49	942.174	223.911	2324.67	405.193	1350.06	729.09		3755.06	870.288	1573.08	756.714	800.521	840.176	4361.27	1649.66	1785.26	776.131	2584.44	1484.93	623.833	1288.77	410.98		144.265	6359.16	308.099	5755.03	367.129	3339.62			1089.2	1987.56	928.63	667.035	1119.65		271.479		1136.59	1695.91
P01743	Immunoglobulin heavy variable 1-46 OS=Homo sapiens OX=9606 GN=IGHV1-46 PE=1 SV=2	IGHV1-46	12.9327	594.176	390.21	521.208	456.71	145.99	765.985	217.456	228.104		163.624	267.254	484.242	568.682	505.239	801.177	115.765	1146.47	732.462	579.666	1301.45	611.426	504.704	547.785	697.466	451.548	296.956	311.855	632.378		703.415	507.792	460.98		627.68	1589.35	271.462	436.324	683.865	271.022	562.308	1265.27	169.57	290.062		545.016	235.17
P01764	Immunoglobulin heavy variable 3-23 OS=Homo sapiens OX=9606 GN=IGHV3-23 PE=1 SV=2	IGHV3-23	12.5823	440339	316371	215532	309390	113983	189388	167723	193795	79657.8	55301.8	207148	165537	184835	180643	372047	117846	208751	161136	197489	233468	154346	288943	159145	263779	297296	195902	218863	133909	178946	190918	233883	181117	127984	186599	439419	174898	134082	245834	124899	268887	304330	113241	90392.7	117144	149059	107216
P01766	Immunoglobulin heavy variable 3-13 OS=Homo sapiens OX=9606 GN=IGHV3-13 PE=1 SV=2	IGHV3-13	12.5062	3477.43	3026.36	3232.31	5852.27	3567.83	4301.26	4304.67	3511.62	1078.26	2093.04	3191.7	3821.22	6313.89	5075.65	6159.82	3543.4	4542.15	1920.79	6761.75	7858.32	4433.99	6055.52	3762.85	6175.45	4258.07	6454.27	7812.68	5278.82	7183.05	4089.86	7001.65	6714.79	2628.47	5330.4	6665.24	3704.97	2449.26	6082.88	1193.13	6433.39	6020.54	3817.49	2531.32	1225.5	1583.44	1746.24
P01772	Immunoglobulin heavy variable 3-33 OS=Homo sapiens OX=9606 GN=IGHV3-33 PE=1 SV=2	IGHV3-33	13.0739	7251.06	7650.86	7815.14	7497.94	5546.5	4845.74	4350.43	3753.62	3577.51	4396.52	6106.39	4484.69	7483.63	8639.8	9372.55	6784.21	6461.57	6264.92	6283.21	9553.46	6030.65	7367.09	7470.41	8914.52	6257.09	8055.47	10813.3	8218.47	5562.72	5011	6729.07	6942.76	3392.01	6422.43	10200.8	6115.17	3879.63	7390.76	3538.81	7365.81	8285.14	3850.93	3632.09	3042.31	6796.08	3501.51
P01780	Immunoglobulin heavy variable 3-7 OS=Homo sapiens OX=9606 GN=IGHV3-7 PE=1 SV=2	IGHV3-7	12.9427	193876	102517	110871	150927	74482	74916.9	50610	61013.7	44275.1	49990	62672.9	106937	107311	88927.5	182560	87966.5	107942	138606	110675	143826	136088	137331	131990	86986.2	135728	76546.4	127119	75931.2	55989.6	54735.8	81817	92965	59548.4	58445.8	110205	61183.9	62287.1	77794.5	45300	75678.9	78867.3	49076	51755.8	49721.5	92374.1	42910.2
P01782	Immunoglobulin heavy variable 3-9 OS=Homo sapiens OX=9606 GN=IGHV3-9 PE=1 SV=2	IGHV3-9	12.9447	40232.4	44723	35164.4	68038.3	43589.3	55770.7	13045.7	39639.9	10006.9	25008.2	52436.6	32566	45540.5	70753.2	102486	51476.3	69565.5	19683.9	64352	109770	43753.9	69904.9	50262.7	79964.7	39236	24839.1	22926.7	31164.1	32623.6	31881.4	15608.4	60941.7	23708	48267.5	13500.5	58142.2	18062.9	71536.6	8946.71	54412.7	59892	23651.2	32774.4	21456.6	42840.4	20005
P01814	Immunoglobulin heavy variable 2-70 OS=Homo sapiens OX=9606 GN=IGHV2-70 PE=1 SV=2	IGHV2-70	13.2604	1359.98	3651.4	288.078	251.996	557.934		3152.14	3149.74	4716.53	6773.56	1673.9	865.531	3386.59	5542.63	194.002	557.123		3174.55	2658.41	1662.89				594.2	2330.14	1206.62	2247.74	2462.99	1400.55	2680.83	1022.32	1219.01	2122.52	884.917	555.363	1987.27	3613.1	2852.46	4446.94	2393.7	2743.21	1219.01	3280.21	2518.88	2685.42	3737.71
P01817	Immunoglobulin heavy variable 2-5 OS=Homo sapiens OX=9606 GN=IGHV2-5 PE=1 SV=2	IGHV2-5	13.2313	640.715	1704.62	753.125	124.731	577.43	1423.79	1335.93	3932.68	3567.12	4892.09	4832.2	2496.25	5804.38	4107.05	343.949	654.603	643.218	594.957	2583.9	1177.41	1296.32	3335.34	1601.17	684.331	2416.94	6852.89	1448.29	3812.36	1794.61	1386.29	500.659	1588.13	1259.45	2397.71	1405.9	1733.36	3752.03	929.554	5369.69	2369.04	3288.47	2063.15	1945.18	1242.01	1876.7	8828.67
P01833	Polymeric immunoglobulin receptor OS=Homo sapiens OX=9606 GN=PIGR PE=1 SV=4	PIGR	83.2836	153.367	12486.8	250.306	314.265	243.554	420.751	134.327	1661.64		258.024	264.129	393.517	213.427	97.8986	275.194	350.688	11815.8	42597.2	1312.67	273.887	330.653	372.709	284.868	228.801	81.4107	1191.01	17583.3	1426.51	304.226	273.408	407.897	16778.7	1405.35	460.108	271.91	1747.11	594.012	728.743	851.338	20789.5	2660.17	1673.84	374.223	124911	1909.79	251.708
P01834	Immunoglobulin kappa constant OS=Homo sapiens OX=9606 GN=IGKC PE=1 SV=2	IGKC	11.765	7428.87	8404.9	6997.46	6212.56	6149.58	5162.43	5926.56	5386.83	4310.6	5331.77	9322.43	5992.12	5859.05	5260.71	5681.3	4564.98	6064.66	5158.62	6145.22	5182.57	7431.92	9575.82	8782.82	4817.17	7840.15	7776.72	6749.04	5430.53	3691.53	5181.17	7269.56	5588.17	5189.97	5123.47	5257.03	5293.89	6518.87	4170.9	3278.48	4554.7	6616.92	2838.28	3264.78	3350.85	4662.59	5515.02
P01857	Immunoglobulin heavy constant gamma 1 OS=Homo sapiens OX=9606 GN=IGHG1 PE=1 SV=1	IGHG1	36.1059	59087.1	91998.6	46052.8	54823.5	47235.8	48841.5	38373.8	56489.5	14210.1	24037.9	48570.6	55236.7	50753.7	42308.1	65786.6	57046.3	54357.9	42649.2	62933.5	78108.2	52480.9	85170.9	64019.8	66068.2	59732.1	75850.7	42392.4	48930.6	35662.6	43917.6	88338.4	59393.9	33393.8	63485.8	59443.2	51546.7	39783	63030.4	15190.4	47436.4	48235.3	22123.6	27427.5	13929.9	42877.6	40109.2
P01859	Immunoglobulin heavy constant gamma 2 OS=Homo sapiens OX=9606 GN=IGHG2 PE=1 SV=2	IGHG2	35.9006	4033.45	4904.07	4534.11	3702.7	3234.62	3395.55	1143.52	2823.85	928.821	1369.79	3113.96	3525.73	4047.03	2602.01	4267.79	3539.77	4378.46	2322.78	4632.95	4152.8	3817.25	6656.02	4919.79	2434.47	4279.41	4130.84	3758.68	1131.62	2152.94	2014.73	2808.23	1970.7	3855.1	1478.06	1293.46	1876.8	1604.89	1462.04	4217.41	3052.72	2853.95	1800.54	1551.98	1103.71	2068.15	1430.12
P01860	Immunoglobulin heavy constant gamma 3 OS=Homo sapiens OX=9606 GN=IGHG3 PE=1 SV=2	IGHG3	41.2869	53827.8	53078.2	54229.7	40229.8	41819.8	38926.6	28743.1	41748.2	18951.2	34143.1	38320	51720.3	52441	47701	42915.9	40932.7	40743.6	38017.1	58396.9	70890.7	53004.6	80253.2	48375.7	42587.1	48348.6	68350.8	43150.7	29546.2	29538.2	34545.9	41563.5	47808	29909.1	43977.5	38237.5	41309.1	32531.7	36964.8	39809.5	37442	42662.1	22171.9	24252.5	14181.1	35727.3	25484.7
P01861	Immunoglobulin heavy constant gamma 4 OS=Homo sapiens OX=9606 GN=IGHG4 PE=1 SV=1	IGHG4	35.9406	2743.82	3796.66	1898.25	3411.94	1187.14	2107.26	1943.19	2960.85	709.848	1807.41	4033.35	3355.9	2246.97	2544.24	4255.4	768.064	2728.39	1099.07	2290.34	6055.01	3014.01	6475.77	3148.26	1039.96	2105.38	6541.93	5519.22	570.351	1860.67	750.845	2380.22	2942.02	9108.66	3604.08	366.074	1228.5	1323.36	1051.18	928.445	1793.05	1481.1	1379.53	723.099	561.232	881.577	929.964
P01871	Immunoglobulin heavy constant mu OS=Homo sapiens OX=9606 GN=IGHM PE=1 SV=4	IGHM	49.4397	4908.34	18241.8	4979.2	16805.6	2922.13	2118	3530.42	5736.83	1389.28	2004.36	4467.62	1677.51	54670.3	2630.4	18198.2	4526.13	7902.03	16218.4	4983.84	4255.87	6061.99	4870.27	5688.82	4684.56	8720.49	11664.7	59837.2	5440.16	4086.68	5069.81	9699.14	34373.3	4772.97	4210.49	6010.57	1017.92	1621.44	3205.21	2919.48	10104.6	8096.54	3867.77	7594.3	66645.3	10281.3	4601.39
P01876	Immunoglobulin heavy constant alpha 1 OS=Homo sapiens OX=9606 GN=IGHA1 PE=1 SV=2	IGHA1	37.6546	6953.52	9666.73	9827.5	5661.82	3036.27	727.357	3537.92	2473.9	816.019	2021.66	6426.9	15323.1	8542.94	5107.45	8650.33	4326.42	3046.1	8349.56	7295.32	16001.6	14351.3	11808.6	11062.8	2078.05	5733.02	5394.76	11923.5	1573	710.482	1417.45	6604.04	6809.54	2992.66	1144.21	427.514	2454.39	2407.81	668.178	2715.36	4705.78	1978.94	909.814	2071.02	17057	3456.23	761.933
P01877	Immunoglobulin heavy constant alpha 2 OS=Homo sapiens OX=9606 GN=IGHA2 PE=1 SV=4	IGHA2	36.5913	9298.13	17528.4	12350	14626.8	3361.89	954.199	7727.49	6804.87	4071.36	6647.91	15221	17391	20803.5	14487	19589	6296.87	3917.84	23186.4	10722.9	18908.5	15387.1	9430.16	15295.5	3237.1	17520.8	10995.7	15628.5	3813.69	2010.59	3443.5	7042.34	9342.34	5483.28	3090.57	1506.68	4692.08	5104.3	1994.57	5989.06	7533.79	3392.39	2506.57	6900.2	72013.5	6453.78	2529.93
P01880	Immunoglobulin heavy constant delta OS=Homo sapiens OX=9606 GN=IGHD PE=1 SV=3	IGHD	42.3528	6915	24974.6	1805.63	3551.75	8772.98	4054.99	2343.1			21926	3441.75	2173.34	23134.8	5002.83	3371.57	9969.1	2977.92	2190.26	13405.4	8425.75	1785.22	4908.54	4728.26	10113	7136.48	22438.3	9123.49	551.46	1423.87	1675.12	970.056	2293.54	6986.82	2499.96	367.855	1616.69	11065.8	605.974	489.338	1568.39	2144.83	1093.49	7711.84	1232.66	4836.44	2808.27
P01889	HLA class I histocompatibility antigen, B alpha chain OS=Homo sapiens OX=9606 GN=HLA-B PE=1 SV=3	HLA-B	40.4601	3657.27	2555.31	4289.49		2856.92	1492.08	1729.22	1288.39	2711.07	831.257		2246.31	2029.83	1984.26	695.553	4473.54	977.513	299.305	800.797	1268.71	1187.32	746.91	1808.82	2137.08	730.971	2054.09	2216.13	605.7	1333.57	948.973	1149.74	881.03	3674.61	974.424	1091.82	2971.49	4265.07	1307.8	1028.6	1221.31	1216.52	2914.2	1036.84	2410.89	1253.81	625.512
P02008	Hemoglobin subunit zeta OS=Homo sapiens OX=9606 GN=HBZ PE=1 SV=2	HBZ	15.637															95.4339												252.983	332.833	343.906		476.907	225.946								688.26		360.954		22881.3	397.065
P02042	Hemoglobin subunit delta OS=Homo sapiens OX=9606 GN=HBD PE=1 SV=2	HBD	16.0555		206.986	170.25	181.313	3.5627	266.073	2135.06	1482.3				39.249			886.46	752.499				836.892	132.796		1264.38		58.222	1467.22	251.145	971.558	700.894	2110.95	4370.89	7701.96	724.754	119.346	2785.59	47.0769	9.21507	855.694	1621.81	2719.38	19.1776	513.923	819.243	18951.9	3636.13	20.1291
P02100	Hemoglobin subunit epsilon OS=Homo sapiens OX=9606 GN=HBE1 PE=1 SV=2	HBE1	16.2028																																1083.6												12529.2	457.284
P02144	Myoglobin OS=Homo sapiens OX=9606 GN=MB PE=1 SV=2	MB	17.1838								324.334								195.7	336.276				201.53						3267.61								272.089			224.987				229.521		470.337
P02452	Collagen alpha-1(I) chain OS=Homo sapiens OX=9606 GN=COL1A1 PE=1 SV=6	COL1A1	138.911	4780.11	2400.82	4395.96	2337.41	3133.57	3119.32	3090.12	1908.76	2821.05	2381.54	1694.78	2813.2	2682.03	2948.68	2532.94	3254.28	4398.6	2611.03	3052.39	5100.69	3800.12	2974.39	3073.7	4341.2	1319.6	2987.33	1609.53	2167.84	2195.7	2107.65	2101.44	2102.2	962.342	2789.94	4013.59	1818.3	1346.83	2932.22	1885.61	1667.35	1983.51	3386.72	2646.53	2446.98	1754.25	1208.1
P02458	Collagen alpha-1(II) chain OS=Homo sapiens OX=9606 GN=COL2A1 PE=1 SV=3	COL2A1	141.785	4128.58	3533.69	2420.81	1566.38	5006.68	3023.39	2616.03	2584.26	3100.41	3501.39	3211.29	3512.08	2453.72	3351.11	2136.71	4794.25	2227.62	2379.86	2723.14	3530.44	1905.41	2813.16	2326.8	4388.99	1865.88	3650.07	3662.94	4766.64	5148.32	6107.21	5012.95	5206.15	4899.22	5430.3	5247.71	5429.31	5253.67	6840.2	5173.96	6029.93	4962.52	4139.18	4323.81	3499.6	4967.54	3386.59
P02461	Collagen alpha-1(III) chain OS=Homo sapiens OX=9606 GN=COL3A1 PE=1 SV=4	COL3A1	138.564	5172.55	3092.23	5559.88	2361.17	5013.82	5009.75	2331.6	3096.8	3564.72	2780.18	2352.73	3582.92	2471.39	3770.52	2949.13	6102.73	5379.47	2609.76	3236.77	5106.65	2975.17	4466.89	3166.67	5758.86	2361.27	3413.92	3094.11	3727.75	3713.45	2991.7	3240.15	2504.63	2320.58	5021.52	8232.22	2869.71	3145.43	4519.29	3364.47	3310.67	3595.94	3888.51	3753.48	2155.39	2935.1	1700.41
P02462	Collagen alpha-1(IV) chain OS=Homo sapiens OX=9606 GN=COL4A1 PE=1 SV=4	COL4A1	160.611	914.399	1704.17	1199.19	386.446	1863.8	958.508	439.425	379.155			557.216	333.621	324.33	724.338	674.099	600.636	751.27	297.847	525.953	867.92	300.737	1545.15	779.248	829.563		1110.68		1830.55	1915.79	802.057	1294.6	318.892	1153.41	1311.97	1196.3	901.06	1156.94	1200.06	1093.1	1751.4	1183.19	906.435	904.918	739.547	374.046	192.506
P02489	Alpha-crystallin A chain OS=Homo sapiens OX=9606 GN=CRYAA PE=1 SV=2	CRYAA	19.9093		111.721			67.5887			80.7799	13.2711	38.4069		90.8219	57.959	42.332		145.261			61337.3			32.5908	73.2002			54.1896	51.0139	212.062	544.143	112.225		13367.9	8851.29	344.459	2724.76	40.952	52.8192	58.4647	1243.97	16.3251	27.7441	987.697	225.389	3394.73
P02511	Alpha-crystallin B chain OS=Homo sapiens OX=9606 GN=CRYAB PE=1 SV=2	CRYAB	20.1589	181.813	2284.18	247.106		216.922	217.879	350.153	467.829	447.603	288.393	137.988	234.918	151.226	365.269	990.944	740.941	2720.63	1568.21	60177.9	622.473	273.02	103.159	749.333	269.94	415.389	3414.22	9349.65	494.661	1860.07	1584.68	219.237	19009.6	5088.12	955.078	2996.84	954.57	1817.4	225.213	3449.22	1766.93	4265.52	2183.87	1092.99	5708.67	1413.14	986.168
P02533	Keratin, type I cytoskeletal 14 OS=Homo sapiens OX=9606 GN=KRT14 PE=1 SV=4	KRT14	51.5615	1129.61	136.851	390.636	315.592	2427.65	501.032	192.855	250.991	365.4	914.94	187.983	372.882	5801.71	946.099	86.876	7464.45	173.279	35732.7	234.034	144.371	1255.72	179.412	1857.18	283.145	124.68	423.277	118.213	115.43	588.511	40631.4	213.33	3289.34	2319.57	14746.5	138.617	527.201	308.684	553.33	129.394	485.619	1999.76	464.357	542.088	461.999	8537.25	735.895
P02538	Keratin, type II cytoskeletal 6A OS=Homo sapiens OX=9606 GN=KRT6A PE=1 SV=3	KRT6A	60.045	436.168	1167.02			1585.11	708.645	59.4065		285.293	603.821		166.706	2486.82	276.87	1113.41	6751.88	1412.73	66186.9	1629.23	1328.97	910.938	194.931	1367.63	1578.42	13142.8	324.464			1036.96	36193.4	1976.07	1251.45	2394.91	23250.7	392.278	941.324	189.361	155.711	686.33		556.169	105.058	145.381		7804.94
P02545	Prelamin-A/C OS=Homo sapiens OX=9606 GN=LMNA PE=1 SV=1	LMNA	74.1395	368.742	714.702	134.18		295.795		565.127	993.004	265.595	337.999	227.541	303.778	302.893	625.355	323.067	3698.89	243.066	1981.57	189.266	304.229			1203.9	181.381	545.354	1199.95	810.531	572.062	640.209	9046.56	636.258	1611.34	573.157	3551.73	605.892	378.15	893.437	660.149	890.722	947.465	490.801	1162.9	993.553	1356.4	3742.72	1028.55
P02549	Spectrin alpha chain, erythrocytic 1 OS=Homo sapiens OX=9606 GN=SPTA1 PE=1 SV=5	SPTA1	280.014	118.417	37.0588	279.822	120.111	170.929	143.926	319.379	309.371	159.09			311.984	225.569	247.535	155.419	97.8981	178.851	127.749	288.555	234.598	190.687	69.4276	103.375	135.782	189.617	276.164	228.474	175.579	130.528	255.135	625.277	1889.6	129.356	310.563	448.612	235.715	106.319	135.901	205.007	574.102	146.326	187.668	193.203	5889.49	614.429	17.8361
P02585	Troponin C, skeletal muscle OS=Homo sapiens OX=9606 GN=TNNC2 PE=1 SV=2	TNNC2	18.1221										20.8372										556.336																								239.877	225.125	46.5042
P02647	Apolipoprotein A-I OS=Homo sapiens OX=9606 GN=APOA1 PE=1 SV=1	APOA1	30.7778	215264	225301	559687	682016	160968	212279	143966	140532	96305.5	115139	181258	296768	299079	133991	674342	222285	284773	145597	169644	208104	320923	233112	270959	147633	198475	90467.1	78399.1	141841	72519.8	139029	84287.4	140254	170619	94009.1	235032	65404.3	122644	179809	129354	40291	47776.6	66012	139164	235990	112460	43469.4
P02649	Apolipoprotein E OS=Homo sapiens OX=9606 GN=APOE PE=1 SV=1	APOE	36.1541	19379.2	17341.5	15740	8292.56	18568.3	19844.8	24430.2	12848.2	19626.9	25658.1	14295	13700.9	18378.5	23819.5	10253.4	24586.5	13209.8	14254.3	18289.3	17636.6	11964.2	7503.06	14581	22863.3	8593.58	20824.5	10613	30799.2	29548	29362.3	18565.9	28855.1	26704.2	26345.1	17316.2	33894.2	31267.8	24838.4	19851.7	27766	28266.6	28966.8	24700.5	13689.8	27404.5	7958.12
P02652	Apolipoprotein A-II OS=Homo sapiens OX=9606 GN=APOA2 PE=1 SV=1	APOA2	11.175	34116.2	33894.6	55253.3	56268.1	18349	28001.6	20556.5	11764	13758.1	15213.2	23521.8	27915.1	37114.4	13479.7	75473.5	23403.9	26220.8	11431.1	15200	20143.3	52786	38406.5	21241.7	13591.1	18508.7	8959.79	8066.07	10877.8	6648.04	14118.3	7092.03	14145.9	11490.8	9368.16	19169.2	5995.47	14889.2	15041.2	12779.3	2731.37	3379.55	3783.86	10183.1	21654.3	8805.82	4653.51
P02654	Apolipoprotein C-I OS=Homo sapiens OX=9606 GN=APOC1 PE=1 SV=1	APOC1	9.33192	1651.28	2266.4	5838.99	8008.54	1671.73	2146.35	2145.9	923.592	1253.83	2102.62	1888.83	2886.91	4462.13	1398.38	8325.64	3112.27	5074.47	1492.57	2114.91	2322.15	2960.02	897.6	2372.33	2321.01	689.276	1146.46	1589.9	1859.86	1113.1	1879.23	471.131	2460.24	3865.18	1201.4	3292.28	1325.17	1538.54	2420.09	2386.51	608.516	684.91	983.941	2398.29	2382.45	1642.58	570.292
P02655	Apolipoprotein C-II OS=Homo sapiens OX=9606 GN=APOC2 PE=1 SV=1	APOC2	11.2839	6118.35	7842.85	8281.53	34694.4	6073.03	6272.14	10888.2	1721.26	9354.31	16052.6	7249.49	7365.49	19198.1	7852.22	28879.7	11113.5	12278.8	5593.74	7550.92	6117.52	9103.28	1720.76	12297.4	5470.07	1066.67	4437.39	6523.56	6359.06	3642.64	6570.04	934.17	10024.4	8856.09	2873.21	11929.3	4367.54	4538.45	6677.41	4379.73	2562.08	2317.7	7316.35	9607.07	16865.5	9467.65	630.891
P02656	Apolipoprotein C-III OS=Homo sapiens OX=9606 GN=APOC3 PE=1 SV=1	APOC3	10.8523	9046.22	7934.37	17190.6	27322.6	7463.35	9851.98	7234.1	1292.94	8704.51	11951.4	10856.5	7741.63	15495.3	7295.82	18170.4	11410.3	11506.5	6019.84	8086.9	7333.48	11633.2	2386.25	12787	5175.14	537.471	4397.43	3229.18	5983.82	3037.48	4918.46	833.3	7792.25	8359.86	3863.94	9171.45	4785.78	5129.06	5051.12	3715.77	2119.92	2297.36	4511.22	7630.82	9358.08	6581.21	343.007
P02671	Fibrinogen alpha chain OS=Homo sapiens OX=9606 GN=FGA PE=1 SV=2	FGA	94.973	3708.85	2992.41	4995.37	15866.6	2079.97	2012.59	3882.6	1902.48	1362.83	2054.05	3871.09	2449.04	29117.3	1593.09	10022.7	3151.13	2492.35	2831.49	2827.68	1942.1	3418.83	1665.14	7038.3	3133.95	1333.99	2846.01	4794.49	2884.92	1412.59	2791.82	1367.49	7036.74	2044.29	1811.24	2792.82	1188.71	1241.25	2556.62	2478.6	1893.41	1343.65	1680.22	3371.28	12106.2	4161.02	632.707
P02675	Fibrinogen beta chain OS=Homo sapiens OX=9606 GN=FGB PE=1 SV=2	FGB	55.9282	1526.37	1252.91	2062.82	11944.6	829.423	790.943	1356.03	746.18	422.373	634.166	1593.02	1406.02	14259	600.179	6521.41	1649.22	1196.79	1213.12	1383.54	693.462	2073.78	883.908	3672.87	1149.05	725.084	957.152	2341.11	1164.01	436.628	1100.87	481.879	2967.08	706.425	592.346	1153.6	287.378	489.249	1198.5	850.813	595.117	407.514	414.516	1488.35	5074.35	3105.92	267.762
P02679	Fibrinogen gamma chain OS=Homo sapiens OX=9606 GN=FGG PE=1 SV=3	FGG	51.5117	4525.54	4559.5	7725.52	29719.8	2877.34	2596.9	4283.6	2162.39	1104.3	1734.68	4812.87	3926.78	35825.6	1355.7	16080.6	4965.2	4141.68	3247.13	4061.23	2451.51	5556.97	2047.73	10728.7	3875.09	1727.37	3283.42	7567.42	3549.71	1677.6	3397.65	1530.09	11719.1	2247.35	2162.55	4318.07	1211.79	1435.47	3906.87	2586.63	2020.73	1442.56	1788.72	4705.39	17181.1	8328.39	865.781
P02724	Glycophorin-A OS=Homo sapiens OX=9606 GN=GYPA PE=1 SV=2	GYPA	16.3315																																												633.225
P02730	Band 3 anion transport protein OS=Homo sapiens OX=9606 GN=SLC4A1 PE=1 SV=3	SLC4A1	101.792		35.7522	74.4579	37.3373		54.9234	413.227	397.273		326.603	274.916	327.059	383.211	414.473	107.525	132.404	563.191	173.4	2257.43		14.7781		201.097	233.48		314.38	83.0442	230.737	146.619	289.991	849.439	2603.26	145.94	829.151	517.874	617.834	27.6077	196.474	313.343	737.5	10.6678	134.979	270.168	7153.61	831.225
P02741	C-reactive protein OS=Homo sapiens OX=9606 GN=CRP PE=1 SV=1	CRP	25.0386	1008.73	3737.25		20409.9		673.325	6026.31	11876.8			2511.31	3368.76	3976.47	2443.68	645.484		1115.5	463.587	1018.48	5927.98	548.486	2204.88	27377.4	6866.59		4903.14	334.125		200.404	1614.3				252.917	248.881	1890.66		219.257			194.626	3743.42
P02743	Serum amyloid P-component OS=Homo sapiens OX=9606 GN=APCS PE=1 SV=2	APCS	25.3871	2021.65	2986.11	1827.14	5312.18	1067.45	1773.96	1419.79	1974.34	512.006	858.303	996.457	1285.99	3417.25	1492.97	4465.22	906.936	1972.06	738.746	894.82	2024.87	3791.89	1974.84	5115.94	2231.74	2859.71	1347.07	1676.53	694.911	577.181	1637.18	638.105	2627	1241.46	527.049	1228.21	1499	710.011	522.656	1199.2	426.013	836.398	762.271	1033.57	2580.48	901.28	860.203
P02745	Complement C1q subcomponent subunit A OS=Homo sapiens OX=9606 GN=C1QA PE=1 SV=2	C1QA	26.0166	14776.1	7182.19	20391.9	17175.4	19939.8	12649.8	8138.61	16522	8444.28	6075.53	4043.24	27850.2	11846.2	15006.3	16380.9	19716.2	12872.3	4995.93	8313.06	15944.5	26752.1	23299.7	30742.8	10262.7	18868.6	15401.2	6988.42	7989.83	7105.38	10174.9	9374.2	8300.67	2667.21	7408.79	22931.2	7127.49	8320.38	10650.6	14011	10790.9	14596.1	10072.2	10224.5	13444.7	8425.31	2857.59
P02746	Complement C1q subcomponent subunit B OS=Homo sapiens OX=9606 GN=C1QB PE=1 SV=3	C1QB	26.7218	19754.5	29924	27074.3	14850.1	36195.1	14762.7	13696.7	19635.1	10117.6	10929.3	8173.7	29489.8	22684.5	23237.1	17640.9	40590.4	19601.1	13347	17944.2	22102.9	31658.9	43396.5	51223.9	20053.1	23766.3	28710.6	18945.2	14381.8	21327.5	11657.4	20394	19277.3	44869.9	19591.1	27784.1	23274.4	21390.8	14031.2	18500.1	25120.2	25199.6	15788.5	17236.6	16812.1	13177.5	4705.36
P02747	Complement C1q subcomponent subunit C OS=Homo sapiens OX=9606 GN=C1QC PE=1 SV=3	C1QC	25.7736	6473.03	7221.12	10224.2	5907.16	11464.6	4480.57	3189.06	4642.84	2328.27	2752.2	1220.54	8335.5	5967.77	9323.23	6072.05	13271.7	6157.99	2298.52	4247.7	6081.68	13293.3	17765.1	19218.8	5904.16	6473.52	7963.83	4295.08	3655.84	2750.75	4516.1	2595.73	5297.08	14348.6	4616.95	7895.55	4683.81	4286.69	2657.4	7757.13	7026.6	6912.69	4342.65	4731.35	4089.17	3317.98	621.251
P02748	Complement component C9 OS=Homo sapiens OX=9606 GN=C9 PE=1 SV=2	C9	63.1734	23247.2	16208.3	18202.8	32126.7	9273.37	17880.9	15602.3	15734.2	6987.52	13333	4879.47	19948	18875.1	15885.5	26698.9	15539.9	25076.8	11834.7	16463.3	19261.8	20838.1	16286.9	47452.1	22862.6	18311.9	24928.1	10913.7	13487.6	12481.5	18827.2	14003.4	18494.4	16279.2	15954.8	17440	11632.9	9786.95	14944.7	14678.8	9716.49	11609.1	14872.5	14204.9	8951.17	9064.88	3826.41
P02749	Beta-2-glycoprotein 1 OS=Homo sapiens OX=9606 GN=APOH PE=1 SV=3	APOH	38.2981	8691.08	14068.5	12893.4	11798.2	15597	11848.1	9749.78	8647.87	9036.09	8804.42	8360.05	12587.2	9188.31	11643.9	13922.3	12395	13358.7	7060.07	9300.68	12699.4	12745.6	10689.9	10802.7	9496.62	11313.1	9351.62	6075.23	6707.42	7076.33	8316.77	11230.3	9096.16	17358.7	6905.88	7308.77	6250.66	8123.1	8116.23	9299.42	6760.64	6077.75	6540.49	8273.91	7308.9	8770.77	4952.76
P02750	Leucine-rich alpha-2-glycoprotein OS=Homo sapiens OX=9606 GN=LRG1 PE=1 SV=2	LRG1	38.1779	19443.7	28150.4	21714.3	50277.1	10472.2	15258.8	14531.5	18068	4799.45	5969.44	10097.8	15458.5	11800.8	11754.1	36655.7	14002.7	25017.2	8711.16	12392.9	23602.1	22288.5	24193.5	40805.6	24295.6	21690.7	16191.4	9667.22	8499.83	7334.01	20409.1	14264.4	13943	8594.39	12270.7	17803	7571.18	5923.22	18065.2	9924.08	8962.28	11483	11104.5	8285.82	7611.89	7851.96	8160.68
P02751	Fibronectin OS=Homo sapiens OX=9606 GN=FN1 PE=1 SV=5	FN1	272.32	2970.84	2668.71	3920.02	3669.35	3784.58	2771.76	2758.69	2509.04	2532.57	2572.36	1709.58	2408.26	5610.64	2585.72	3770.2	4585.52	3482.06	2113.06	3351.13	2902.99	3359.07	2677.65	3391.77	3886.06	1908.06	2550.51	1926.69	2773.64	2945.9	2370.63	3937.18	3496.36	2099.35	3429.35	2358.64	2656.63	2076.75	2953.31	2811.94	2546.98	2474.2	2621.91	3719.4	3259.59	2383.88	962.508
P02753	Retinol-binding protein 4 OS=Homo sapiens OX=9606 GN=RBP4 PE=1 SV=3	RBP4	23.01	14746.4	14972.1	12864.5	14809.4	14375.1	15427.3	12133.9	11487.2	10788.3	16137.4	12488.3	10691	13796.4	19468.2	18950.6	18103.4	14319.7	9681.99	12676	16197.8	16666.8	13028.2	17476.5	9342.02	16695.3	12254.1	9106.3	8594.83	9341.72	10744.9	15256.8	10088.1	8063.93	13791.7	12724.7	7127.14	10672.9	14244.1	15496.1	12625.1	8336.69	9780.89	13380.8	12418.3	15555.3	5522.45
P02760	Protein AMBP OS=Homo sapiens OX=9606 GN=AMBP PE=1 SV=1	AMBP	38.9995	3368.68	4574.2	6249.43	7815.43	4507.68	5057.43	2086	2758.38	1247.64	2386.68	2178.25	3077.92	3552.49	2340.01	5024.98	4271.9	4785.19	2322.88	2957.9	4704.3	3993.55	4389.51	4998.82	2939.59	3651.5	2274.22	1683.1	1460.96	1469.03	2180.03	2955.62	2354.5	3083.55	2381.5	2544.07	1408.71	1704.4	3325.34	2644.76	1424.34	1608.18	719.819	1650.78	1601.44	2025.79	1091.95
P02763	Alpha-1-acid glycoprotein 1 OS=Homo sapiens OX=9606 GN=ORM1 PE=1 SV=2	ORM1	23.5396	65810.3	100263	68468.8	52415.6	45993.9	54943.5	48805.2	77748.1	10349.1	18062.2	56364.2	56782.4	62559.6	70123.4	92001	59847.8	67492	42952.5	63746.9	120003	112244	90162.3	172976	61135.9	92233	61468.4	41838.8	35426.5	32848.4	76386.9	58440.1	55256.1	39827.1	48499.5	54234.8	43636	37236.7	53232.5	33954.7	27868.4	32653.2	28709.2	33950.4	29413.6	29181.4	19322.7
P02765	Alpha-2-HS-glycoprotein OS=Homo sapiens OX=9606 GN=AHSG PE=1 SV=2	AHSG	39.3407	62768.2	71471.8	98693.9	129134	92534.5	78686.5	42276.3	70816.9	51087.4	76247	47275.9	68207.3	68783.8	59791.3	89740.1	99806.7	91219.7	45909.7	57817.7	81114.4	75190.5	48152.5	87981.1	73589.1	89693.5	37245.8	32045.5	40370.1	37609.2	46875	49676.9	47143.2	60435.1	63189.4	61789.8	40715.1	36207.2	54431	70801.4	30606.7	33477.7	35253.4	58816.2	54517.1	40035.4	20749.1
P02766	Transthyretin OS=Homo sapiens OX=9606 GN=TTR PE=1 SV=1	TTR	15.887	7759.17	10255.1	6438.11	2807.74	10479.1	7064.96	31904.9	7248.27	12236.4	15359.5	16468	10501.9	10905.9	25970.4	7267.96	8348.87	6353.39	7537.39	11338.5	10032.1	6567.18	11497.5	6840.41	12402.7	5934.56	12371.4	7819.75	19876.2	18004.4	12749	11874.1	7038.58	9159.47	11080.2	7030.48	14356.7	14397.3	7356.8	16415.5	15899.7	19146.7	14775.6	13271.1	4783.12	5394.43	7476.62
P02768	Albumin OS=Homo sapiens OX=9606 GN=ALB PE=1 SV=2	ALB	69.3667	110973	118225	144097	154367	94029.8	131255	95261.2	91943.2	60417.8	70755.3	93513.4	125204	101077	98070.6	184992	96609.9	142642	79594.5	100541	115450	128139	138939	128170	92641.5	132941	92316.1	83955	90033.8	64811.2	100372	100667	87761.2	88993.7	90511.1	115806	67001.4	76369.2	114725	88637.9	67509.7	69615.1	71516.8	93776.7	104840	95192.4	52203.8
P02774	Vitamin D-binding protein OS=Homo sapiens OX=9606 GN=GC PE=1 SV=2	GC	52.9175	28215	40599.8	39295.2	35698.4	24739.1	33171.9	23992	23933.2	16031.8	17890.3	19296.7	36130	27286.8	24439.3	44277.5	35166.7	35789.2	17279.3	24296.4	26559.2	38225	24371.2	32932	20634.6	33677.3	21255.4	17832.7	20160.8	17140.6	21472.3	25293.3	26311.3	20612.5	23923.8	29093.9	16832.5	16543.7	22710.8	25115	15417.4	18018.9	16819.4	19110.1	23443.5	19054.6	13239.8
P02775	Platelet basic protein OS=Homo sapiens OX=9606 GN=PPBP PE=1 SV=3	PPBP	13.8942	428.152	827.359	619.342	334.417	515.156	551.992	521.381	504.313	440.92	612.551	293.54	592.522	239.806	499.454	418.713	639.034	357.17	217.421	270.411	687.694	419.301	454.857	463.197	604.816	1374.07	381.209	397.387	598.462	479.281	892.216	572.918	1480.01	775.473	415.699	852.662	451.017	363.532	1538.47	629.913	524.923	453.246	751.28	600.004	3668.73	990.637	133.609
P02778	C-X-C motif chemokine 10 OS=Homo sapiens OX=9606 GN=CXCL10 PE=1 SV=2	CXCL10	10.8811	1188.4		704.516		372.809							766.641								567.248	1117.03	1441.08	2630.91	945.708								342.678	502.449
P02786	Transferrin receptor protein 1 OS=Homo sapiens OX=9606 GN=TFRC PE=1 SV=2	TFRC	84.8714	720.535		973.96	735.043	393.117	385.758				272.174	754.187	796.518	505.68		949.125	516.369	900.711	873.602	203.388	411.676		668.683	586.447	625.555	310.036			417.283	168.833	446.668	603.375	658.798	326.73	575.582	362.333	255.728		662.018	247.859		735.266	260.562	260.364	322.672	282.313	421.406
P02787	Serotransferrin OS=Homo sapiens OX=9606 GN=TF PE=1 SV=4	TF	77.0499	34840.7	38669.8	39570.3	27444.7	41778.1	40761.6	27285.4	22951.5	19810.9	21375.5	24555.4	34378.5	27021.5	33233.8	41188.4	38190.7	42411.6	21668.7	35889.4	40252.7	35170.8	63407.6	34598.5	37817.3	39795.4	37568.5	30556	41578.9	51150.5	46589.5	58477.3	44253.8	45297.5	46454.1	38859.3	40761	42291.3	38284.5	40057.4	49604.1	51372.2	33849.6	31205.4	25720.6	38178	34460.6
P02788	Lactotransferrin OS=Homo sapiens OX=9606 GN=LTF PE=1 SV=6	LTF	78.182	410.475	23505.2	598.911	198.47	367.863	235.868	737.34	4690.71	200.033	605.063	382.924	238.671	293.477	318.232	294.403	570.606	41091.4	17435.4	2533.15	1354.12	325.281	469.383	263.146	545.164	526.511	5503.7	52384.9	2446.98	807.766	1165.92	3731.32	90461.8	2468.95	1122.87	350.848	3779.48	2466.45	2817.08	881.678	33907.1	3481.35	2343.05	484.036	51077.2	1653.91	3926.41
P02790	Hemopexin OS=Homo sapiens OX=9606 GN=HPX PE=1 SV=2	HPX	51.6764	91348.7	118064	126838	127609	107461	115735	87925.3	141670	41957.9	43080.9	80752.8	75936.4	79848.1	89649.8	136874	110981	109630	48670.2	91658.3	127048	116659	136021	120268	84006.3	133768	112604	67239.8	82961	73370.2	94061.6	101371	86837.8	108171	65297.9	99797	53868.8	51402	78527.6	79341.9	77860.9	66970.9	60482.5	69920.5	77005.5	74351.8	37568.3
P02794	Ferritin heavy chain OS=Homo sapiens OX=9606 GN=FTH1 PE=1 SV=2	FTH1	21.2256	965.164	2724.74	634.226	482.316	1053.76	490.537	582.608	1284.94	2019.45	1410.24	593.851	294.24	472.288	831.375	2421.14	1056.58	1284.57	608.77	1123.66	1432.34	633.799	604.881	1101.18	812.905	1917.96	8630.1	29894.4	1428.73	2024.96	1218.71	1425.58	5206.12	1194.44	1976.88	453.963	5118.87	5802.35	1194.01	990.348	5057.92	9160.16	5153.23	2116.13	1395.93	1387.15	6498.13
P02818	Osteocalcin OS=Homo sapiens OX=9606 GN=BGLAP PE=1 SV=2	BGLAP	10.9626	23.8177	169.87	29.9598			32.0655				194.472	46.6971	108.428				33.8146			28.1056		142.467	215.801		27.4102				67.7018		30.5294			521.129							21.9608
P03950	Angiogenin OS=Homo sapiens OX=9606 GN=ANG PE=1 SV=1	ANG	16.5501	25005.1	17410.5	16531.1	5115.95	17892.7	15073.2	9213.8	10217.7	7763.39	9540.99	8267.35	18023.5	5676.72	13267.5	7979.11	13359.9	15957.8	9831.85	7598.67	15557	8262.75	18328.6	7587.56	13747.8	13101.3	15055.9	6343.47	19580	12529	13903.9	25722	18579.2	26187.9	22888.8	9725.33	12156.3	10234.9	20614.3	11306.9	19085.2	17028.6	11188.3	12390.1	7304.93	17935.4	6482.78
P03951	Coagulation factor XI OS=Homo sapiens OX=9606 GN=F11 PE=1 SV=1	F11	70.1091	1968.16	943.596	2582.38	2478.65	657.615	1383.1	1139.32	1192.98	439.205	587.278	1045.82	1030.6	863.621	1049.18	2570.83	809.795	1742.42	1036.42	544.843	2006.87	1637.09	1241.6	1230.92	1127	1246.85	1364.23	644.323	1093.37	795.507	1793.45	1002.51	1934.62	1164.62	1071.26	1431.45	906.069	1446.08	1967.59	1291.59	1370.01	1458.63	749.789	1374.88	1526.88	1397.99	1053.65
P03952	Plasma kallikrein OS=Homo sapiens OX=9606 GN=KLKB1 PE=1 SV=1	KLKB1	71.3697	6500.17	5120.58	8561.4	9726.81	3784.27	4656.9	3345.53	3300.9	1967.22	2730.57	3251.13	4450.05	4922.87	3185.88	10592.3	4336.1	4497.89	3880.99	3068.53	3881.57	5224.65	3966.45	4619.53	3145.88	5548.57	3635.6	2741.98	3348.84	2476.78	3580.04	2599.11	3681.25	4136.17	2478.54	3899.28	2353.45	2626.35	3459.72	2981.79	2498.14	2787.2	2281.45	3499.93	3468.06	2023.76	1942.06
P03973	Antileukoproteinase OS=Homo sapiens OX=9606 GN=SLPI PE=1 SV=2	SLPI	14.3261	2756.85	2322.93	1490.94	941.328	1767.45	1181.91	1011.54	1922.57	910.638	758.381	659.769	932.239	761.67	1220.44	1218.27	1325.81	1005.63	11654.5	893.539	1606.84	1185.6	726.705	1138.22	2062.84	1054.44	1531	1615.67	789.642	966.836	987.586	2150.65	1773.6	1699.82	1619.88	1064.84	816.303	1116.1	1144.23	974.788	1896.09	1430.77	959.626	1091.22	1175.95	1023.37	1142.56
P04003	C4b-binding protein alpha chain OS=Homo sapiens OX=9606 GN=C4BPA PE=1 SV=2	C4BPA	67.0332	233.838	918.585	770.559	6036.14	562.366	233.213	865.393	476.89		1318.62		156.043	11098.8	220.47	2983.87	467.948	655.679	447.059	505.485	219.742	743.314	494.147	856.621	272.018		516.381	2183.3	379.124	284.31	747.615	620.18	3966.86	405.352	479.732	816.608	243.633		641.874	483.249	494.438	356.438	293.562	490.156	5281.49	4018.05
P04004	Vitronectin OS=Homo sapiens OX=9606 GN=VTN PE=1 SV=1	VTN	54.3056	16252.5	22412.6	24396.7	43283.1	18936.1	19906.8	13536.9	11446.9	15564.6	17695	17327.6	31961.9	22179.2	13673.5	29079.1	27746	26821	11568.6	14605.7	16786.9	28198.2	19106	33047.2	13203.1	17342.2	13448.8	10950.5	16096.8	9145.41	13866	6839.1	16458.1	16288.7	10117.3	22211.8	10888.6	12994.5	18095.8	12221.6	7276.85	7330.2	12067.9	20027.9	18423.3	15371.9	3671.36
P04040	Catalase OS=Homo sapiens OX=9606 GN=CAT PE=1 SV=3	CAT	59.7562	141.519	184.718	235.499	122.594	279.2	298.427	1546.26	1632.28	34.0018	124.958	34.53	109.079	707.146	115.304	614.282	500.337	64.9812	2232.72	131.915	152.061	154.651	1141.99	109.174	91.2009	82.0795	1324.95	543.461	723.522	738.531	2638.81	6400.89	9268.45	1071.81	315.298	2042.6	77.7463	92.2742	937.121	805.685	3377.54	236.319	586.332	461.732	28210	3702.42	189.426
P04054	Phospholipase A2 OS=Homo sapiens OX=9606 GN=PLA2G1B PE=1 SV=3	PLA2G1B	16.3597																	210.948							153.959							262.543
P04062	Lysosomal acid glucosylceramidase OS=Homo sapiens OX=9606 GN=GBA1 PE=1 SV=3	GBA1	59.7163	1163.65	1466.95	1119.63	446.476	2071.55	1133.13	857.125	998.615	776.157	890.453	507.151	943.872	1133.63	1183.93	600.179	2836.99	1067.07	1361.71	1089.55	1091.35	955.395	1088.2	2139.29	1477.71	815.494	1494.61	1020.85	1548.55	1936.76	1257.12	2442.85	1542.03	1688.77	1904.42	1061.03	1611.85	1276.87	930.797	1244.68	1846.91	2061.82	1847.74	1686.03	605.552	1730.84	547.992
P04066	Tissue alpha-L-fucosidase OS=Homo sapiens OX=9606 GN=FUCA1 PE=1 SV=4	FUCA1	53.6889	4138.51	5339.04	4357.05	2280.98	5227.31	3999.59	4984.83	5825.3	3563.95	1988.16	2434.13	4724.8	3521.8	5390.63	4505.61	5987.95	4586.58	4133.19	4857.1	6760.33	6303.29	8104.42	5705.86	7599.82	4729.69	6390.76	4670.32	4555.54	8679.19	6430.78	8356.94	6058.58	6575.05	5614.8	5074.18	6220.48	5249.74	5969.11	6819.47	8458.37	8667.65	8226.9	4977.8	3029.67	5034.17	7136.91
P04070	Vitamin K-dependent protein C OS=Homo sapiens OX=9606 GN=PROC PE=1 SV=1	PROC	52.0713	466.532	348.881	675.953	381.616	375.251	460.588	568.653	668.688	743.041	364.835	137.385	486.757	531.676	418.455	345.606	626.404	442.598	362.995	414.34	828.406	688.6	307.668	524.063	517.902	518.229	524.403	317.205	467.435	362.773	360.547	369.963	502.038	870.86	379.939	321.292	452.155	468.439	438.008	580.726	496.619	557.754	481.197	599.278	268.979	389.364	162.673
P04075	Fructose-bisphosphate aldolase A OS=Homo sapiens OX=9606 GN=ALDOA PE=1 SV=2	ALDOA	39.42	478.969	2294.78	1009.97	218.873	792.183	530.341	499.56	1518.35	372.362	750.199	255.286	669.778	344.127	543.319	725.222	1599.42	1803.05	1841.47	416.254	929.682	892.609	542.682	1213.37	815.327	4089.91	2212.56	3933.17	1434.68	707.827	2131.12	1954.53	2202.77	1398.43	1547.99	890.487	1181.23	1879.14	850.837	1251.19	2115.65	4273.08	1619.33	1986.31	2874.86	1749.32	5033.3
P04080	Cystatin-B OS=Homo sapiens OX=9606 GN=CSTB PE=1 SV=2	CSTB	11.1396	385.549	2297.22	373.276	481.076	199.79	297.421	467.867	985.221	1035.59	1073.66	446.148	914.489	335.757	982.495	411.426	1461.28	1262.5	4183.49	352.202	247.261	234.212	410.358	893.407	317.024	852.131	1001.4	11198.7	766.243	283.047	303.716	785.166	1064.56	1517.23	846.619	265.952	437.924	246.111	212.935	314.921	629.965	1584.13	681.367	197.065	1274.01	192.676	1000.71
P04083	Annexin A1 OS=Homo sapiens OX=9606 GN=ANXA1 PE=1 SV=2	ANXA1	38.7142	775.178	2855.37	838.385		476.124	379.99	928.189	1110.18	1407.96	946.845	688.325	456.212	332.347	1677.9	1665.88	1758.11	4764.63	5291.92	396.763	873.215	286.158	157.458	1445.49	833.986	723.969	9834.52	24983.3	1615.09	1485.53	3626.65	1264.44	5882.89	1760.4	4330.22	1158.65	2680.86	6213.62	804.143	1585.84	9489.65	12062.5	4461.33	5111.67	4165.81	3918.63	3751.21
P04114	Apolipoprotein B-100 OS=Homo sapiens OX=9606 GN=APOB PE=1 SV=2	APOB	515.605	109.277	246.375	439.374	2067.18	176.421	128.314	358.466	298.589	456.358	317.252	170.568	120.955	2687.24	79.4811	1549.37	241.601	368.035	166.071	192.364	155.228	403.903	123.307	317.837	207.73	199.474	287.627	1181.1	372.122	262.737	266.184	365.09	1398.73	185.853	153.121	908.018	147.838	188.982	435.038	218.972	413.727	261.939	213.106	211.123	5914.84	649.14	181.096
P04155	Trefoil factor 1 OS=Homo sapiens OX=9606 GN=TFF1 PE=1 SV=1	TFF1	9.1495		1578.2																468.271								739.768	58885.8															538.007		861.456
P04156	Major prion protein OS=Homo sapiens OX=9606 GN=PRNP PE=1 SV=1	PRNP	27.6612	10071.1	10192.9	7551.26	7735.7	14071	9176.66	6251.99	8499.98	8020.1	9169.38	7236.25	7145.2	6994.57	8639.11	4206.47	17286.4	11277.8	6819.49	9248.42	11678.4	7391.47	10688.4	12631	13266.3	5920.71	10880	8195.45	11735.4	13781.6	10435.8	13749.4	11893.4	13759.3	13983.7	9049.18	13990.9	13127.9	11646.6	13249.9	14683.3	13653.7	14444	12057.5	4762.29	9926.94	6970.59
P04179	Superoxide dismutase [Mn], mitochondrial OS=Homo sapiens OX=9606 GN=SOD2 PE=1 SV=3	SOD2	24.7501						85.0785						220.746		494.776			397.631	211.516	234.679	341.695		310.443		370.947	1261.12	451.602	2579.6	224.436	321.852	475.097	393.13	1154.06	159.787	327.153		82.5567		272.447	552.241	160.542	260.364			100.529	209.546	45.6976
P04180	Phosphatidylcholine-sterol acyltransferase OS=Homo sapiens OX=9606 GN=LCAT PE=1 SV=1	LCAT	49.5779	1579.51	1436.94	1883.34	3549.76	843.561	1279.96	1347.77	754.57	880.113	1604.75	1384.37	2021.88	1884.32	838.742	1970.41	2470.07	1209.97	936.905	1210.9	1118.61	1506.35	1171.23	1404.78	1102.04	1041.19		364.286	870.459	1081.88	813.397	974.48	1017.78	294.727	876.255	1561.75	1231.55	1092.31	984.871	1381.19	888.274	1178.47	1109.05	1838.85	1452.87	721.231	254.416
P04196	Histidine-rich glycoprotein OS=Homo sapiens OX=9606 GN=HRG PE=1 SV=1	HRG	59.5783	11843.2	12902.2	20505.6	14834.7	11422.1	11427.6	11824.1	11320.2	4591.26	10381.5	13501.9	14987.1	12847.9	12315.8	17976.9	11760.4	12096.7	9355.27	11517.5	14459.3	14639.1	10953.3	12073.6	16817.2	10893.1	9084.95	8533.83	12989.1	7297.26	11316.6	17675.6	12048.9	15397.1	12947.1	15842.8	7536.3	8227.99	14079.3	10743.6	7656.62	9486.15	6967.74	12482	10258.4	12867.1	7060.39
P04217	Alpha-1B-glycoprotein OS=Homo sapiens OX=9606 GN=A1BG PE=1 SV=4	A1BG	54.2535	32965.8	52835.7	48562.9	50995.2	29116.6	40085.1	16417.3	24733.8	9041.64	12361.5	20911.1	50433.9	25286.1	25971.2	61486.1	32803.6	53159.5	20074.4	27468.3	40951.9	47158.5	51981.8	51867.2	25289.2	36897.9	20305.9	18392.8	21482.8	13489	25872.6	28722.4	21821.1	22755.8	20171.5	28353.9	14531.2	13147.1	24880.9	22495.1	10077.6	12745.4	11830.1	19520.3	19307.7	14890.5	10171.9
P04233	HLA class II histocompatibility antigen gamma chain OS=Homo sapiens OX=9606 GN=CD74 PE=1 SV=3	CD74	33.5156	1074.48	2589.24	1459.74	987.961	1078.8	1237.94	149.235	1001.78	782.392	2328.96	487.139	2056.64	1455.42	844.274	1193.15	2304.02	1410.46	656.265	1419.67	2919.47	1891.41	3519.66	2908.21	1946.99	2011.78	1628.18	1995.4	435.112	904.087	939.458	1086.2	624.731	2019.33	918.966	1699.55	636.698	1275.02	599.199	1605.95	2034.52	935.773	545.322	585.49	516.713	1124.57	150.41
P04259	Keratin, type II cytoskeletal 6B OS=Homo sapiens OX=9606 GN=KRT6B PE=1 SV=5	KRT6B	60.0669	1046.12		348.498	324.137	2910.2	452.618	466.873		974.661	826.765		471.168	7122.16	364.507		2507.82		162217			889.165	256.984	3644.97			354.349				43053.2		3205.4	3525.81	29120.7		534.062	453.253	734.352			1890.15	338.493	253.315		12850.7	1834.36
P04264	Keratin, type II cytoskeletal 1 OS=Homo sapiens OX=9606 GN=KRT1 PE=1 SV=6	KRT1	66.0387	3937.55	608.819	1642.34	1063.99	10946.5	2079.27	588.594	1106.4	473.645	2456.94	767.079	852.982	16191.4	3247.31	430.917	13714	267.954	49510.5	987.029	565.267	2767.57	886.729	2880.08	649.643	338.912	1072.32	333.434	416.439	3153.6	49306.3	674.066	5765.26	6797.35	12067.8	317.37	2055.34	1050.37	1582.82	492.55	1677.98	4753.13	979.962	1845.25	871.345	23894.9	2080.76
P04271	Protein S100-B OS=Homo sapiens OX=9606 GN=S100B PE=1 SV=2	S100B	10.713					129.594			291.12								36.8099			68.1168			127.512		1562.66				224.916	598.275	103.214	186.88	577.191	4246.79			93.1623	142.061	454.529	408.597		135.435	531.614	304.243	550.707	530.135
P04275	von Willebrand factor OS=Homo sapiens OX=9606 GN=VWF PE=1 SV=4	VWF	309.265					1027.33											1293.01						1386.31		340.328									983.681
P04278	Sex hormone-binding globulin OS=Homo sapiens OX=9606 GN=SHBG PE=1 SV=2	SHBG	43.7792	2192.48	1393.97	3163.36	6069.71	1206.7	2695.74	1928.84	617.669	1282.4	1097.54	1204.61	1544.62	2134.19	1202.04	3650.86	1341.51	4344.69	1689.45	1910.04	1976.36	1228.49	687.455	1092.55	2247.92	488.715	1624.41	1514.01	1615.59	1191.91	1809.51	1387.77	2191.89	1700.34	1348.44	2453.32	806.322	1053.38	3686.23	1382.87	1124.56	1302.91	1738.8	1106.2	1348.1	2975.89	1197.39
P04406	Glyceraldehyde-3-phosphate dehydrogenase OS=Homo sapiens OX=9606 GN=GAPDH PE=1 SV=3	GAPDH	36.0532	1140.39	4179.26	1018.34	278.886	2238.37	934.657	1257.9	607.827	1501.47	1878.72	469.488	708.209	1064.64	1242.41	978.6	3112.46	3470.28	6172.83	915.082	1019.76	493.628	597.137	2076.29	1987.85	5414.49	5208.4	12451	2328.29	2105.65	3719.42	1869.25	6401.34	2637.75	3308.97	1674.87	2804.17	3524.35	915.331	2476.28	3698.63	8869.54	3630.05	2899	2579.33	3184.79	3614.22
P04632	Calpain small subunit 1 OS=Homo sapiens OX=9606 GN=CAPNS1 PE=1 SV=1	CAPNS1	28.3157		725.792						549.446		246.533		295.059			657.107	724.733	1276.62	2595		401.56			549.647	177.524	934.028	1657.01	4096.41	346.497		804.727	325.899	2343.17	318.728	1090.57	505.018	608.722	2306.08			1845.4	2581.47	908.58	1695.22	4515.82	1347.55	1974.72
P04792	Heat shock protein beta-1 OS=Homo sapiens OX=9606 GN=HSPB1 PE=1 SV=2	HSPB1	22.7825	450.172	1811.34	414.42	131.157	193.798	323.615	413.229	620.076	1388.56	784.098	90.2389	305.514	442.352	834.34	1740.02	3686.39	3508.28	2685.03	334.601	603.673	340.611	73.6428	1554.72	399.318	265.7	5315.05	23345.1	501.837	326.954	4221.4	392.523	3105.47	646.987	3021.92	397.191	2041.43	7202	312.105	1308.07	4892.71	7705.78	2732.78	3330.88	4048.3	3026.67	2798.37
P04843	Dolichyl-diphosphooligosaccharide--protein glycosyltransferase subunit 1 OS=Homo sapiens OX=9606 GN=RPN1 PE=1 SV=1	RPN1	68.5694																485.481		4195.26					333.304		349.58					215.579														224.808	286.567
P04899	Guanine nucleotide-binding protein G(i) subunit alpha-2 OS=Homo sapiens OX=9606 GN=GNAI2 PE=1 SV=3	GNAI2	40.4509																219.205								166.338		518.873	371.924	306.273				235.695		193.203										785.874	465.918	1210.96
P04908	Histone H2A type 1-B/E OS=Homo sapiens OX=9606 GN=H2AC8 PE=1 SV=2	H2AC8	14.1355	766.248	1408.57	661.461	109.065	620.054	1230.13	1592.54	965.698	1041.04	4133.19	170.188	1447.98	427.12	2418.17	622.199	7705.17	608.151	681.762	284.761	336.359	130.319	168.462	1084.41	360.273	301.55	1917.03	1114.93	867.357	508.999	2423.12	738.547	2399.89	1229.01	1261.15	905.659	542.884	963.125	614.114	1406.42	499.121	403.519	841.157	1524.27	2259.03	3028.34	522.022
P05019	Insulin-like growth factor I OS=Homo sapiens OX=9606 GN=IGF1 PE=1 SV=1	IGF1	21.8412	3698.23	3607.71	2838.16	1761.25	2660.48	2940.18	2011.02	2380.07	1449.85	2198.73	1809.6	3006.59	1958.22	2960.62	2506.5	2120.91	2120.2	2242.94	1749.51	2565.74	2355.76	2003.55	2164.99	2270.83	2684.49	2544.32	1614.06	2647.29	2429.53	1399.24	3310.47	2354.31	3188.29	2416.76	1968.56	2241.16	2260.47	1960.81	3720.75	2421.13	1987.5	2502.31	3580.23	1281.08	2096.55	791.937
P05023	Sodium/potassium-transporting ATPase subunit alpha-1 OS=Homo sapiens OX=9606 GN=ATP1A1 PE=1 SV=1	ATP1A1	112.896		902.792	284.415		147.648	454.477	446.431	1302.77	288.306	563.929	196.2	830.879		378.868		207.55	596.592	14786.5	256.059			482.103	610.203	173.811	3188.43	1014.48	826.45	937.433	342.954	348.155	309.039	1581.86	286.026	422.844	234.893	246.36	627.114	355.98	705.106	328.147	672.575	838.025	2166.88	1281.72	229.723	558.136
P05026	Sodium/potassium-transporting ATPase subunit beta-1 OS=Homo sapiens OX=9606 GN=ATP1B1 PE=1 SV=1	ATP1B1	35.0613					403.234	467.693		2154.59	366.677	651.175							524.25	8685.92					434.926		4081.79		733.296	1186.14	739.317			1162.8					485.55	408.42	726.003			419.251	1173.86	923.363		1168.35
P05060	Secretogranin-1 OS=Homo sapiens OX=9606 GN=CHGB PE=1 SV=2	CHGB	78.2763	4543.3	6184.2	4672.54	1935.4	5296.86	5477.49	4117.97	5261.21	4807.75	4607.41	3580.74	3875.96	4141.69	5504.04	2365.74	6066.98	4814.26	2508.1	4475.19	4569.9	2885.47	3455.47	3972.08	6303.88	3703.77	5788.05	4795.75	6278.5	8717.74	6407.44	8303.25	7117.1	6695.21	6441.78	4358.62	6680.76	6879.21	6853.1	6300.89	7734.73	7330.66	8018.09	5726.18	2505	6007.03	5122.51
P05067	Amyloid-beta precursor protein OS=Homo sapiens OX=9606 GN=APP PE=1 SV=3	APP	86.9432	6288.56	7918.89	6781.25	3884.2	8615.74	6834.04	5594.49	7057.55	7193.67	6705.65	4562.53	4768.66	5868.53	6785.45	4840.12	9091.21	6931.68	3547.11	6196.37	6504.93	5574.35	4011.09	5990.25	10729	4157.93	7273.76	4507.16	8599.37	10134.6	6406.37	10045	10532.6	9786.01	9149.42	5047.41	9270.16	7210.97	8168.15	8307.33	10305	9004.97	9343.83	7207.31	3682.91	6581.94	3697.8
P05089	Arginase-1 OS=Homo sapiens OX=9606 GN=ARG1 PE=1 SV=2	ARG1	34.7349	592.883		1120.12		1539.94	615.361		741.785		615.354		404.807	5102.31	1010.94		3718.63		8564.24	799.306		865.303		2114.37	343.492			1588.68		1364.91	5298.71	323.274	3555.23	901.856	1619.99		275.998	411.74			469.047	985.816		533.177	1122.02	2615.29	265.529
P05090	Apolipoprotein D OS=Homo sapiens OX=9606 GN=APOD PE=1 SV=1	APOD	21.2755	10893.2	21967.1	12190.5	14883.4	22385.4	14147.5	7763.14	10235.4	9338.87	15902.5	9004.39	14878	10372.2	17760.9	13742.3	30688.1	15991.3	9945.76	12973.4	14706	18167	11255.5	27171.3	16326.4	12098.2	16933.1	10197.7	12787.8	10011.7	7068.78	10924.1	8451.2	7108.62	13946	8672.49	9470.03	7188.45	10986.5	11267.2	9992.37	7291.75	13236.7	17265.5	4290.24	9772.57	3843.14
P05091	Aldehyde dehydrogenase, mitochondrial OS=Homo sapiens OX=9606 GN=ALDH2 PE=1 SV=2	ALDH2	56.3813	401.499	4339.78	927.451	195.044	154.66	324.972	465.927	2432.79	1259.42	513.439		98.287	113.479	386.246	3154.99	1938.51	5517.35	1065.63	111.776	2116.93	673.891	102.221	1510.27	282.378	1613.87	7409.69	16966.7	912.721	248.707	1120.42	856.248	5558.31	3067.12	1696.86	589.505	3958.89	5539.4	252.211	584.81	8466.67	18947.5	5420.63	1660.2	2331.84	2483.62	11461.8
P05109	Protein S100-A8 OS=Homo sapiens OX=9606 GN=S100A8 PE=1 SV=1	S100A8	10.8345		169.496								140.649	61.4097					1452.94	723.641	17890.4					187.686	273.838		180.661	7362.88			177.88	401.627	387.38		1956.79	180.541					176.007		96.9128	695.788	3671.79	995.743
P05120	Plasminogen activator inhibitor 2 OS=Homo sapiens OX=9606 GN=SERPINB2 PE=1 SV=2	SERPINB2	46.5962													1557.85			2109.56		8222.11									4595.85			2648.96				1412.71											1889.59
P05121	Plasminogen activator inhibitor 1 OS=Homo sapiens OX=9606 GN=SERPINE1 PE=1 SV=1	SERPINE1	45.06	248.142	303.591	162.413		645.071	214.808		248.684			91.4785	308.994	161.111	227.583		553.694	220.026	113.941	161.592	242.329	188.43	736.916	396.674	310.376		159.933	234.062	348.903	185.192	140.007	289.564	316.551	999.596	385.855	310.972	278.447	239.919	433.969	84.8901	222.127	349.945	255.735	161.23	232.404	223.486
P05141	ADP/ATP translocase 2 OS=Homo sapiens OX=9606 GN=SLC25A5 PE=1 SV=7	SLC25A5	32.8522	409.231	1137.26	216.001		436.294	1041.45	607.497	2885.12		2331.89		1047.33	89.4605	1270.75		788.897	515.54	15225.7	218.271	375.031			549.793	273.268	9361.37	2871.23	871.131	1843.21	541.84	661.442	1180.77	2860.72	640.579	1335.82	816.683	318.546	1317.88	522.014	1805.72	795.168	1513.64	1047.33	4860.18	1423.55	4453.47	2982.34
P05154	Plasma serine protease inhibitor OS=Homo sapiens OX=9606 GN=SERPINA5 PE=1 SV=3	SERPINA5	45.6747	2098.39	3311.9	5280.08	882.859	5508.47	2348.19	3268.17	2985.14	3582.92	2050.57	1927.53	2053.15	2701.72	3696.47	1166.22	5423.67	1683.64	1253.44	2231.73	2351.84	3261.79	2628.49	1804.73	3003.79	1222.17	3410.47	1858.95	2177.97	2311.25	2139.29	2838.45	2812.18	10346.5	3086.05	1974.66	2471.45	3821.43	2611.91	4781.45	2721.92	3190.19	2044.84	2437.69	1562.48	1871.12	2008.29
P05155	Plasma protease C1 inhibitor OS=Homo sapiens OX=9606 GN=SERPING1 PE=1 SV=2	SERPING1	55.1542	9767.74	11107.2	9956.64	3820.36	10643.3	7426.21	8866.33	6616.84	8217.53	6819.35	6005.49	5594.76	6662.03	11250.9	4945.71	8853.08	7145.96	6862.48	7589.22	8770.3	6168.72	7922.58	6093.72	12304.7	4694.61	9492.58	6107.45	8467.69	8815.01	7085.49	8135.18	8996.31	17880.7	9525.98	6103.5	13609	11272.3	7740.45	23245.4	8928.93	11214.5	7323.6	5648.8	3829.91	5920.12	6622.37
P05156	Complement factor I OS=Homo sapiens OX=9606 GN=CFI PE=1 SV=2	CFI	65.7502	29058.4	38054.1	34156.5	25502.7	44128	33055.4	21518.5	33703.1	25165.9	20102.9	23041.8	41751.1	24551.3	33035.6	30446.9	49261.4	36116.7	17070.7	26224	34827	35440.3	47520.8	37835.3	25916.6	26155.5	31150.3	24520.1	31115.1	35740.4	29633.9	35175.8	30651	49162.4	30042.7	31972.4	31831.8	27263.5	29896.5	28307.7	31155.7	28677.5	30120.5	32155.2	17542	24905.4	17730.1
P05160	Coagulation factor XIII B chain OS=Homo sapiens OX=9606 GN=F13B PE=1 SV=3	F13B	75.5107	422.766	894.541	1446.96	1466.11	660.595	732.219	253.38	401.981	241.829	339.722	396.935	1082.99	1090.83	446.009	1401.91	785.512	1147.21	513.213	656.521	795.325	1251.82	538.298	889.251	441.079	510.718	309.221	423.254	349.52	278.075	417.542	364.594	579.128	565.053	391.199	567.058	231.173	299.909	347.582	642.194	110.155		271.867	638.219	976.61	458.027
P05164	Myeloperoxidase OS=Homo sapiens OX=9606 GN=MPO PE=1 SV=1	MPO	83.8686				340.062														689.587			66.2613						1362.53				650.934	1026.72	827.173							598.711		701.87		6941.72	687.793
P05362	Intercellular adhesion molecule 1 OS=Homo sapiens OX=9606 GN=ICAM1 PE=1 SV=2	ICAM1	57.8252	536.686	608.987	725.777	719.989	603.511		406.248	862.929	475.671	486.83	692.617	802.624	294.353	505.04	1279.5	1066.82	752.235	631.378		1011.74	1197.97	1716.31	1424.24	957.471	789.252	600.037	483.364	350.707		786.731	489.631	314.555	1253.32	513.001	935.568	513.892	500.621	1045.62	846.567	636.335	589.147	817.441		530.956	1017.96	317.454
P05387	60S acidic ribosomal protein P2 OS=Homo sapiens OX=9606 GN=RPLP2 PE=1 SV=1	RPLP2	11.6649	777.96	2951.76	458.88	944.871	793.406	1528.79	1001.81	1418.2	1355.28	1914.76	315.961	982.065	1749.94	1335.51	1564.23	5567.02	3005.07	1394.34	1623.56	955.193	570.304		6756.96	1367.87	3952.13	3732.4	29718.1	1706.18	1505.1	6836.48	1425.92	7283.54	647.776	7318.77	1245.98	1894.86	2587.82	1554.93	1501.01	2926.3	3815.25	3389.48	3211.5	4624.74	9038.61	2475.76
P05388	60S acidic ribosomal protein P0 OS=Homo sapiens OX=9606 GN=RPLP0 PE=1 SV=1	RPLP0	34.2735																1558.79	308.63	3573.9									831.567					426.424													806.803
P05408	Neuroendocrine protein 7B2 OS=Homo sapiens OX=9606 GN=SCG5 PE=1 SV=2	SCG5	23.7297	14457.9	16404.5	9701.25	7807.47	12657.1	11815	6302.21	1535.05	11598.8	12465.7	10283.4	9770.36	10498.1	10126.9	6581.63	23925.7	12518.4	16176.4	9548.79	13825.5	12668.5	4247.17	19366.2	15610.1	972.189	14821.6	6649.21	10585.5	9164.83	7254.71	2659.66	11133.6	13098.3	10906.1	7423.87	15180.6	18397.9	16411.7	17812.5	10632.3	11248.9	13167.5	14341.8	4322.06	12083.9	804.119
P05413	Fatty acid-binding protein, heart OS=Homo sapiens OX=9606 GN=FABP3 PE=1 SV=4	FABP3	14.858						432.16						592.068		707.678										780.831						1255.93	784.283	1579.1	342.589	929.22					1076.61	1042.31				1540.56	1617.86	1970.04
P05451	Lithostathine-1-alpha OS=Homo sapiens OX=9606 GN=REG1A PE=1 SV=3	REG1A	18.731	3029.85	498.129	454.66	1261.98	892.524	2760.23	1345.14	2813.79	779.766			2218.46	1764.1		2204.94	1376.15	2910.31			1294.61	1473.08	1903.23	1014.4	568.706	2667.76	1568.52	560.659	2112.55	761.307	2375.76	2189.55	2173.8	1907.09	745.032	1473.19	620.013	2098.99	3100.45		1043.59	1379.25	1051.51	685.085	211.406	591.447
P05452	Tetranectin OS=Homo sapiens OX=9606 GN=CLEC3B PE=1 SV=3	CLEC3B	22.5368	18405.8	13223.6	17486.1	13662.2	14671.6	14716.7	8035.29	13195.6	8909.42	10571.7	7905.77	15512.3	8943.98	12736.8	17503.9	15373.8	17611.1	11091.6	12466.9	17897.4	13628.6	14546.8	12071.3	13162.1	14226	13842.4	14141.1	14142.9	12393.4	11724.6	12580.3	15306.3	20206.1	14528.6	13108.6	11547	11963	15661.3	10792.1	13921.5	13253.5	14135.7	14571	8920.61	15075.4	8339.7
P05455	Lupus La protein OS=Homo sapiens OX=9606 GN=SSB PE=1 SV=2	SSB	46.837								429.994		208.539						154.391		2020.67							707.258	862.014	3356.95					765.876		250.749						405.609	349.436		303.881	1130.43	484.076	512.223
P05543	Thyroxine-binding globulin OS=Homo sapiens OX=9606 GN=SERPINA7 PE=1 SV=2	SERPINA7	46.3245	9204.69	11092.8	12955.8	18828.6	9790.05	10858.2	5945.95	10244.3	4680.27	4480.8	6656.88	10940.8	5873.24	5648.9	17789.2	10207.9	11099.7	6065.76	5925.5	7456.73	9441.3	9610.74	12362.8	8370.01	9486.47	5812.83	5671.21	5023.36	4666.58	7322.43	5504.81	6900.52	7101.78	7135.52	10691	3389.35	4457.5	8319.69	4816.11	5087.72	6612.54	4535.41	6280.13	7270.09	5054.34	3784.02
P05546	Heparin cofactor 2 OS=Homo sapiens OX=9606 GN=SERPIND1 PE=1 SV=3	SERPIND1	57.0706	7944.98	9682.67	13359.3	24438.7	11391.4	9742.99	5430.25	5791.26	5276.23	7271.58	6191.8	10456.7	8494.64	5789.11	22702.4	14742.4	12839.5	5891.18	9005.22	11186.1	14705.3	7955.8	11499.4	6865.58	9534.45	5806.3	5645.68	6633.35	4082.86	6581.05	6160.09	7275.92	9596.65	6941.53	10759	5114.57	5630.04	9791.38	2366.68	3905.41	4166.65	4218.74	7898.56	10464.6	8013.51	2066.09
P05556	Integrin beta-1 OS=Homo sapiens OX=9606 GN=ITGB1 PE=1 SV=2	ITGB1	88.4153		80.4727	607.433			102.218						1188.52			92.4606			66.4882		330.273			80.3594				297.304		44.0831	183.457			92.3568		89.3305					237.092	146.206		43.6052	1331.58	135.72	40.4227
P05787	Keratin, type II cytoskeletal 8 OS=Homo sapiens OX=9606 GN=KRT8 PE=1 SV=7	KRT8	53.7042	184.027		45.1538			309.726	136.73	266.408		208.595	11.0356	202.805	9.44485	301.688	200.089	100.682	1940.6	1022.24			83.7083	6.90675		139.897		809.87	1630.31	61.5418				1024.12	273.766	781.913	333.605	189.698	306.528	575.512	302.944	928.442	794.213	805.732	1375.01	1620.63	221.337	318.759
P05813	Beta-crystallin A3 OS=Homo sapiens OX=9606 GN=CRYBA1 PE=1 SV=4	CRYBA1	25.1499	64.4409	40.1059			82.8303	32.2752			248.937			59.1289	992.867			58.0193	49.2081	21.9507	1606.47	53.4727	53.0769	6.95352	70.4074		128.121	520.257		258.151	147.915	325.318	135.654	1792.96	9161.3	121.5	2238.02	28.1214	98.0505	64.9716	529.943	58.6936	132.023	128.774	30.2727	330.419	33.3073
P05937	Calbindin OS=Homo sapiens OX=9606 GN=CALB1 PE=1 SV=2	CALB1	30.0251	383.559									107.646																816.447			667.351		203.548	526.919	989.456			710.998				523.363	397.25		470.595
P05976	Myosin light chain 1/3, skeletal muscle isoform OS=Homo sapiens OX=9606 GN=MYL1 PE=1 SV=3	MYL1	21.1451																																													1326.99
P05997	Collagen alpha-2(V) chain OS=Homo sapiens OX=9606 GN=COL5A2 PE=1 SV=3	COL5A2	144.91	461.337	1235.59		1346.83	1304.18	1408.31		1849.34	2634.41		1730.83	2151.5	1109.31		1576.11	2245.04	1478.17	1519.19	444.44		1202.37	887.387	1619.8	1337.86	2422.1		2445.01	988.494	1782.9	1387.48		2211.68	922.881	2005.19	1356.48	1048.22	795.736	1663.73	1313.58	1919.52	1608.11	1862.65	2762.21		2060.3
P06276	Cholinesterase OS=Homo sapiens OX=9606 GN=BCHE PE=1 SV=1	BCHE	68.4181	874.449	1937.59	1975.48	2018.91	2170	1982.23	1531.72	2145.73	1104.94	1095.22	1178.07	1997.72	2029.9	1763.54	2476.22	1773.88	1549.79	1104.22	1583.78	1630.37	1248.99	1498.55	1320.41	1091.71	1291.49	1677.33	1332.83	2491.1	3028.79	3138.07	2801.34	2876.25	2724.43	1994.34	2185.61	2421.79	1975.82	2294.86	1964.83	2501.95	2005.2	2069.71	2298.86	1797.36	2104.11	2499.36
P06280	Alpha-galactosidase A OS=Homo sapiens OX=9606 GN=GLA PE=1 SV=1	GLA	48.7668	1065.11	1118.58	915.448	461.521	1603.58	1175	986.281	698.03	918.825	1165.42	963.225	848.442	1038.05	1134.8	448.082	2249.67	1321.69	1798.15	1357.29	1361.02	1219.69	978.742	1775.24	1713.98	645.005	1331.38	620.937	1698.62	1487.39	871.971	1744.38	2117.56	1952.62	1732.09	1194.34	1877.83	1541.53	1379.92	1445.04	1953.24	1617.98	1644.19	1756.46	540.878	1857.64	427.963
P06312	Immunoglobulin kappa variable 4-1 OS=Homo sapiens OX=9606 GN=IGKV4-1 PE=1 SV=1	IGKV4-1	13.38	56451.3	70266.5	69387.2	60193.6	48640.9	45967	50118.4	51915.7	23667.5	30629.8	53676	62724.4	57626.9	53290.5	89813.7	48248.8	68584.5	44759.8	70882.3	74757.9	77491.8	110282	61626.6	30814.3	53638.7	46578.7	42575.9	36840	36842.6	49195.3	51358.1	65318.6	42539.7	56519.6	65765.3	51417.5	44174.4	56526	19461.5	64095	57591.6	31675.1	19830.7	19573.3	34964.4	20033.2
P06331	Immunoglobulin heavy variable 4-34 OS=Homo sapiens OX=9606 GN=IGHV4-34 PE=1 SV=2	IGHV4-34	13.8149	92352.2	173697	147574	180244	101942	166520	81923.3	106990	56687.2	62498.6	106455	88903.7	119875	128189	195613	86140.3	149894	84480.7	122194	183521	104347	131179	134597	111907	81955	147332	115605	114303	77857.9	94773	108004	164870	85741.1	113462	226450	119003	69638.6	126741	82437.1	118115	136443	92494.6	59857.9	108992	117637	85477.8
P06396	Gelsolin OS=Homo sapiens OX=9606 GN=GSN PE=1 SV=1	GSN	85.6975	7992.36	7321.86	7454.55	3393.35	6895.82	6457.12	7657.53	5086.64	6455.46	9221.88	5881.89	5249.8	5567.13	9468.9	5523.15	7816.92	5548.79	6628.9	6536.59	7255.79	6579.91	4329.23	7160	8354.68	5000.42	12417.8	6334.09	7899.93	7349.06	8088.5	7562.9	7420.28	9268.53	9619.66	5460.1	8098.9	4559.23	6168.84	8192.91	9399.53	8474.52	7211.77	6697.58	3291.92	7707.69	2855.01
P06576	ATP synthase subunit beta, mitochondrial OS=Homo sapiens OX=9606 GN=ATP5F1B PE=1 SV=3	ATP5F1B	56.5599	180.87	1227.05	323.424		300.974	1232.83	728.174	2982.26	400.237	2563.99	220.138	1404.45	204.421	1558.67	348.759	3240.76	708.429	17759.4	306.424	637.342	170.644	66.6773	943.584	424.596	14710.1	4326.44	2009.7	2304.17	850.638	1213.51	1891.2	3323.54	767.631	1933.24	1268.07	715.776	985.462	549.643	2513.49	1157.19	1985.59	1457.08	5106.3	4640.3	4618.41	3935.56
P06681	Complement C2 OS=Homo sapiens OX=9606 GN=C2 PE=1 SV=2	C2	83.2678	4896	6745.55	6117	7327.11	5801	4719.32	3249.18	3888.18	1534.02	2160.11	2521.45	4894.64	3569.2	4280.96	8151.77	6101.89	5696.93	2719.98	3241.12	5951.57	6687.66	5824.25	7547.78	4115.38	6211.23	4092.58	1949.58	2463.5	1895.72	3685.89	3556.63	3370.18	3969.41	3391.42	4899.03	2731.4	2559.18	3798.82	3218.4	2188.64	2422.83	2034.14	3466.12	2365.26	3434.28	1469.42
P06702	Protein S100-A9 OS=Homo sapiens OX=9606 GN=S100A9 PE=1 SV=1	S100A9	13.242	64.5138	439.744	71.7861	24.4768	61.1501	50.8961	110.97	62.3315	218.172	298.745		150.152	118.211	101.577	354.921	3578.84	1262.97	22764	96.3134	65.1183	12.5192	20.6686	446.057	653.32	89.3935	673.52	16976.9	150.979	71.0085	612.889	924.371	740.796	273.554	3662.03	215.051	106.627	37.7972	109.089	221.133	399.165	122.191	342.236	1099.55	5562.07	1418.92	45.6825
P06703	Protein S100-A6 OS=Homo sapiens OX=9606 GN=S100A6 PE=1 SV=1	S100A6	10.1797	5289.24	46466.9	6998.36	2058.55	3768.24	5105.23	12991.9	28037.4	11490.8	12070.5	3716.09	5330.94	1878.88	12096.4	17085.8	15097.6	44790.4	38526.1	5256.22	15631.5	4498.21	2572.82	9284.16	10228.6	29679.5	114237	525528	21879.5	16870.1	22646.5	28882.8	83836.8	15646.9	35264.5	15344.7	32100.3	93402.9	11349.6	19668.2	122175	186645	43298.2	43618.3	128000	38346.8	177589
P06727	Apolipoprotein A-IV OS=Homo sapiens OX=9606 GN=APOA4 PE=1 SV=4	APOA4	45.372	9085.41	11130.9	25236	16832.3	9552.33	12597.5	9574.09	6520.16	8874.86	14622.8	10516.5	10692.6	12970.7	13537.6	18289.3	12934.1	15889.8	8092.79	7628.83	13260.5	17029.6	6451.67	13669.3	8263.89	11850.7	9655.54	4511.79	9358.78	7245.77	13252.9	9850.42	8689.96	11750.8	11116.5	11153	6912.35	9201.08	14529.5	16282.1	6707.91	8065.03	5415.42	7159.45	15024.3	6695.71	2893.51
P06731	Carcinoembryonic antigen-related cell adhesion molecule 5 OS=Homo sapiens OX=9606 GN=CEACAM5 PE=1 SV=4	CEACAM5	76.7956	177.393			206.773											682.054	153.571	379.283	25094.4	296.558		133.685					969.731	4263.78					156.808			225.37		294.599					553.025	371.038	1083.81	266.446	156.396
P06732	Creatine kinase M-type OS=Homo sapiens OX=9606 GN=CKM PE=1 SV=2	CKM	43.1011	452.66																								1531.1				217.363		2063.69	4514.63
P06733	Alpha-enolase OS=Homo sapiens OX=9606 GN=ENO1 PE=1 SV=2	ENO1	47.169	572.433	5251.52	1331.82	229.983	1698.34	448.242	670.498	3450.37	761.435	935.179	257.355	702.09	246.724	1230.4	2754.51	1972.02	4444.86	467.189	430.582	2420.15	655.487	283.155	1529.44	2033.59	18047.8	8656.16	15414.8	2895.21	748.546	2743.63	3463.34	6017.65	1466.42	3017.15	1920	2949.13	7767.36	807.295	2227.74	6938.86	16223.5	5225.86	3015.6	3061.23	2473.65	7595.16
P06737	Glycogen phosphorylase, liver form OS=Homo sapiens OX=9606 GN=PYGL PE=1 SV=4	PYGL	97.1486		345.039																								1404.94	9600.48					1156.4				252.166	1854.03			1402.7	3201.9	623.172			858.908	750.88
P06744	Glucose-6-phosphate isomerase OS=Homo sapiens OX=9606 GN=GPI PE=1 SV=4	GPI	63.1471	579.006	2736.73	710.928	273.208	768.295	532.643	505.982	1107.25	268.589	482.03	243.806	505.202	304.42	430.563	726.528	721.613	1703.44	1414.47	525.185	980.731	538.172	663.26	869.186	1156.44	8424.07	2415.49	7334.01	1269.19	871.082	1990.32	2874.96	2852.47	1179.01	1858.09	1137.88	1289.28	1597.24	744.27	1236.61	2041.07	3995.36	2063.61	1770.63	2837.55	1293.62	6174.43
P06748	Nucleophosmin OS=Homo sapiens OX=9606 GN=NPM1 PE=1 SV=2	NPM1	32.575														2580.43		1565.85		5174.93
P06753	Tropomyosin alpha-3 chain OS=Homo sapiens OX=9606 GN=TPM3 PE=1 SV=2	TPM3	32.95	577.505	1935.86	432.51		699.83	646.089	925.471	2684.7		804.187		882.204	1535.45	647.512		4301.91	889.888	36255.7		464.852	916.819		2051.34	847.047	3244.45	2228.32	10924.7	1562.61	885.585	4809.28	1495.34	4396.95	696.588	2967.75	1387.72	618.208	842.468		1234.4	2092.01	2123.44	2222.47	1670.92	7780.25	3248.99	1312.21
P06858	Lipoprotein lipase OS=Homo sapiens OX=9606 GN=LPL PE=1 SV=1	LPL	53.1625	1061.32	764.999	700.456	308.631	951.811	709.116	837.345	322.535	1740.18	546.337	832.276	975.73		1316.31		1514	675.626	525.107	791.757	1023.07	605.419	437.298	897.676	1216.06	232.76	1296.62	1059.3	2037.73	1528.03	1368.86	781.364	756.299	1902.81	1869.69	566.549	3248.09	5371.27	2190.22	1482.07	3070.16	2925.33	2230.19	3007.98	884.569	3614.92	612.824
P06865	Beta-hexosaminidase subunit alpha OS=Homo sapiens OX=9606 GN=HEXA PE=1 SV=2	HEXA	60.7028	6893.18	7748.75	5510.24	2449.2	8558.59	6092.95	6305.11	4579.12	6285.97	5029.83	3782.84	4202.61	4442.38	5256.65	3803.24	9341.02	6245.7	6567.52	6848.57	6052.57	5716.82	5322.21	5292.53	10535.1	3692.17	6592.29	3586.13	8898.53	10229.1	5671.15	10728.9	6838.34	12769.6	9646.77	4623.95	9121.7	8443.8	5714.33	7824.99	10415.7	8939.15	8805.57	6366.15	1902.99	6672.2	4460.87
P07093	Glia-derived nexin OS=Homo sapiens OX=9606 GN=SERPINE2 PE=1 SV=1	SERPINE2	44.0022	1857	3086.3	2021.4	2068.25	3885.65	2424.84	1386.19	1133.05	2196.21	2597.17	1920.36	902.324	1451.78	2173.98	1202.05	4006.77	2063.16	998.419	2170.99	2602.63	2481.34	1045.74	4133.62	3546.79	452.184	2808.84	1014.98	1420.3	2047.01	1310.41	1221.02	1760.1	900.462	1909.24	1365.1	2222.91	1464.85	1347.83	1447.63	1178.09	1191.59	2104.33	1688.32	380.051	2095.09	343.147
P07108	Acyl-CoA-binding protein OS=Homo sapiens OX=9606 GN=DBI PE=1 SV=2	DBI	10.0444	1433.61	3328.35	1045.78	364.811	1337.64	902.512	467.116	1429.23	228.679	989.44	526.557	394.443	265.92	826.617	830.179	1834.49	2749.09	801.235	1045.17	2412.89	2135.4	1241.91	2737.91	1242.46	2068.35	5669.76	17766.7	1843.18	2216.3	3201.23	2548.14	6248.45	7371.6	2627.27	1073.2	1938.35	4194.94	1838.39	2543.76	5973.94	7173.25	3728.51	2610.36	3281.24	2968.45	9405.54
P07148	Fatty acid-binding protein, liver OS=Homo sapiens OX=9606 GN=FABP1 PE=1 SV=1	FABP1	14.2084	974.398	395.94	448.774	499.103	367.707	502.205		1025.71	393.69		502.4	457.352	276.544	430.368	778.702	553.75	652.541		492.405	798.772	559.409	528.024	692.885	427.516	572.444	467.718	517.946			394.681	1016.09	324.841	664.532	334.814	478.542	321.951		594.938					383.638		149.425
P07195	L-lactate dehydrogenase B chain OS=Homo sapiens OX=9606 GN=LDHB PE=1 SV=2	LDHB	36.6385	1729.17	4648.14	3532.25	1786.93	2209.61	1737.01	1621.19	3544.22	1786.75	2434.08	1077.78	1777.42	1665.98	1935.6	3651.63	2648.05	4024.44	1492.82	1634.97	2488.41	2357	1230.52	2862.97	2289.09	10104.1	7226.98	12135	2975.91	2900.37	4501.05	5727.62	8234.66	2975.74	4066.03	3444.62	4638.62	6715.82	3113.3	3392.07	9000.8	12924.4	5527.87	5032.34	19115.6	4875.99	20659.2
P07203	Glutathione peroxidase 1 OS=Homo sapiens OX=9606 GN=GPX1 PE=1 SV=4	GPX1	22.0882	104.534	1287.3			51.9922		56.0947	316.911						44.0237	201.295	319.983	970.559	229.15	248.732				461.721		247.461	1164.88	5380.13	184.193	355.605	583.228	461.85	1573.25	299.859	329.04	234.487	640.287	1729.52		205.758	1829.14	2510.27	1011.12	593.531	3419.47	670.935	3161.76
P07225	Vitamin K-dependent protein S OS=Homo sapiens OX=9606 GN=PROS1 PE=1 SV=1	PROS1	75.1226	6976.24	9410.99	5791.29	5611.38	9215.46	4154.5	4183.24	6781.83	6630.49	5734.35	3780.09	6326.4	6085.53	5823.32	6005.22	11694.5	5019.95	5008.94	7290.19	6697.04	6964.36	6036.64	7959.83	8421.87	4785.98	7458.11	5095.3	7649.28	7789.37	6644.81	7147	6778.98	9024.39	7792.06	6098.78	7846.79	7286.19	6790.49	7218.88	7765.97	6368.64	7806.02	6406.94	4565.11	6279.72	1862.51
P07237	Protein disulfide-isomerase OS=Homo sapiens OX=9606 GN=P4HB PE=1 SV=3	P4HB	57.1164	939.257	1011.39	866.718	474.119	1340.29	564.501	970.76	1389	885.582	718.05	733.285	728.024	635.343	900.198	519.647	3251.35	1114.69	4204.54	819.014	1175.83	958.631	691.159	1557.02	1138.45	764.047	1269.44	1121.86	1023.78	1317.26	1107.84	1148.84	1510.87	1388.9	2213.86	915.002	1511.83	1320.67	1381.1	1011.07	1364.02	1104.69	1529.41	1252.89	808.938	2430.86	869.439
P07305	Histone H1.0 OS=Homo sapiens OX=9606 GN=H1-0 PE=1 SV=3	H1-0	20.8629														138.649		182.297												412.447	196.513	236.918		584.675		392.463	252.245			123.737	248.054	210.035	227.685	295.696	313.353	746.851	915.368	436.485
P07315	Gamma-crystallin C OS=Homo sapiens OX=9606 GN=CRYGC PE=1 SV=2	CRYGC	20.8787	201.373	178.59	311.761	185.032	391.279	199.959	260.381	423.605	234.493	139.104	252.477	358.915	258.654	480.098	253.051	356.058	281.591	96.6336	442.354	254.647	354.653	290.996	265.448	247.447	422.673	318.842	256.506	2257.99	664.384	2868.8	521.254	5623.32	16029.1	459.309	1106.58	616.22	817.915	793.638	1547.25	710.712	594.186	640.419	351.371	1831.04	151.182	498.344
P07320	Gamma-crystallin D OS=Homo sapiens OX=9606 GN=CRYGD PE=1 SV=3	CRYGD	20.7381	290.479	422.179	723.92	313.355	711.992	707.084	399.863	934.032	543.733	333.654	619.05	871.965	846.202	993.545	571.973	860.158	713.653	218.784	1073.01	1284.22	867.487	776.842	366.404	1217.45	1065.68	610.441	878.389	6084.47	2377.68	10047.6	1091.27	16357.3	80287.4	347.685	3290.05	1380.37	2307.38	2810.91	4214.26	1613.24	1668.2	1738.31	794.45	3727.13	380.697	1176.66
P07333	Macrophage colony-stimulating factor 1 receptor OS=Homo sapiens OX=9606 GN=CSF1R PE=1 SV=2	CSF1R	107.984	407.101	1464.07	861.085	658.397	1367.33	564.569	552.359	771.789	505.808	394.637		1027.08	721.374	705.07	739.307	933.546	358.222	323.829	859.973	846.345	825.079	1815.96	707.254	971.974	970.98	394.449	857.112	526.68	1252.02	871.11	845.498	796.856	1157.31	821.033	1028.81	970.071	772.239	640.751	646.52	1200.17	937.38	991.37	915.347	609.062	671.357	997.602
P07339	Cathepsin D OS=Homo sapiens OX=9606 GN=CTSD PE=1 SV=1	CTSD	44.5522	13368.1	12867.7	20662.7	8239.41	24978	11687.5	9459.41	10188.5	15010.5	9279.03	9081.22	17448.6	10163.8	12611	10866.8	31873.4	15434.4	17208.7	16935.1	17492.6	16131.9	23103.7	18959	22381.2	10007.3	15718.1	10413.6	16119.2	23728.8	13459.9	15197.7	16853	22041.6	15505.6	12373.6	14218.3	12926.5	13413.9	17242.8	29837.4	25864	20227.7	11133.9	7640.17	15114.8	5761.96
P07355	Annexin A2 OS=Homo sapiens OX=9606 GN=ANXA2 PE=1 SV=2	ANXA2	38.604	759.683	1163.73	353.665	114.778	714.268	152.101	886.698	1641.99	452.319	567.767	295.654	279.515	539.865	1054.7	612.855	1469.94	1370.57	17136	399.041	980.237	308.54	148.613	1175.32	513.809	789.809	2497.62	16462.8	686.745	1171.79	2862.64	1052.2	2341.74	1406.09	2908.18	715.109	743.145	2366.07	716.908	939.516	2949.18	2443.55	1729.24	1877.66	1884.73	2099.94	2861.65
P07357	Complement component C8 alpha chain OS=Homo sapiens OX=9606 GN=C8A PE=1 SV=2	C8A	65.1632	8193.59	9734.76	8450.63	15084.4	6932.15	6617.71	5060.31	5526.53	4567.04	6294.52	4898.06	5144.65	6810.73	6734.49	14390.8	8955.93	10255.8	4632.91	8214.09	7226.56	10063.1	7921.99	12647.4	8210.65	9414.05	9029.71	5091.58	7169.26	4685.71	6498.65	6603.24	10937.9	7088.04	4668.62	6844.41	4849.71	6975.44	6301.91	7498.04	4913.39	5399.84	5003.8	7743.5	5365.62	7230.53	2849.04
P07358	Complement component C8 beta chain OS=Homo sapiens OX=9606 GN=C8B PE=1 SV=3	C8B	67.0469	2155.72	3167.38	2874.02	2995.7	2003.01	1706.38	869.29	1207.48	652.825	1518.29	949.813	1468.35	1801.83	1513.37	3168.45	2056.41	2571.17	1250.58	2476.21	2329.07	3104.76	2510.96	3691.15	2248.07	2140.42	2038.32	1402.84	1634.16	1311.07	1557.12	1852.83	2851.31	2244.19	1178.71	1831.25	1188.77	1398.15	1729.36	1953.25	1507.59	1149.53	1032.99	1562.21	1257.56	2006.92	355.89
P07359	Platelet glycoprotein Ib alpha chain OS=Homo sapiens OX=9606 GN=GP1BA PE=1 SV=2	GP1BA	71.54			792.133	1728.41			500.864					682.034	460.848		2032.08	852.813	762.1		440.155		1212.23	890.426	956.54	589.221								742.235			459.893			418.293	253.315					3029.57
P07360	Complement component C8 gamma chain OS=Homo sapiens OX=9606 GN=C8G PE=1 SV=3	C8G	22.2775	14607.3	24532	20525.7	36953.6	10894.2	14905.3	5239.23	15301.9	6665.49	11570	10912.5	9545.55	18202.3	10748.2	29547.6	12836.1	26163.4	9399.71	16522.1	16687.8	23618.4	18694.5	25388.2	14830	17931.2	15545.7	12729.9	13394.5	9523.98	12927.4	13288.6	20156.7	24028.2	6232.19	14560.8	10648	11440.8	13571.3	12633.5	11056.5	10558.7	10092.6	13905.8	9848.15	13257.3	4531.93
P07384	Calpain-1 catalytic subunit OS=Homo sapiens OX=9606 GN=CAPN1 PE=1 SV=1	CAPN1	81.8901	219.936	859.947	223.479	127.919	259.489	160.301	299.674	637.773	288.497	242.241		21.8595	414.699	160.395	643.275	861.825	1612.1	5308.05	74.8499	390.714	260.946		803.467	168.16	280.935	2648.22	4898.37	264.27	360.194	1162.78	391.664	2755.46	488.936	1329.21	378.457	820.593	3873.31	351.273	406.388	3115.02	4537	1399.61	1558.78	5165.54	2191.15	1654.49
P07437	Tubulin beta chain OS=Homo sapiens OX=9606 GN=TUBB PE=1 SV=2	TUBB	49.6708	267.162	2201.25	607.093	79.4024	411.729	635.994	324.784	685.48	395.575	1229.9	101.051	394.869	85.558	791.721	526.566	5909.43	764.171	11116.8	352.434	404.178	485.271		730.263	484.154	506.233	2020.87	2045.21	420.081	604.511	1134.68	660.122	1700.78	519.705	1680	451.748	1120.48	809.386	188.668	781.953	1327.54	1817.33	1596.64	2044.08	2172.02	4851.84	1438.84
P07451	Carbonic anhydrase 3 OS=Homo sapiens OX=9606 GN=CA3 PE=1 SV=3	CA3	29.5574	193.809	6052.85	900.679	83.2004	1030.6	86.6502	487.452	10721.8		506.561		2196.12	201.03	457.674	273.903	175.537	2018.53	77.6714	149.966	579.93	311.102		356.546	2129.77	61705.6	4976.94	1453.47	4110.99	292.573	3006.43	9472.33	4310.64	768.11	1468.2	2054.84	595.581	1561.49	783.635	4481.01	775.401	2647.19	4149	5105.11	4632.17	611.91	12923
P07476	Involucrin OS=Homo sapiens OX=9606 GN=IVL PE=1 SV=2	IVL	68.4785	1081.21	821.687	767.098			1055.36	2201.93		471.6	814.131		1579.13		1231.66	758.829	1445.6	750.411	8408.39	825.337	624.021	388.973		496.63			1689.85	765.665	2156.49	1169.32	686.901		466.924		725.838	1086.67	901.915		708.138	1130.64	899.187	1069.21	2015.91	457.163	298.836	520.894
P07492	Gastrin-releasing peptide OS=Homo sapiens OX=9606 GN=GRP PE=1 SV=2	GRP	16.2134	1556.92	3084.55	2540.42	2568.29	1924.91	4737.42	2930.9		2550.98	3318.01	2662.34	2188.49	1242.66	2066.09	1241.88	4324.12	4291.56	1491.18	1926.84	4110.14	3638.96		8127.05	3623.56		3850.18	1181.34	958.669	985.033	1238.56		1571.84	320.739	2814.95	352.786	3672.55	1814.99	2063.56	1845.74	1921.74	4524.48	10713.3	2882.55	1347.99	2862.27
P07585	Decorin OS=Homo sapiens OX=9606 GN=DCN PE=1 SV=1	DCN	39.7468	20636	27544.7	19259.1	5667.77	20676.9	12296.9	10350.1	12086.1	11835.8	14653.1	9184.99	9975.35	10405.7	21560.8	12914.8	15745.5	19623.9	7355.3	13371.1	15526	11958.7	8340.62	15504.8	30461	8789.35	19139.2	29920.5	13123.6	11161.5	10877.9	16700.2	14502.1	12099.5	22537	10885.2	14020.4	7106.34	7870.74	11302.5	16250.7	11756.8	25723.5	18113.3	5275.62	10428.7	7067.5
P07602	Prosaposin OS=Homo sapiens OX=9606 GN=PSAP PE=1 SV=2	PSAP	58.1126	6325.88	6187.47	4981.34	3085.7	8400.61	6323.78	5320.08	7567.49	6177.76	5490.28	4494.1	5217.11	4481.49	5839.76	3974.92	9019.78	6897.87	5847.31	6930.08	6335.94	5192.08	5518.54	6984.7	8733.83	4210.22	7952.32	8034.95	9122.41	9676.33	6163.94	12108.2	10493.2	9077.8	8811.27	5683.99	10122.1	7672.24	8155.11	5940.17	8317.08	7893.57	9186.07	6731.02	4227.9	7548.17	5281.61
P07686	Beta-hexosaminidase subunit beta OS=Homo sapiens OX=9606 GN=HEXB PE=1 SV=4	HEXB	63.1374	5027.15	5962.14	4511.99	2200.05	6446.81	5633.91	3926.26	4111	3463.89	2404.54	2939.54	4433.92	3217.5	4105.35	3779.95	6956.77	4961.97	8118.77	4964.57	6094.39	4708.25	6056.14	4096.12	7188.45	3940.89	4304.12	3530.26	5638.07	7732.09	6152.03	7464.16	6288.82	8067.71	7541.04	4371.58	6962.3	5938.85	5098.01	5085.22	6879.98	4686.04	4914.07	5959.35	1210.83	4598.88	4229.43
P07711	Procathepsin L OS=Homo sapiens OX=9606 GN=CTSL PE=1 SV=2	CTSL	37.5641	5813.4	5361.79	4256.85	2208.67	6342.57	4956.25	3068.57	4670.88	2438.15	3378.87	2838.12	5008.49	3080.22	4428.91	3669.05	6193.68	3434.67	2338.59	4093.37	5173.24	4621.65	3852.59	4396.55	6123.54	4492.77	6099.96	2231.83	6311.18	6272.78	7149.51	11468.6	7534.69	9257.01	6868.75	3908.6	5724.38	5915.12	6101.57	5979.28	8208.12	7041.18	4658.62	4044.47	2003.48	5413.88	4928.29
P07737	Profilin-1 OS=Homo sapiens OX=9606 GN=PFN1 PE=1 SV=2	PFN1	15.0542	698.18	4026.13	1343.97	653.113	1329.95	981.739	1079.54	2241.24	807.234	1270.73	671.138	1496.17	576.478	1209.65	1503.11	3333.53	4236.83	9843.61	1320.62	1702.5	1432.55	1499.9	1726.2	1464.15	3229.93	4098.95	12575.7	1698.4	989.242	3170.68	2520.19	4685.64	4165.79	3592	2871.54	2442.41	3017.26	1658.31	1579.73	4875.53	6545.3	3250.39	3876.29	6538.2	3773.36	5035.69
P07738	Bisphosphoglycerate mutase OS=Homo sapiens OX=9606 GN=BPGM PE=1 SV=2	BPGM	30.0052						106.279	221.943	161.864							48.3099	110.693				84.3552	93.8309		127.047			124.622	171.292	382.238	180.093	602.874	332.669	1451.23	1892.63	156.242	311.111			75.978	142.715	664.109		164.835	455.542	3257.84	516.135
P07741	Adenine phosphoribosyltransferase OS=Homo sapiens OX=9606 GN=APRT PE=1 SV=2	APRT	19.6078																385.266		258.141									9511.68	342.134		225.676	563.453	1162.37				645.953	513.666			722.714	1263.36	448.11		1656.97		1166.25
P07858	Cathepsin B OS=Homo sapiens OX=9606 GN=CTSB PE=1 SV=3	CTSB	37.8216	2222.53	3070.96	2538.43	962.377	3627.14	3488.99	2062.04	2134.85	2827.31	2418.75	1516.21	2947.69	2229.02	2881.77	2110.47	4393.96	3504.73	8366.06	2811.88	3056.4	2168.62	3050.23	2463.64	3603.3	2088.08	2800.3	3757.09	4190.66	4094.5	3652.72	4184.87	3585.94	4912.18	4077.85	2303.03	3551.93	3434.19	2839.24	2582.51	3155.49	2629.12	3434.96	3129.31	1680.28	3129.79	2516.32
P07900	Heat shock protein HSP 90-alpha OS=Homo sapiens OX=9606 GN=HSP90AA1 PE=1 SV=5	HSP90AA1	84.6597	414.388	2906.43	403.444	160.55	466.84	526.41	445.413	2261.5	629.612	1567.76		501.157	131.638	913.251	897.85	2554.34	2278.66	1593.45	323.835	559.07	483.777	171.23	1711	527.985	3240.72	4111.95	19714.6	1135.83	585.368	1661.03	1199.75	3516.96	1530.79	1862.24	1006.5	1486.21	2170.79	708.521	1281.8	2736.13	4769.67	2722.78	3306.76	8403.72	2851.33	3989.98
P07902	Galactose-1-phosphate uridylyltransferase OS=Homo sapiens OX=9606 GN=GALT PE=1 SV=3	GALT	43.3631		423.046																							400.684	643.242	2152.13	276.451				430.832		224.346			386.019			299.462	1019.83	644.025	346.56	426.14	199.505	597.851
P07910	Heterogeneous nuclear ribonucleoproteins C1/C2 OS=Homo sapiens OX=9606 GN=HNRNPC PE=1 SV=4	HNRNPC	33.67																603.21	270.454	368.963						195.434		790.683						825.176		908.52		396.817				774.927		676.487		446.856
P07911	Uromodulin OS=Homo sapiens OX=9606 GN=UMOD PE=1 SV=1	UMOD	69.7609		265.18		308.619									269.97		263.962	189.928	333.965			295.721	281.11	124.539	279.693								193.172	163.999		275.499					347.939			124.335		200.008	176
P07942	Laminin subunit beta-1 OS=Homo sapiens OX=9606 GN=LAMB1 PE=1 SV=2	LAMB1	198.038	2124.05	1554.58	1887.14	1360.13	2014.26	1665.55	845.838	1814.67	986.24	1029.02	803.158	1172.07	1023.03	1539.69	1664.54	2339.17	2028.92	1449.16	1567.41	2240.48	1637.76	1356.69	1579.92	2467.34	1146.09	1980.5	976.39	681.702	1016.24	831.91	1697.5	964.6	765.028	1429.08	1258.39	653.146	518.898	1119.68	849.268	1392.02	937.628	1147.02	1080.56	407.365	900.129	415.18
P07951	Tropomyosin beta chain OS=Homo sapiens OX=9606 GN=TPM2 PE=1 SV=1	TPM2	32.8507	287.978	599.268	296.113		194.259	165.187	444.531	975.148		470.981	122.13	382.009	481.571	405.201	259.601	836.445	541.522	9172.29	254.484	284.859	217.824	161.223	825.021	291.63	1076.83	1072.02	6858.27	601.895	443.75	1653.86	667.345	1663.9	500.758	1182.81	600.501	474.087	565.592	622.204	678.027	1031.43	918.229	884.223	1274.54	4044.41	1612.36	1221.89
P07954	Fumarate hydratase, mitochondrial OS=Homo sapiens OX=9606 GN=FH PE=1 SV=3	FH	54.637																		2259.21							559.018		3173.96			3664	1124.86
P07996	Thrombospondin-1 OS=Homo sapiens OX=9606 GN=THBS1 PE=1 SV=2	THBS1	129.383	1157.19	678.574	1020.67	714.523	849.542	729.586	551.311	604.272	657.171	663.683	492.687	383.406	415.75	1059.24	423.547	934.835	677.291	830.321	777.737	1430.09	863.794	811.133	1188.51	2299	835.143	792.819	609.44	509.228	712.601	756.96	855.908	871.356	758.093	932.267	874.213	471.533	550.396	812.574	673.498	716.004	791.83	915.854	766.7	769.361	634.394	463.877
P07998	Ribonuclease pancreatic OS=Homo sapiens OX=9606 GN=RNASE1 PE=1 SV=4	RNASE1	17.6442	72890.1	63376.4	60988.7	20052	88247.4	42249.8	23337.9	56118.8	18816.4	14154.7	18025.7	40177.8	31287.4	30767.1	37161.3	66749.2	45312.3	28221.4	43117.8	64030.7	56560.8	63547.3	51630.8	53284.8	27960.3	36830.7	34209	33015.5	57645.1	52422.8	76315.4	53753.5	96532.2	47641.8	32428.9	59046.5	42692.5	54024.7	50429.4	99085	85531.4	37690.3	30468.9	15725.2	27475.4	45996.8
P08069	Insulin-like growth factor 1 receptor OS=Homo sapiens OX=9606 GN=IGF1R PE=1 SV=1	IGF1R	154.793	701.013		726.888		589.436	745.5	357.122	314.459		839.579		343.631		515.716		927.391	695.819	318.721	499.324	586.271	525.449		428.945	821.261	369.106	547.998	1101.51		1169.86	782.822	1243.56	831.267		4482.93		1694.92	455.32	587.588	493.204	1400.96	1460.36	1293.36	1270.75	434.308
P08123	Collagen alpha-2(I) chain OS=Homo sapiens OX=9606 GN=COL1A2 PE=1 SV=7	COL1A2	129.314	4085.86	3822.24	3459.1	1220.73	3897.36	2926.53	4707.41	2179.64	3588.34	4526.07	2856.76	3178.97	2759.63	3939.1	1757.98	3579.88	2459.09	2686.77	2988.55	3718.04	2485.43	2462.32	2793.09	3878.06	1633.58	4720.85	3464.16	5219.49	4438.82	6358.63	3486.45	4495.06	6321.94	7288.48	6008.13	5393.65	4701.33	4417.14	5249.05	6866.81	5696.16	5725.06	5351.46	4378.42	5036.39	2487.79
P08133	Annexin A6 OS=Homo sapiens OX=9606 GN=ANXA6 PE=1 SV=3	ANXA6	75.8733	238.172	1174.91	128.747		226.428			1405.03		300.251		427.591		299.05		114.029	387.827			266.387	245.1	133.524		224.113	3968.17	919.395	820.061	673.542	287.796	458.478	834.527	1215.12	360.127	359.469	444.797	243.113	369.3	267.392	744.966	581.988	664.137	881.842	1274.9	1704.21	517.623	2033.49
P08138	Tumor necrosis factor receptor superfamily member 16 OS=Homo sapiens OX=9606 GN=NGFR PE=1 SV=1	NGFR	45.1834	4761.35	5804.38	2616.79	2257.26	5340.84	2889.63	2657.7	4093.46	1938.67	1810.38	2763.25	3374.12	3149.45	3736.21	2176.82	4712.92	3340.62	2126.69	4080.08	3303.74	4273.22	5789.48	4016.76	4985.32	3856.69	3374.47	3256.26	2504.67	5318.08	5251.37	4801.31	4538.89	3369.97	4514.92	3739.96	5836.53	5906.95	4144.52	5067.23	6583.36	6914.37	4715.99	2896.12	2045.79	3346.02	2973.12
P08174	Complement decay-accelerating factor OS=Homo sapiens OX=9606 GN=CD55 PE=1 SV=4	CD55	41.4001	1728.67	2180.94	1484.31	835.414	2098.36	1898.57	1278.91	2054.27	2061.82	1799.01	1252.96	1472.8	1529.3	1767.54	1247.93	2014.83	2222.13	1415.23	1557.39	2173.43	1793.56	1082.73	1679.35	2121.6	1682.51	1943.54	4403.58	1855.79	1376.4	2580.19	3243.08	2396.25	2769.38	3141.69	1527.87	2117.11	2252.1	1918.34	1911.02	2617.57	1555.33	2332.72	1973.55	1793.58	2089.51	2322.41
P08185	Corticosteroid-binding globulin OS=Homo sapiens OX=9606 GN=SERPINA6 PE=1 SV=1	SERPINA6	45.1409	59633.6	52569.2	68814.6	84866.5	32274.6	55226.2	35959.6	37434.4	22856.5	22623.4	28470.2	50066	46182.5	36246.6	93589.1	41769.4	70204.7	29984.6	39311.3	51966.2	43480.3	46365.5	56728.2	37891.9	52333.7	34259.3	21617.4	35113.8	24817.2	42504.3	35314.8	32921	30218	20324.9	61410	27601.8	16510.6	33016.5	34024.9	19634.4	22948.3	24828.1	39020.8	44611.3	31091.9	23099.7
P08195	4F2 cell-surface antigen heavy chain OS=Homo sapiens OX=9606 GN=SLC3A2 PE=1 SV=3	SLC3A2	67.994	2213.22	2518.72	2335.25	1668.02	2215.72	1003.89	1524.64	2031.89	843.701	1067.27	1945.23	1761.12	1485.12	2257.15	2161.27	2329.18	1901.63	2287.35	1852.73	3168.08	2220.13	1537.87	1879.76	3380.08	2126.37	2569.28	1529.13	2268.1	2495.13	2459.33	3189.24	2487.7	2434.92	3769.3	2382.96	2814.19	2152.15	1809.63	2162.29	3302.34	3537.79	2552.09	1726.53	869.765	2301.97	2831.73
P08236	Beta-glucuronidase OS=Homo sapiens OX=9606 GN=GUSB PE=1 SV=2	GUSB	74.7319	1754.56	1853.49	1572.13	614.398	2284.61	1781.23	1514.87	1944.35	809.862	947.163	597.873	1198.07	880.093	1582.45	957.053	2121.64	2274.37	8289.39	1245.07	1814.18	1607.29	2296.39	1578.45	2767.79	1563.75	1258.65	2509.09	1857.85	2390.49	2322.27	3533.76	2286.6	2397.52	1751.22	1564.49	2175.18	1854.01	1528.6	1857.1	2153.08	2754.86	1422.12	1258.73	724.175	2450.98	2571.94
P08237	ATP-dependent 6-phosphofructokinase, muscle type OS=Homo sapiens OX=9606 GN=PFKM PE=1 SV=2	PFKM	85.1825		412.177								186.984						163.593	149.506									466.778	775.222	272.622			250.581	766.468	154.717	250.669			394.133		305.088	276.546	567.24	396.445	995.273	1269.12	661.65	664.569
P08238	Heat shock protein HSP 90-beta OS=Homo sapiens OX=9606 GN=HSP90AB1 PE=1 SV=4	HSP90AB1	83.2642	392.744	1193.15	342.894	119.112	285.88	314.425	186.177	1863.37	311.163	1257.88	64.428	191.227	106.827	609.762	282.808	1672.72	1163.01	2950.78	107.366	332.327	189.361	40.671	694.711	257.159	1910.68	2010.16	5487.95	578.646	324.484	427.717	661.673	1219.46	566.638	808.774	495.767	435.71	1025.2	355.612	558.76	828.43	2252.44	1412.31	1725.85	1504.85	1350.78	2144.95
P08246	Neutrophil elastase OS=Homo sapiens OX=9606 GN=ELANE PE=1 SV=1	ELANE	28.5181								492.926										475.369								347.308	7593.54								234.432									6529.16
P08253	72 kDa type IV collagenase OS=Homo sapiens OX=9606 GN=MMP2 PE=1 SV=2	MMP2	73.8823	2763.97	2971.24	2696.06	2233.38	4276.16	4294.04	2389.33	2110.77	2130.16	1826.9	1858.35	2749.65	2036.08	2934.97	2996.2	6152.6	4874.24	1688.54	3065.6	3440.78	3610.04	4960.29	5278.55	4016.48	2425.19	3365.02	2420.64	2908.04	4630.53	3514.92	3938.94	3988.23	4234.66	4286.82	4876.37	3184.23	2993.2	4449.31	3282.07	3316.66	3405.6	3269.53	3697.47	1592.13	3793.78	1250.77
P08263	Glutathione S-transferase A1 OS=Homo sapiens OX=9606 GN=GSTA1 PE=1 SV=3	GSTA1	25.6311	125.309	535.18										131.89					1030.05	282.066		55.8104				257.181		151.324	109122							112.72						399.008		271.172	184.185	8028.04	104.571
P08294	Extracellular superoxide dismutase [Cu-Zn] OS=Homo sapiens OX=9606 GN=SOD3 PE=1 SV=2	SOD3	25.8509	7928.03	13304.9	12193.9	8574.26	14009.5	6077.41	9169.45	15098.7	8346.53	5631.85	9155.27	13011.6	7840.9	11100.6	11701.9	17109.8	8750.77	4002.5	7823.22	10935.5	13147	12597.3	12293.7	12706.6	7325.45	15304.1	7323.01	8281.98	8903.44	11529	13361	12556.8	16746.5	14131.4	7380.6	13591.6	9739.52	8899.69	10701.5	11347.2	9380.41	8674.3	8162.21	2866.69	7573.41	7631.49
P08311	Cathepsin G OS=Homo sapiens OX=9606 GN=CTSG PE=1 SV=2	CTSG	28.8372							1178.12	186.193					105.989					1847.72	90.1515					445.502		561.165	4001.61	6633.6	463.128	5434.23	619.487	699.613	480.15	702.855	1001.04			256.561	244.88	411.301	547.057	1085.72	211.065	1544.71	2126.19	657.369
P08397	Porphobilinogen deaminase OS=Homo sapiens OX=9606 GN=HMBS PE=1 SV=2	HMBS	39.3301										235.863						1019.49							527.433							121.731		846.488			189.567		106.076							3344.54
P08476	Inhibin beta A chain OS=Homo sapiens OX=9606 GN=INHBA PE=1 SV=2	INHBA	47.4423	1509.57	1538.22	974.221	869.229	1613.38	1678.94	839.325	611.603	846.534	1860.34	1021.85	740.861	1000.7	1023.5	733.661	1760.6	877.461	1255.05	961.022	850.282	1357	417.011	1213.13	1073.73	1136.54	1360.17	656.163	980.078	1463.28	984.629	555.797	1152.49	1319.1	1398.68	1225.6	1081.92	692.524	991.136	1079.81	1035.72	1319.94	2511.04	1811.61	961.285	1028.6	626.433
P08493	Matrix Gla protein OS=Homo sapiens OX=9606 GN=MGP PE=1 SV=2	MGP	12.3532	9782.37	2657.7	9237.88	5454.38	2717.67	3375.85	10524.3	611.25	23756.3	21103.2	7170.73	3432.22	7220.71	8864.05	2048.82	3739.7	2612.64	1326.02	1365.69	2253.6	10553.3	1383.63	10128.7	2565.63		6384.07	1687.63	3273.22	1174.88	3791.75	1302.87	1709.65	4934.28	5365.08	3945.78	2180.52	4115.56	2837.37	9073.84	1650.61	2643.71	3757.71	5644.52	1413.57	2833.22
P08514	Integrin alpha-IIb OS=Homo sapiens OX=9606 GN=ITGA2B PE=1 SV=3	ITGA2B	113.377							848.634	377.986																	415.287				334.587	361.899		1438.63			317.52			1160.95	530.258	764.481				5111.25	473.953
P08571	Monocyte differentiation antigen CD14 OS=Homo sapiens OX=9606 GN=CD14 PE=1 SV=2	CD14	40.0762	1447	1573.01	1372.49	785.748	1829.06	1364.48	746.009	887.531	850.064	1014.1	735.395	1652.85	839.993	1279.29	1154.87	2751.56	2018.63	857.012	1215.14	1626.09	2343.48	2953.62	2976.38	1852.08	986.695	1126.48	843.629	1054.74	1404.21	1189.83	1329.01	1441.38	2057.21	1437	1350.35	1637.72	1099.08	1399.96	1695.84	1752.49	1227.84	1347.51	1366.92	669.241	1072.55	264.181
P08572	Collagen alpha-2(IV) chain OS=Homo sapiens OX=9606 GN=COL4A2 PE=1 SV=4	COL4A2	167.553	2090.81	2159.81	1835.61	860.925	1961.77	2050.57	1384.99	1305.16	1384.09	1542.16	1162.47	1666.16	1092.09	1536.77	1173.92	2115.58	1643.6	1111.84	1122.15	1723.39	1279.49	1747.33	1630.54	2145.44	955.418	1595.14	1615.41	3583.88	2380.98	2273.91	1673.61	2467.2	2492.39	2996.63	3380.59	2813.36	2354.59	2673.67	2332.25	2581.12	2685.79	2190.84	2765.18	1647.45	2187.42	1256.93
P08581	Hepatocyte growth factor receptor OS=Homo sapiens OX=9606 GN=MET PE=1 SV=4	MET	155.541	1534.42	2350.28	1567.12	1428.93	1860.51	1662.28	1216.99	1824.76	1035.35	1612.95	1323.3	1155.15	1044.9	1916.14	1732.89	1961.39	1794.42	873.409	1475.7	2087.28	1874.01	1083.92	2440.46	2858.38	1491.39	1671.41	1411.89	2227.32	1809.71	1793.33	2683.65	1727.59	1354.98	2479.3	2130.96	1584.07	1466.38	2029.21	1602.39	1609.25	1708.04	2503.03	2425.76	703.856	1835.63	606.78
P08582	Melanotransferrin OS=Homo sapiens OX=9606 GN=MELTF PE=1 SV=2	MELTF	80.2146	361.927	310.739	485.571	165.038	454.393	250.442	227.57						196.306	393.22	359.59	411.047	340.644	199.672	297.357	517.374	226.25	338.113	209.578	571.503	233.885	405.936	198.304	400.591	719.614	279.244	499.814	830.444	343.603	808.068	237.955	273.374	318.105	452.313	214.121	314.415	276.135	397.33	267.72	345.526	282.507
P08590	Myosin light chain 3 OS=Homo sapiens OX=9606 GN=MYL3 PE=1 SV=3	MYL3	21.9321																															446.209												2077.56			765.608
P08603	Complement factor H OS=Homo sapiens OX=9606 GN=CFH PE=1 SV=4	CFH	139.096	12545.3	13998.3	16335.5	20760.1	10190.5	10716.2	8316.35	10301.7	5493.21	7353.26	7732.53	11660.5	14729.5	8603.07	22507.2	11304.7	12549	6844.97	9321.5	10769.5	13415.5	12006.1	14653.7	11000.6	9489.97	11967	10602.6	9651.31	7267.16	10513.2	7984.14	12900.8	11770	8087.13	10808.5	7695.71	8284.98	9839.47	8211.69	8750.23	9066.23	7477.23	10736.7	9130.85	8640.8	6061.33
P08670	Vimentin OS=Homo sapiens OX=9606 GN=VIM PE=1 SV=4	VIM	53.6517	2538.32	6258.9	1144.42	279.601	1898.86	496.071	2705.47	4331.44	1152.56	1337.64	672.034	2050.37	374.926	3480.57	1063.2	1627.71	926.743	528.168	925.663	2106.39	865.978	631.045	2212.57	1096.03	3564.08	4922.95	4756.32	4890.22	3378.11	4994.72	2357.45	8360.3	5405.35	5431.83	3702.04	2151.76	1740.24	2186.07	4844.14	3457.41	3097.05	4928.86	6793.23	10005.7	3833.51	6591.41
P08686	Steroid 21-hydroxylase OS=Homo sapiens OX=9606 GN=CYP21A2 PE=1 SV=1	CYP21A2	55.8873	14544.1	21993.4	9348.61	13280.5	22312	13286.3	21995	27700.1	23955.8	24074.8	10873.9	23113.2	18561.5	20334.9	16128.6	31241.3	8302.74	15369.8	24378.2	14538.3	12748.9	8956.56	20504.7	16980.3	16003.1	21824.5	22450.8	26714.4	35578.9	27375.7	15255.7	18143.4	34170.9	30660.8	17126.4	34545	37885.4	28578.2	26583.1	28909.7	25242.5	50584.2	53903.7	20064.8	50143.5	24189.7
P08697	Alpha-2-antiplasmin OS=Homo sapiens OX=9606 GN=SERPINF2 PE=1 SV=3	SERPINF2	54.5658	11464.2	12703	15052.7	12977.8	11725.7	10525.9	11618.2	7477.9	7956.62	10869.3	10348.9	11166.6	11131.2	10732.1	14144	11200.2	10881.6	7555.19	8882.51	10490.5	12187	8859.79	13300.3	9214.86	9917.55	9213.26	7537.44	10959.9	7908.42	10341.7	7309.85	8309.83	10374.2	9155.86	11878.4	10239.3	8001.89	10287.5	14918.1	7649.37	6074.12	8031.56	10377.2	10563.7	10916.4	4349.91
P08709	Coagulation factor VII OS=Homo sapiens OX=9606 GN=F7 PE=1 SV=1	F7	51.5939	249.161		135.37					2708.18							185.086	87.2432		121.395				955.955				60.7468	829.415			1353.8		720.508			391.148		1377.76	273.508	929.244			399.172
P08727	Keratin, type I cytoskeletal 19 OS=Homo sapiens OX=9606 GN=KRT19 PE=1 SV=4	KRT19	44.106	1131.68		66.5285	424.939	1540.29	215.585		239.68	384.862	1340.11	292.772	47.9559	11542.7	540.68		6219.13	3296.24	10540.7	204.128	470.94	2734.66		2014.55	537.994	127.217	5960.17	5100.6	97.1868		12548.5	292.084	4831.86	2038.51	5129.28	468.508	481.469	2719.15	1027.04	1293.88	7005.5	3612.75	2385.34	6587.64	8429.02	8318.45	409.025
P08758	Annexin A5 OS=Homo sapiens OX=9606 GN=ANXA5 PE=1 SV=2	ANXA5	35.9368	1603.33	6237.67	1149.85	630.508	970.764	773.241	2160.74	4716.07	626.097	1274.72	721.575	1438.77	405.564	2747.13	1646.26	1719.49	3770.35	2274.61	1012.87	2178.77	1740.68	1250.67	2373.59	1297.67	6811.52	6766.03	9515.14	3630.33	2343.47	5622.73	3383.05	5137.85	3527.74	3235.5	3196.99	2023.8	2142.17	1279.95	2361.61	4472.32	7331.21	3698.48	5791.67	6648.66	4374.9	15261.2
P08779	Keratin, type I cytoskeletal 16 OS=Homo sapiens OX=9606 GN=KRT16 PE=1 SV=4	KRT16	51.2678	572.302	366.295	92.4489	391.778	1921.53	386.15	339.191	33.8598	1010.95	868.268		288.322	6587.32	401.636		10372.1	128.677	34656.1	65.8515	84.2349	1615.68	165.677	4234.85	265.736	192.029	290.751	483.265	100.003	28.309	101666	153.672	3826.28	3144.84	41073.5	104.828	522.814	147.978	491.517	116.482	101.203	1419.43	175.207	216.516	185.628	11879	476.407
P08833	Insulin-like growth factor-binding protein 1 OS=Homo sapiens OX=9606 GN=IGFBP1 PE=1 SV=1	IGFBP1	27.9037	1036.17	417.837	1031.89		846.632	559.999	1336.74	268.542	454.79	356.334	188.498	193.862	563.954	553.514	169.785	895.827	614.022	402.001	419.017	463.99	219.995	100.095	437.655	849.903		352.901	670.835	445.084	542.701	587.967	325.158	1155.17	183.711	912.636	1676.76	288.234	624.248	1279.63	384.617	556.768	397.376	1122.83	524.091	2366.68	955.624	557.423
P08865	40S ribosomal protein SA OS=Homo sapiens OX=9606 GN=RPSA PE=1 SV=4	RPSA	32.8541		628.696						409.96						211.653		2153.15	477.798	1160					800.812		964.983	813.198	8996.39	444.855		5230.95	418.333	1322.61	310.215	979.79		320.913	674.434		230.765	361.277	1373.37	883.522	545.932	1437.84	3106.18	1171.04
P08949	Neuromedin-B OS=Homo sapiens OX=9606 GN=NMB PE=1 SV=4	NMB	13.2516							211.202																														261.321				211.088	432.043
P08962	CD63 antigen OS=Homo sapiens OX=9606 GN=CD63 PE=1 SV=2	CD63	25.6366		1308.62		1402.77		737.855		1128.48		1092.5	457.338	669.157					1901.92	413.488	1002.09	1581.71	875.393	527.004	1437.39	900.939	2219.46	650.124	1899.31	1372.96		314.382	1932.59				1578.41				429.356					1383.44	113.216	2301.9
P09104	Gamma-enolase OS=Homo sapiens OX=9606 GN=ENO2 PE=1 SV=3	ENO2	47.2686	888.493	1776.43	1034.49	936.439	2022.91	1097.12		1274.3		627.978	1880.5	638.733	551.194	907.313	929.768	3195.6	1031.08	631.701	884.229	991.091	1042.84	836.493	2001.64	1472.16	1867.56	1713.61	1490.57		1852.24	1438.79	1763.94	1154.97	2090.45	2138.91	822.704	2402.38	1276.77	1856.76	1419.57	992.898	833.58	2434.98	360.413	908.724	1731.25	1568.53
P09172	Dopamine beta-hydroxylase OS=Homo sapiens OX=9606 GN=DBH PE=1 SV=3	DBH	69.065	267.553	290.682	480.456	1181.98	480.257	159.27		139.854			234.803	609.636	150.777	114.874	1220.31	370.513	613.073	103.157	269.966	299.813	295.455	370.119	221.779	319.256	289.566	95.1563	113.063	113.525	82.0278		248.591	374.185	224.843	249.606	256.179	92.4888		193.232	34.2461	165.065	395.789	42.298	145.982		98.8998	42.9322
P09211	Glutathione S-transferase P OS=Homo sapiens OX=9606 GN=GSTP1 PE=1 SV=2	GSTP1	23.3558	517.891	3510.33	1223.15	592.126	1340.57	1060.98	835.384	4070.46	732.823	870.826	657.331	838.428	313.544	300.33	2432.18	2501.11	5057.48	3250.29	724.672	1472.36	2375.22	979.427	2113.51	486.453	3946.66	5442.28	18491.7	1465.47	1010.01	2365.71	1516.64	2973.23	1472.43	2134.23	1329.3	2087.34	2368.88	451.443	1219.58	3826.04	4747.58	2676.12	2008.2	3114.14	1859.47	9102.05
P09228	Cystatin-SA OS=Homo sapiens OX=9606 GN=CST2 PE=1 SV=1	CST2	16.4447					137.8	115.151											119.256						101.287				3239.27					2537.19			156.742					1882
P09382	Galectin-1 OS=Homo sapiens OX=9606 GN=LGALS1 PE=1 SV=2	LGALS1	14.7157	1237.26	2362.08	868.167	453.017	1539.94	972.376	1053.74	1947.79	1146.02	1889.47	935.407	1477.39	914.205	1432.74	638.173	1965.18	1474.65	1611	1433.27	1301.52	1346.66	978.705	2142.24	1638.11	1458.25	2733.83	1736.57	2801.97	3004.59	1823.81	2216.29	4779.17	12807.6	1351.53	2806.4	1732.42	2859.32	2699.43	1561.38	1614.47	2312.12	2220.06	3491.95	2472.24	3153.68	2292.99
P09417	Dihydropteridine reductase OS=Homo sapiens OX=9606 GN=QDPR PE=1 SV=2	QDPR	25.7895	34.6072	323.553	156.077		180.373	151.483	172.432	176.67	81.9358	36.5241	19.559	162.238	84.0546	163.237		265.897	173.288	97.1428	146.981	169.129	182.49	153.425	371.437	171.259	608.03	480.396	527.66	290.566	327.586	240.997	342.001	468.021	424.388	207.09	211.062	316.314	382.491	144.682	360.313	492.926	398.309	432.8	235.226	685.701	223.237	1115.99
P09429	High mobility group protein B1 OS=Homo sapiens OX=9606 GN=HMGB1 PE=1 SV=3	HMGB1	24.8938																	232.388			343.511			605.575				4290.56				589.586	853.418
P09455	Retinol-binding protein 1 OS=Homo sapiens OX=9606 GN=RBP1 PE=1 SV=2	RBP1	15.8502	435.455	844.768	521.87		1130.87	449.048		190.564		472.775	585.535	730.711	1097.93	513.809	842.133	1026.54	490.356	848.301	418.672	620.523	864.027	1145.73	712.024	1196.83	827.769	967.769	552.481	1022.79	1308.49	324.684	1535.83	1589.19	2675.43	1456.62	549.624	749.149	614.886	837.804	1552.38	1145.23	1204.99	921.06	769.206	1225.37	1098.16	645.199
P09486	SPARC OS=Homo sapiens OX=9606 GN=SPARC PE=1 SV=1	SPARC	34.6322	25135	19016.6	17313.5	10563	26966.1	19793.9	15021.1	15142	15744.4	14496.6	12071.1	14399.1	13440.9	17539.2	9296.88	29214.1	20205	17397.1	16666.2	21362.5	17604.7	20423.8	19570.4	27835.9	12962	21457.9	19195.6	21421.3	22104.1	17714	19918.7	18012.9	24388.8	25106.4	25054.4	21983.9	22768.2	20152.6	18395.3	22997.7	23424.6	19473.8	20928	8546.99	20156	13697.6
P09488	Glutathione S-transferase Mu 1 OS=Homo sapiens OX=9606 GN=GSTM1 PE=1 SV=3	GSTM1	25.7118	126.039	564.281						463.512					124.189				150.403							192.639	1664.89	861.91	880.792	399.922		1276.52		607.098	649.509	131.169	162.979	738.2				1342.69	802.884	725.467	737.895	2032.81		3234.89
P09497	Clathrin light chain B OS=Homo sapiens OX=9606 GN=CLTB PE=1 SV=1	CLTB	25.1905																											634.518					381.106
P09525	Annexin A4 OS=Homo sapiens OX=9606 GN=ANXA4 PE=1 SV=4	ANXA4	35.8827								462.703								960.431		2136.79					324.311		1449.03	1037.78	1064.26	244.316		3802.71	422.361	1272.43		453.251			835.757		332.098	930.817	761.997	311.672			532.847	1152.03
P09529	Inhibin beta B chain OS=Homo sapiens OX=9606 GN=INHBB PE=1 SV=2	INHBB	45.1216	263.118	111.827	183.569	279.445	218.992	189.56	288.079	52.8158	151.555	310.035	143.083	262.524	142.876	157.65	76.8197	520.092	92.8173	151.567	204.805	139.571	225.306	403.56	356.348	209.975		205.933	157.91	336.482	175.022	146.221		411.946	474.438	231.199	93.8334	213.546	234.11	220.763	203.943	343.514	182.002	393.49	477.248	279.98	287.915
P09543	2',3'-cyclic-nucleotide 3'-phosphodiesterase OS=Homo sapiens OX=9606 GN=CNP PE=1 SV=2	CNP	47.5786		321.726			183.387									419.528		211.09		2808.39					265.819			585.793	1154.09	344.394	222.432	127.07		763.567		300.924						203.731			542.194	551.931	1058.89	402.06
P09601	Heme oxygenase 1 OS=Homo sapiens OX=9606 GN=HMOX1 PE=1 SV=1	HMOX1	32.8186																5757.77		5154.27					4242.97							3844.33		2514.38		5578.71											4988.97
P09603	Macrophage colony-stimulating factor 1 OS=Homo sapiens OX=9606 GN=CSF1 PE=1 SV=2	CSF1	60.1795	3415.59	3809.42	2761.89	1961.62	2836.31	3788.77	2585.58	2654.73	2172.22	2003.84	2683.21	2543.23	2146.71	2547.86	2061.43	4210.22	3741.36	1977.53	2628.23	2137.45	2487.37	2832.95	3904.79	3375.35	2395.62	2911.52	2068.85	2653.86	3368.59	3136.01	2645.06	3181.88	2476.51	2564.24	3228.1	4185.31	2896.42	3420.65	2434.97	2774.72	2904.16	4152.3	2986.54	1559.74	3760.61	2678.12
P09619	Platelet-derived growth factor receptor beta OS=Homo sapiens OX=9606 GN=PDGFRB PE=1 SV=1	PDGFRB	123.968	780.826	1043.06	651.45	587.082	397.943	547.813	337.894	489.987	652.339	246.749	238.817	289.187	364.999	391.692	789.921	191.987	414.576	455.694	614.206	934.327	410.746	230.3	546.144	918.156	724.915	727.803	246.993	341.486	1014.5	1019.35	720.92	648.03	1080.85	859.512	1073.62	971.921	383.821	992.616	416.392	1613.76	1973.21	997.873	605.435	151.541	1033.27	734.423
P09622	Dihydrolipoyl dehydrogenase, mitochondrial OS=Homo sapiens OX=9606 GN=DLD PE=1 SV=2	DLD	54.1773												351.681		423.99		558.232		2252.93							2434.99		692.227	882.497		541.964	499.64	1237.97	395.864	479.413		403.042		454.124	622.417	564.931	412.423	665.948	735.766		753.91	1004.2
P09651	Heterogeneous nuclear ribonucleoprotein A1 OS=Homo sapiens OX=9606 GN=HNRNPA1 PE=1 SV=5	HNRNPA1	38.7467		722.799				532.557	287.115	1024.77		503.515				704.483		2010.35	285.34	7466.99					718.286		1115.17	1016.61	1979.03	421.712		408.512	332.163	1169.25	809.983	977.467	1071.78	378.437	877.18		393.998		541.032	803.537	1045.28	1741.84	1351.07	583.303
P09668	Pro-cathepsin H OS=Homo sapiens OX=9606 GN=CTSH PE=1 SV=4	CTSH	37.3936	5098.61	3365.95	3594.65	1691.85	6194.15	1554.18	2659.8	3176.81	3256.02	3990.55	2277.71	3633.6	3156.08	3401.06	2806.51	7622.84	1213.93	11609.3	3769.06	3005.05	3108.52	3714.81	3865.1	4830.94	2983.01	4589.46	3495.02	3946.7	2169.1	2373.13	4556.54	5057.39	4786.17	6664.8	2989.05	4650.18	5458.17	2946.61	4734.31	4883.03	5770.66	1830.2	3122.1	1172.67	4656.88	1874.83
P09871	Complement C1s subcomponent OS=Homo sapiens OX=9606 GN=C1S PE=1 SV=1	C1S	76.6844	9847.21	10673	7174.08	5626.31	12307.9	10186.2	5352.12	8832.81	5604.24	3972.39	5186.49	8254.06	6130.05	7441.16	5859.29	12343.8	8492.84	4582.22	6159.96	8298.18	8275.13	8198.21	9974.36	8100.14	5716.84	6505.51	4883.26	5484.85	5793.95	5528.8	8865.69	6300.46	9290.06	8116.31	8149.74	6382.1	4623.13	7019.24	6185.8	7452	6335.89	6313.12	6185.3	2467.02	6276.9	3924.49
P09936	Ubiquitin carboxyl-terminal hydrolase isozyme L1 OS=Homo sapiens OX=9606 GN=UCHL1 PE=1 SV=2	UCHL1	24.8243					61.1772				2797.59							268.061	28.7725			108.787					1451.46	346.258		720.301	325.769	752.326	76.335	452.53	11835.3	267.947	369.073	144.98	132.745	251.188	225.76	64.868	133.86	184.504	233.23	698.588	303.799
P09958	Furin OS=Homo sapiens OX=9606 GN=FURIN PE=1 SV=2	FURIN	86.678	1100.54	416.453	753.656		877.474	540.429	546.621	477.092	326.372				520.645	420.155		916.073	330.603		769.074	1070.02	356.187	719.214	771.551	929.968		781.945	255.805	806.29	478.708	1100.81	948.069	536.625		808.981	280.106	638.37	832.689	752.388	612.219	1264.95	826.742	490.874	415.064		745.131	529.762
P09960	Leukotriene A-4 hydrolase OS=Homo sapiens OX=9606 GN=LTA4H PE=1 SV=2	LTA4H	69.2853	121.293	359.466	235.629	150.266	239.967	66.8227	54.0041	209.723		13.7125		217.534	25.8944	55.3134	200.13	363.858	697.696	755.563	83.6466	233.321	193.89	288.766	300.437	237.068	556.58	395.979	826.168	172.209	138.224	166.691	305.254	429.156	707.431	253.083	292.077	176.708	241.334	132.24	190.617	340.468	549.867	237.33	175.611	575.599	266.715	533.925
P09972	Fructose-bisphosphate aldolase C OS=Homo sapiens OX=9606 GN=ALDOC PE=1 SV=2	ALDOC	39.4559	658.479	1338.89	469.525	292.769	1059.91	667.946	445.096	906.484	524.137	777.909	383.22	532.441	544.011	692.685	462.129	1045.58	780.715	730.907	773.675	703.343	676.752	566.368	739.052	1195.44	1648.42	1190.26	1066.24	737.522	1439.71	1019.1	1578.55	1199.33	937.245	1054.38	645.099	1439.5	1434.4	659.906	1157.03	1617.66	1958.93	1360	1111.1	339.221	1067.1	1485.06
P0C0L4	Complement C4-A OS=Homo sapiens OX=9606 GN=C4A PE=1 SV=2	C4A	192.785	29467.5	27437	34692.5	38748.9	58966.7	32155	14457.4	21555.5	19538.4	11830.5	10078.5	30860.6	28055.3	23518.1	45080.9	75888.4	48991.2	17091.2	25614.5	33214.9	55932.5	77744.6	75674.6	12453.7	18690.3	18475.1	21217.9	12671.4	16371.6	14519.8	13136.2	21471	59199.7	18426.7	22080.6	22690.5	19636.4	10609.5	11780.1	19800.5	20634.6	13975.9	11167.2	17920.6	23806.7	5390.69
P0C0L5	Complement C4-B OS=Homo sapiens OX=9606 GN=C4B_2 PE=1 SV=2	C4B_2	192.751	16404.7	18532.9	19498.2	25018.2	31357.2	7990.78	8957.41	16954.6	10862.4	6861.23	6423.28	19706.5	17174.6	17025.7	27375.2	40437.3	25234.2	9194.6	18347.2	17021.2	22612.5	42707.8	45795.9	11026.3	14342.7	7150.87	10462.4	8229.71	13929.5	11384.1	10909.7	13264.5	42617.8	8527.12	10847.1	15708	6480.05	7862.43	5607.81	12679	17123.8	8541.8	6806.46	4735.79	9418.28	4277.16
P0CG47	Polyubiquitin-B OS=Homo sapiens OX=9606 GN=UBB PE=1 SV=1	UBB	25.7616	13551.2	20872.5	13346.3	10394.1	16281.3	21639.1	16307.1	26751.6	21191.4	24622.8	19293.2	14071.4	38765.2	26309.8	12370.5	23961.6	16979.6	176274	11501.7	20067.7	18612.9	12232.9	23117.8	24536.5	38648.2	28595.9	91960.6	28123.5	30660.2	46367.6	38279.4	44565.1	98494.6	30429.4	21752	30514.4	32773.2	28527.1	32663.2	39446.4	55160.4	49909	40237.4	135604	62263.4	85234.4
P0CW18	Serine protease 56 OS=Homo sapiens OX=9606 GN=PRSS56 PE=1 SV=1	PRSS56	64.5972	801.408	491.513	223.755	549.813	1219.05	901.116	709.403	180.283	1321.31	340.904	399.149	486.245	150.326	63.4356	547.052	1693.21	1018.4	577.602	541.835	75.0983	728.932	474.946	2632.58	505.406	92.3427	555.191	338.982	2749.18	1165.32	670.348	853.734	769.089	606.314	1093.45	1000.94	1063.23	762.653	607.924	991.751	1500.75	769.089	1299.09	1746.98	372.762	1464.86	362.753
P0DJD7	Pepsin A-4 OS=Homo sapiens OX=9606 GN=PGA4 PE=1 SV=1	PGA4	41.9772	2355.74		2032.03	1976.75	1804.87							2927.05			3030.29	2943.11	1402.19	1508.95		2468.17	1423.9	2093.16					1420.4				3345.98							2851.75			2110.33				1326.87
P0DJI8	Serum amyloid A-1 protein OS=Homo sapiens OX=9606 GN=SAA1 PE=1 SV=1	SAA1	13.532	581.34	459.047	118.796	4190.15	447.792	77.7342	60.7642	80.5532	114.014	92.3928			552.271	515.48	182.162	365.332		57.7245	25.7649	497.616	90.3863	317.163	4876.15	715.015	1207.6	892.127	86.3884			154.483	66.4226	379.675		48.1368		41.3367		131.8	74.2661	237.803	203.884	242.461	31.2807	149.19
P0DMV8	Heat shock 70 kDa protein 1A OS=Homo sapiens OX=9606 GN=HSPA1A PE=1 SV=1	HSPA1A	70.0522	580.567	3526.34	881.125	123.472	604.123	490.481	417.777	1978.93	898.024	732.099	450.762	362.315	493.974	973.167	1194.83	2437.79	4442.81	2679.51	474.875	926.07	496.482	289.953	1411.62	521.605	1937.42	8481.8	17741.4	1102.43	953.377	4739.28	1536.66	4809.34	1315.56	3835.93	733.178	2955.88	9210.01	629.861	1338.96	9647.05	20802.8	5068.57	3402.21	5403.45	4100.24	15441
P0DOY2	Immunoglobulin lambda constant 2 OS=Homo sapiens OX=9606 GN=IGLC2 PE=1 SV=1	IGLC2	11.2936	135981	123495	57719.4	20474	65255.2	136524	199182	145816	102683	137876	144925	71814.2	134426	128556	29626.5	61067.6	50435	85603.1	123071	54439.3	43535.9	19312.8	62287.6	53781.9	115913	162488	109710	75263.2	56349.5	62029.4	86326.5	114444	42128.3	73671.4	75826.9	78585.8	100468	64619.7	113306	109093	111826	69337.4	81511.2	55422.4	97583.5	129352
P0DP23	Calmodulin-1 OS=Homo sapiens OX=9606 GN=CALM1 PE=1 SV=1	CALM1	16.8376		338.362			406.076		147.196	262.114		353.581	44.5185	907.638				1220.91	127.333	4919.01	210.968			100.258	399.643	419.891	226.776	513.098	9227.81			519.248	270.933	151	475.92	325.105		398.532	314.648	66.4024	145.701	433.157	482.284	530.043	177.393	1735.89	1076.85	2435.52
P0DP58	Ly-6/neurotoxin-like protein 1 OS=Homo sapiens OX=9606 GN=LYNX1 PE=1 SV=1	LYNX1	12.641	5656.36	9803.88	6916.53	1030.85	11218.5	5451.47	3772.85	7484.72	4148.96	5256.86	3421.8	5125.05	4933.42	6884.77	2960.06	7940.22	5986.7	3939.97	6636.62	8358.25	6282.14	5950.95	8325.85	8896.69	2831.17	7691.49	4397.59	8955.22	9425.32	8109.56	7524.32	8040.94	12470.6	8801.76	6245.79	8362.82	5648.41	9438.63	8578.06	8386.27	8200.18	8589.21	7185.96	2392.82	8199.48	3607.73
P0DTE7	Alpha-amylase 1B OS=Homo sapiens OX=9606 GN=AMY1B PE=1 SV=1	AMY1B	57.7678	272.36	358.873	247.928	500.166	378.162	463.526	557.443	411.986	352.982	395.418	466.521	393.78	601.487	517.105	635.637	412.588	562.474	673.686	435.837	481.936	231.466	273.435	273.704	361.132	308.967	565.693	389.095	390.55	439.099	467.397	634.577	770.983	287.051	502.445	173.434	359.934	428.754	495.401	721.32	914.94	672.885	531.471	491.331	859.372	1747.4	895.825
P10124	Serglycin OS=Homo sapiens OX=9606 GN=SRGN PE=1 SV=3	SRGN	17.6518			717.842		1121.6	544.049		298.269								1371.58												315.254					1854.43
P10153	Non-secretory ribonuclease OS=Homo sapiens OX=9606 GN=RNASE2 PE=1 SV=2	RNASE2	18.3542	743.326	2668.16	2185.99	1472.31	3398.56	1054.92	2968.23	1544.15	1787.84	2176.05	1412.87	3231.01	2670.65	2205.85	1733.13	3698.8	1416.44	658.163	1800.65	2007.25	2380.34	6022.63	2529.87	4229.19	1370.15	1796.23	2017.45	718.815	1726.48	1577.67	1330.68	615.454	2404.21	1845.65	1211.91	1969.9	940.5	1594.16	2104.42	2748.92	2173.17	2130.06	923.688	2436.55	1521.38	1409.58
P10155	RNA-binding protein RO60 OS=Homo sapiens OX=9606 GN=RO60 PE=1 SV=2	RO60	60.6706																147.414	281.337	3232.64						85.6659	99.0601		555.159			346.903		317.144		226.049		128.37				571.022	992.638	157.449	169.463	626.622	141.913	1203.29
P10163	Basic salivary proline-rich protein 4 OS=Homo sapiens OX=9606 GN=PRB4 PE=1 SV=4	PRB4	31.3255																		13417.8														10100.5					10710.4				3387.35
P10253	Lysosomal alpha-glucosidase OS=Homo sapiens OX=9606 GN=GAA PE=1 SV=4	GAA	105.324	1277.21	1260.41	1021.53	621.803	1552.17	829.886	1046.25	879.436	955.173	1393.11	741.468	758.668	845.173	797.459	471.412	1987.1	923.726	1178.09	1109.07	877.958	1028.82	1138.36	1855.53	1310.12	601.985	1468.19	1164.37	1656.81	1533.68	959.218	1034.11	1297.82	1363.82	1148.49	1109.73	1633.13	1533.43	881.225	1708.79	2051.12	1766.11	1262.39	1606	388.806	517.087	648.98
P10321	HLA class I histocompatibility antigen, C alpha chain OS=Homo sapiens OX=9606 GN=HLA-C PE=1 SV=3	HLA-C	40.6485	1418.97	996.75	1463.44		215.391	1791.74	329.035		1076.09			963.197		977.314	881.079	50.5936	1813.82	314.944		1176.55	1184.48		1837.56	893.905		801.512		259.594	1159.07				446.732	1090.42	1123.01	2834.52	1309.91	398.39	375.236	364.523	280.576	1457.98	1135.77
P10412	Histone H1.4 OS=Homo sapiens OX=9606 GN=H1-4 PE=1 SV=2	H1-4	21.8653	2114.88	4370.7	1065.61	97.5375	1679.16	1441.42	3880.08	2256.15	1637.91	7812.35	713.229	4036.63	621.717	5654.33	2088.98	4842.98	2865.76	963.019	1533.27	1426.78	659.529	852.454	3241.77	1670.38	2862.86	13777.2	12146.5	8249.8	5604.84	6860.5	2129.78	13801.9	3390.5	6816.47	8519.07	2994.7	6800.69	5154.56	6460.24	7631.9	4996.26	7028.31	10494.4	22185.1	11304.1	4688.66
P10451	Osteopontin OS=Homo sapiens OX=9606 GN=SPP1 PE=1 SV=1	SPP1	35.4227	22929.4	28128.5	19254.1	7110.23	14708.5	23380.3	19669.9	27564.7	19564.9	18323.9	15321.6	12935.7	22805.6	26591.3	10518.1	23325.4	22112.9	12167.5	21734.5	33390.8	18520.1	13878.8	25186.4	41853.2	15085.3	32718.6	22408.7	35549.1	47018.9	41262.9	39014	27258.5	24006.6	31496.6	23663.4	30189.2	29068.5	25776.1	31098	44934.6	44398.9	39691.4	18860.7	14484.2	22140	25463.2
P10523	S-arrestin OS=Homo sapiens OX=9606 GN=SAG PE=1 SV=3	SAG	45.1196	1846.33	2935.58	1206.48	1142.11	2788.46	2296.79	1795.45	923.868	1795.74	2499.45	1276.26	2282.63	1559.38	2470.38	1406.45	2883.26	1979.21	571.402	1758.96	1734.97	1359.88	748.189	2278.49	2629.63	1339.62	2985.99	2255.22	2589.88	4368.64	2456.64	2387.27	3951.45	3578.11	4304.78	1692.38	3190.78	2917.12	2881.35	3568.51	3953.07	4102.37	3967.21	1896.89	948.889	3141.56	926.625
P10586	Receptor-type tyrosine-protein phosphatase F OS=Homo sapiens OX=9606 GN=PTPRF PE=1 SV=2	PTPRF	212.879	516.618	1040.19	1115.53	562.811	791.958	664.467	806.987	454.703	719.024	1002.56	439.309	377.122	728.446	848.859	743.283	1033.35	382.134	494.117	484.533	636.865	421.114	640.427	743.714	1014	188.635	844.804	827.579	984.16	1365.67	943.849	1046.17	1309.34	1942.07	1088.12	671.555	1361.38	1275.93	921.381	893.881	1146.09	1162.08	1116.7	1044.41	258.666	1446.57	452.355
P10599	Thioredoxin OS=Homo sapiens OX=9606 GN=TXN PE=1 SV=3	TXN	11.7375	688.777	1910.5	558.078	542.266	1031.96	636.036	461.267	2379.12	632.501	869.143	174.881	400.691	1820.64	770.173	288.359	2014.73	1665.24	29286.6	483.688	874.047	674.429	442.856	1137.42	378.399	1034.05	3577.03	15780.4	1137.7	1246.72	12291	2012.29	5445.02	2844.44	4615.89	1009.17	1133.68	2905.52	737.635	858.583	2553.46	5905.61	3164.27	2494.91	4874.06	5090.54	10916.4
P10600	Transforming growth factor beta-3 proprotein OS=Homo sapiens OX=9606 GN=TGFB3 PE=1 SV=1	TGFB3	47.3282	2617.17	2188.21	2567.42	1814.84	2365.19	2010.66	1166.67	1843.9	1405.55	1375.54	1091.15	1317.17	1311.36	990.383	1181.46	3815.35	3053.23	1467	1673.59	1174.73	1446.04	1844.78	3073.37	2834.65	408.134	2505.93	1488.61	1609.98	1446.29	1021.93	914.748	1403.86	1199.63	1834.04	1135.61	1120.84	1388.04	1762.09	995.159	1368.3	1217.38	2597.5	2309.86	674.2	1524.37	247.485
P10606	Cytochrome c oxidase subunit 5B, mitochondrial OS=Homo sapiens OX=9606 GN=COX5B PE=1 SV=2	COX5B	13.6957							247.564	1674.73								723.451		1970.07							5491.85	1429.61	345.65	1289.73		271.87		2171.18					194.913		703.763				1792.96	1912.5	666.131
P10619	Lysosomal protective protein OS=Homo sapiens OX=9606 GN=CTSA PE=1 SV=2	CTSA	54.4661	688.553	688.798	529.193	409.109	779.427	708.29	543.348	454.763	469.155	856.539	459.276	578.467	663.299	539.837	380.919	1322.43	838.363	3210.9	624.799	446.046	689.923	412.95	870.58	855.489	308.728	678.933	673.508	902.581	1094.44	855.367	920.658	1255.42	1585.53	1207.72	543.348	911.73	1116.53	972.862	883.434	1072.17	874.108	1100.18	920.669	274.86	907.866	458.911
P10643	Complement component C7 OS=Homo sapiens OX=9606 GN=C7 PE=1 SV=2	C7	93.5182	1924.19	2424.34	3486.37	4507.03	2529.03	3507.93	1859.81	1959.5	1365.74	1206.26	1571.77	3312.47	2316.89	2445.22	4990.72	2819.33	3511.88	1047.71	2259.61	3130.17	3943.63	1684.69	4520.33	2491.42	2256.43	2618.04	1993.54	2030.23	1839.48	2476.8	3096.02	2262.67	2833.47	2052.16	3414.88	1526.86	1603.09	2982.32	2036.83	1752.26	1571.75	1625.57	1569.64	1697.69	2177.25	1300.82
P10644	cAMP-dependent protein kinase type I-alpha regulatory subunit OS=Homo sapiens OX=9606 GN=PRKAR1A PE=1 SV=1	PRKAR1A	42.9817	204.57	918.476			331.032	454.125										555.109	746.985	670.028					904.161	625.237	975.963	374.585	234.239	596.272	485.781	430.007		551.401	946.07	634.55	687.069				252.124	372.688		601.317	879.233	1869.46		427.048
P10645	Chromogranin-A OS=Homo sapiens OX=9606 GN=CHGA PE=1 SV=7	CHGA	50.6884	10590.8	11209.5	8530.29	5356.38	11184.9	10223.9	10675.1	10097.6	13595.8	12171.3	7536.94	7877.38	9237.73	12013.2	6101.84	11681.8	9597.41	6585.97	9859.96	9471.52	7856.43	5771.58	9928.59	11877.6	4417.34	12014.8	9482.57	15397.1	18853.5	11731.3	14069	18616.2	16077.3	14283.8	10989.6	17296.9	18431.2	13653.7	16254.8	19729.6	17066	19473.5	15312	8463.77	15766.1	7597.77
P10721	Mast/stem cell growth factor receptor Kit OS=Homo sapiens OX=9606 GN=KIT PE=1 SV=1	KIT	109.865	242.863	236.997	781.557	183.683	201.613	73.4463						288.458	128.509		545.239		411.368		137.635	115.14	114.828	373.147	260.003	339.094	106.575		127.625				162.268
P10745	Retinol-binding protein 3 OS=Homo sapiens OX=9606 GN=RBP3 PE=1 SV=2	RBP3	135.363	13852.6	15191.7	11245.1	9724.14	27845	6461.17	12769.5	8340.05	10086.9	15192.4	7956.64	9842.28	12442	13244	11393.7	32249.7	8131.46	9328.94	16685	17289.8	12968.8	15006.5	15835.5	23918.7	9350.01	15203.2	7881.8	11582.3	22923.4	12614	20328.6	16836.7	32239.2	21506.3	9511.91	22574.1	17342.2	15317.6	17959.9	21649.8	17680.6	19752.4	14123.2	5527.04	20607.7	6698.67
P10768	S-formylglutathione hydrolase OS=Homo sapiens OX=9606 GN=ESD PE=1 SV=2	ESD	31.4628	271.577	1796.38	401.603		379.079	158.93	422.046	681.512		287.042			139.85	330.592		734.778	711.101	846.293	166.545	217.845	177.546	156.357	275.095	111.454	1150.79	2678.97	4230.34	860.286	695.705	2335.94	1879.19	3871.55	2677.14	1299.2	558.185	1063.47	1433.92	373.657	374.047	2699.08	4061.17	1499.13	1170.47	8782.91	2008.14	6315.36
P10809	60 kDa heat shock protein, mitochondrial OS=Homo sapiens OX=9606 GN=HSPD1 PE=1 SV=2	HSPD1	61.0546	75.6784	353.038	182.957			272.293	76.4665	695.867	1059.03	1483.71		266.611	110.742	517.687		804.411	149.655	1352.71	133.643				272.039	114.078	3009.75	1404.23	480.688	516.738	201.221	245.883	164.88	1152.76	135.449	303.531	286.743	414.428	453.834	361.074	842.05	237.17	717.289	442.653	1752.63	910.304	836.986	133.683
P10909	Clusterin OS=Homo sapiens OX=9606 GN=CLU PE=1 SV=1	CLU	52.4946	9091.36	6727.16	8770.47	5116.2	10219.4	8520.21	10062	4458.79	17139.6	13130.6	8408.22	7598.75	8594.08	14561.5	6327.83	13802	5524.53	6667.94	7835.89	7422.38	7539.99	5171.1	7760.69	7174.72	3242.23	9772.74	4810.5	10311.4	8150.83	10676	4808.07	8423.7	7007.6	10527.8	5189.43	9363.6	12263.6	5377.61	14371	8571.29	8700.47	10568	9255.21	6103.51	9836.86	3019.1
P11021	Endoplasmic reticulum chaperone BiP OS=Homo sapiens OX=9606 GN=HSPA5 PE=1 SV=2	HSPA5	72.333	1618.83	1730.39	1367.71	704.553	1932.61	1213.49	1136.39	2606.17	1301.9	1026.94	750.008	995.726	962.204	1317.34	810.844	2724.82	1699.82	2561	1210.12	1720.86	1341.07	1305.66	2016.59	1868.69	1189.42	1410.93	1096.24	1480.75	1793.27	2157.55	1819.7	2178.69	1947.46	2179.64	1232.7	2095.67	1459.36	1978.94	1412.97	1987.81	1717.94	1842.74	1561.36	954.618	2246.75	1025.52
P11047	Laminin subunit gamma-1 OS=Homo sapiens OX=9606 GN=LAMC1 PE=1 SV=3	LAMC1	177.603	1283.09	1417.25	1054.92	694.879	1146.91	1021.74	648.499	1415.94	839.574	692.554	676.96	679.488	770.359	1120.39	608.13	1294.4	1078.27	507.308	1009.77	1016.07	704.299	659.078	809.199	1208.47	1026.6	1466.13	641.759	1104.65	1072.37	828.597	1151.97	874.77	601.861	1420.94	1183.79	798.58	951.899	1076.2	666.696	1067.63	946.886	1153.5	1037.16	455.308	1197.73	510.16
P11117	Lysosomal acid phosphatase OS=Homo sapiens OX=9606 GN=ACP2 PE=1 SV=3	ACP2	48.3443	1913.17	1897.11	1968.89	911.844	2498.93	1739.48	2250.98	1383.89	2470.66	2533.31	1561.75	1832.52	1935.51	2383.42	1312.35	3450.57	2045.72	1958.34	2435.01	2301.66	2319.48	1719.58	2432.69	3393.54	1354.69	1627.48	1767.9	2761.71	3272.02	3437.27	3130.29	2927.54	3671.05	3689.44	2030.41	3854.29	3386.33	2825.55	4274.68	3505.46	2964.69	4011.14	3488.17	1548.59	3428.85	1202.8
P11142	Heat shock cognate 71 kDa protein OS=Homo sapiens OX=9606 GN=HSPA8 PE=1 SV=1	HSPA8	70.8981	316.105	1014.61	344.616	91.8081	455.53	310.033	479.08	1020.99	469.405	654.712	335.172	261.465	248.993	601.517	375.252	1668.95	1186.72	2016.99	392.387	365.058	198.632	171.675	868.297	393.47	1939.76	1623.72	6817.44	675.465	569.286	2476.28	1081.02	2091.07	746.335	1607.35	648.274	745.682	1733.39	564.1	824.298	1806.03	2664.05	1364.49	1661.63	3551.94	1954.55	3983.98
P11150	Hepatic triacylglycerol lipase OS=Homo sapiens OX=9606 GN=LIPC PE=1 SV=3	LIPC	55.9145	99.6839	495.678	541.62		695.103	519.343		80.5821					267.685	507.568	305.077	1207.21	511.842	68.1389	37.9881	403.115	371.731	1251.41	564.327	373.423	572.34	655.202		701.765	62.2636		379.092	295.06	278.841	603.646		381.094		245.989	441.998	353.935	74.4384		109.812		597.895
P11166	Solute carrier family 2, facilitated glucose transporter member 1 OS=Homo sapiens OX=9606 GN=SLC2A1 PE=1 SV=2	SLC2A1	54.0838	43.3048	171.144	66.8258	29.4315	42.5599	66.2116	392.811	783.984		55.9905		97.7462	12.703	55.6872	69.8571	131.591	30.6736	49.0153	24.9149	31.9411	56.2279	273.304	41.7333	63.1543	1398.83	420.947	84.4066	245.259	159.401	287.809	742.405	1710.35	213.004	67.3499	411.325	57.8839	81.7554	146.478	373.852	781.573	322.655	152.186	533.785	4847.74	616.462	134.901
P11169	Solute carrier family 2, facilitated glucose transporter member 3 OS=Homo sapiens OX=9606 GN=SLC2A3 PE=1 SV=1	SLC2A3	53.9243																																131.327							94.8109					312.722
P11171	Protein 4.1 OS=Homo sapiens OX=9606 GN=EPB41 PE=1 SV=4	EPB41	97.0169							369.938	136.093								81.3092					321.304					338.931	99.6464	136.224	130.805	252.021	571.512	1182.46	136.873		360.104			89.5661	148.816	306.115		137.461		2560.83	608.109
P11216	Glycogen phosphorylase, brain form OS=Homo sapiens OX=9606 GN=PYGB PE=1 SV=5	PYGB	96.6959	110.774	557.612		324.249	36.8419	76.0081		166.829	128.651	127.736		335.708	14.4771	108.972	176.593	146.401	619.036	867.993		130.396	56.949		265.225	53.6454	318.161	1178.15	1739.22	130.895	80.7797	355.53	148.735	501.647		318.569		330.631	748.665	130.917	171.35	653.71	1455.52	329.48	317.129	628.952	251.575	1470.33
P11226	Mannose-binding protein C OS=Homo sapiens OX=9606 GN=MBL2 PE=1 SV=2	MBL2	26.1435	2580.87	716.705	2813.98	1715.8	391.376	632.276	1079.47	1601.97	159.35	542.304	1550.03	893.424	1844.12	793.254	1389.86	475.922	957.115	1365.25	744.873	771.057	1725.23	955.264	1683.73	1978.25	832.268	3465.61	313.844	1162.43	823.034	1229.49	757.535	3229.28	1241.51	2511.04	1056.12	347.804	1691.21	841.732	628.591	911.225	1023.06	436.092	2037.27	1256.6	740.814	442.332
P11234	Ras-related protein Ral-B OS=Homo sapiens OX=9606 GN=RALB PE=1 SV=1	RALB	23.4086																		532.171																										247.59
P11277	Spectrin beta chain, erythrocytic OS=Homo sapiens OX=9606 GN=SPTB PE=1 SV=5	SPTB	246.468	579.691	205.546		184.122	356.868	184.044	459.916	491.097		178.159	552.235	464.87	533.022	380.293	144.91	196.676	142.645	635.971	283.16	271.656		152.358		230.066	169.235	312.474	133.367	296.338	195.573	352.886	672.762	1809.67	238.189	336.964	551.535	453.57	121.191	202.092	343.899	682.354	373.242	171.823	307.663	5308.32	623.782	324.622
P11279	Lysosome-associated membrane glycoprotein 1 OS=Homo sapiens OX=9606 GN=LAMP1 PE=1 SV=3	LAMP1	44.8824	1348.22	1946.91	1437.53	1085.84	1985.78	1406.56	1224.63	1543.5	940.093	1067.89	804.79	1749.25	2009.56	1486.7	1747.11	1870.33	1675.02	27627.7	1772.92	1757.11	1810.61	1757.04	1706.07	2898.75	1813.6	1891.23	1573.39	1675.28	2891.35	1894.76	3459.48	2265	2004.63	2718.6	1581.51	1925.56	2127.18	2119.51	1988.12	2255.42	2452.71	1965.15	1712.48	1047.95	4136.36	1980.68
P11362	Fibroblast growth factor receptor 1 OS=Homo sapiens OX=9606 GN=FGFR1 PE=1 SV=3	FGFR1	91.8677	2319.26	2202.67	1841.33	691.685	2120.86	1369.07	1542.31	2191.05	1656.4	1909.68	1545.02	1218.32	1144.48	1748.57	1032.77	1805.44	1164.47	1103.13	1571.61	2288.09	1875.94	810.439	1336.54	2383.11	1315.63	1640.44	1709.55	2171.1	2278.3	1790.26	2872.55	1750.41	1058.27	2251.4	1706.48	2616.05	2416.51	1309.88	2154.17	2587.28	2946.57	2420.23	2156.74	819.074	1795.86	1735.02
P11413	Glucose-6-phosphate 1-dehydrogenase OS=Homo sapiens OX=9606 GN=G6PD PE=1 SV=4	G6PD	59.2567																											141.149			126.964										78.3154	70.7163			109.145
P11586	C-1-tetrahydrofolate synthase, cytoplasmic OS=Homo sapiens OX=9606 GN=MTHFD1 PE=1 SV=4	MTHFD1	101.531		360.476	77.3192	24.0209	59.6834			201.077		232.732				118.099	72.6551	241.379	393.731	758.575		43.8852	71.7885		185.334	63.6186	500.802	944.88	1414.7	120.279	122.525	209.403	125.137	774.184	136.143	272.719	197.986	178.136	609.363	83.9434	218.318	567.616	1112.82	408.631	473.374	1203.67	487.265	746.546
P11597	Cholesteryl ester transfer protein OS=Homo sapiens OX=9606 GN=CETP PE=1 SV=2	CETP	54.7562	520.954	569.574	1291.39	1065.55	283.53	643.096				189.694		709.927	821.192		1417.5	648.746	811.005				477.838		1274.41	288.559			162.361	220.883		525.195		193.512		187.24	503.986			348.991					474.255	356.042	662.71
P11717	Cation-independent mannose-6-phosphate receptor OS=Homo sapiens OX=9606 GN=IGF2R PE=1 SV=3	IGF2R	274.375	388.496	488.083	360.828	257.718	548.005	289.832	333.821	405.154	422.924	515.658	267.078	386.966	420.771	569.773	366.923	526.278	457.238	240.199	422.004	401.429	442.094	311.293	474.422	730.676	446.484	447.006	276.248	470.722	645.333	367.606	772.49	421.659	521.504	672.388	302.247	803.594	717.394	582.397	457.021	717.008	577.138	693.363	507.635	453.046	525.424	488.428
P11766	Alcohol dehydrogenase class-3 OS=Homo sapiens OX=9606 GN=ADH5 PE=1 SV=4	ADH5	39.7242	242.685	1318.04	286.48		145.824	409.699	181.796	1070.64	94.0419			92.7838		383.365	493.793	291.87	1321.37	433.617		636.413	172.463	208.357	171.369	361.604	1810.23	2476.04	4120.99	678.564	464.95	932.941	1146.29	2464.72	545.769	965.332	655.639	619.338	1826.81	226.923	499.334	2381.4	4892.79	1331.73	1283.71	3359.07	1224.57	7035.58
P11940	Polyadenylate-binding protein 1 OS=Homo sapiens OX=9606 GN=PABPC1 PE=1 SV=2	PABPC1	70.6708										614.672				383.998		2076.76		3772.68								705.013	1243.03			837.172		656.431	177.4	484.013			281.619				499.306		619.997	1096.46	2930.28
P12035	Keratin, type II cytoskeletal 3 OS=Homo sapiens OX=9606 GN=KRT3 PE=1 SV=3	KRT3	64.417	787.891	182.591	292.909	359.63	2134.37	723.123		1451.13	380.703	684.206	767.59	468.589	2075.74	776.03	6164.17	1472.32	5160.62	3009.14	271.361	647.963	851.612	439.218	282.148	214.734	772.424	3214.88	6004.67	1009.49	1587.81	1048.3	632.449	1850.61	1140.53	3438.04	245.131	943.186	11179.3	950.903	674.851	2622.3	601.973	588.214	1924.14	5004.88	1690.06	1271.21
P12081	Histidine--tRNA ligase, cytoplasmic OS=Homo sapiens OX=9606 GN=HARS1 PE=1 SV=2	HARS1	57.4105		143.353	132.022													629.205	243.778	908.781		94.1839			354.956			282.71	1131.3			450.711	176.887	585.719		404.624						232.658	172.934			403.19	417.221	369.41
P12107	Collagen alpha-1(XI) chain OS=Homo sapiens OX=9606 GN=COL11A1 PE=1 SV=4	COL11A1	181.065	1527.95	1469.71	1048.42	418.808	1527.07	1643	1532.23	1408.7	1600.7	1508.23	1167.39	1264.5	1070.31	1448.24	882.109	1530.03	1230.69	1024.67	1385.24	1433.24	752.945	1769	1133.59	1849.27	655.422	1420.11	1085.84	2317.58	2435.19	2306.7	2431.43	2230.17	2530.92	2570.9	2037.45	2620.11	2333.24	2374.63	1668.81	2323.8	2216.58	1980.08	1882.79	1206.55	1787.08	938.195
P12109	Collagen alpha-1(VI) chain OS=Homo sapiens OX=9606 GN=COL6A1 PE=1 SV=3	COL6A1	108.529	3605.11	4014.14	2767.76	2041.11	3358.18	3891.64	2998.4	2945.03	3208.52	2973.28	2769.25	2755.67	2921.03	4169.78	2823.16	2941.17	3262.33	2799.17	3744.97	4354.5	4017.04	3585.96	4383.55	3615.9	2482.76	4567.58	2398.31	3734.71	4130.36	4598.75	4786.2	4602.15	3824.42	4575.87	3702.34	4586.08	3771	3996.01	4335.5	4955.27	4422.82	4208.53	4075.57	2701.33	4239.39	2030.06
P12110	Collagen alpha-2(VI) chain OS=Homo sapiens OX=9606 GN=COL6A2 PE=1 SV=4	COL6A2	108.579	3423.94	4521.16	2675.24	1530.36	2807.68	2265.18	2286.06	2480.3	1132.43	3386.6	1870.7	2956.59	2086.41	2330.05	1753.57	3487.44	2113.06	1647.36	3537.96	4511.55	4033.86	3040.61	5216.31	4147.06	626.023	3416.78	4288.06	2146.2	3290.54	1598.69	2090.26	2495.59	3698.74	3863.07	2788.61	3436.67	1964.47	2495.23	2333.4	4910.54	2917.17	5117.36	2479.83	578.136	2594.33	1230.83
P12111	Collagen alpha-3(VI) chain OS=Homo sapiens OX=9606 GN=COL6A3 PE=1 SV=5	COL6A3	343.669	3280.36	2365.4	1665.28	1709.45	2990.98	2505.88	1671.15	1777.59	1750.58	2425.49	1935.47	1721.33	1527.36	3376.89	1754.93	3191.19	2495.04	1894.32	2173.89	3784.33	2385.25	1511.31	2991.56	3557.13	1658.75	3504.64	1819.12	1708.62	1809.49	1875.96	2195.02	2076.62	1564.8	3479.61	2674.39	1929.8	1611.98	2541.37	1614.63	2971.71	2574.38	2725.79	2483.85	1094.89	1914.04	1245.27
P12259	Coagulation factor V OS=Homo sapiens OX=9606 GN=F5 PE=1 SV=4	F5	251.703	7683.62	5532.12	4984.43	3171.55	5523.94	5110.42	6751.76	3942.6	7676.04	8044.08	5589.43	4013.29	5326.87	6684.71	3623.13	6105.94	4710.95	6390.64	5995.21	5898	5285.64	4904.03	6272.29	6747.88	2827.95	7373.37	4604.08	7378.96	7333.24	5756.14	5151.86	8160.18	7617.83	10083.2	5983.6	10138.5	9568.48	6953.59	7931.84	9261.6	8518.23	8945.33	9343.8	2818.74	6102.54	1911.1
P12271	Retinaldehyde-binding protein 1 OS=Homo sapiens OX=9606 GN=RLBP1 PE=1 SV=2	RLBP1	36.4743		794.551				980.841		862.172				336.29				761.765													471.15		737.42	663.02	1483.07				243.993		677.128	1119.2		743.091			174.133
P12273	Prolactin-inducible protein OS=Homo sapiens OX=9606 GN=PIP PE=1 SV=1	PIP	16.5725		6408.55	10392.6		876.374	1726.4	137.236	3124.92		994.965	419.092	168.895	960.494				12802.5	42263.1	723.257							625.317	17556.1	649.866		291.231		38511.8	1709.54	244.145		487.793	813.691	2105.85	539.914	37296.3	651.109	811.087	469.27	22348.9	2431.12	887.335
P12277	Creatine kinase B-type OS=Homo sapiens OX=9606 GN=CKB PE=1 SV=1	CKB	42.6443	508.146	940.685			1115.27	342.422	752.651		447.188	451.022	511.74		439.534	902.827		1242.61	398.092	1134.81		216.76	777.29	692.538	896.104	594.377	661.247	815.305	352.263	525.401	752.371	485.649	735.423	1072.41	1354.92	716.196		814.276	625.073	1008.24	830.366	1360.91	2624.62	948.692	838.661	2806.19	1204.48	5486.65
P12643	Bone morphogenetic protein 2 OS=Homo sapiens OX=9606 GN=BMP2 PE=1 SV=1	BMP2	44.7019	503.53	501.275	620.653	461.607	515.934	469.625	101.614	577.432	436.495	422.168	152.641	185.142	563.167	275.072	192.021	666.165	634.279	230.617	234.51	465.266	587.707	547.058	386.285	365.229	182.926	441.803			399.432	279.698	638.319	733.199	471.515	563.719	231.199	616.877	159.153	412.393	203.71	706.054	734.454	471.752	228.451		538.386	342.18
P12644	Bone morphogenetic protein 4 OS=Homo sapiens OX=9606 GN=BMP4 PE=1 SV=1	BMP4	46.5549								195.719	791.757	1267.26							498.646	780.713	280.453		289.081		288.259	470.425			228.481	496.831	740.76			267.385	1008.49	761.561		423.478	547.983		466.423		537.647	527.638	915.338
P12645	Bone morphogenetic protein 3 OS=Homo sapiens OX=9606 GN=BMP3 PE=1 SV=2	BMP3	53.3724	1777.35	2637.61	2063.28	1631.66	3117.36	2341.29	2345.5	834.986	3242.04	3161.96	1576.92	1547.3	1857.45	3040.17	1564.49	3919.05	1940.92	1449.13	1828.02	1822.78	1532.13	1016.38	2524.35	3320.65	600.753	2602.57	1576.19	2170.55	2338.28	1943.95	1527.38	2498.37	1578.56	2499.66	2351.25	2090.09	2265.42	1904.11	2540.02	2200.78	2360.75	2654.17	3729.58	313.828	2736.67	196.555
P12724	Eosinophil cationic protein OS=Homo sapiens OX=9606 GN=RNASE3 PE=1 SV=2	RNASE3	18.3853		459.201	1230		1555.2		272.374					1256.13				1287.22	780.49		515.413	435.57				312.733		757.712						464.697			798.612				421.549	661.848				3012.74
P12814	Alpha-actinin-1 OS=Homo sapiens OX=9606 GN=ACTN1 PE=1 SV=2	ACTN1	103.058	186.656	549.709	137.156	74.5952	251.487	108.145	182.187	694.848	86.2643	81.9968	216.124	167.954	80.882	181.934	312.848	1126.19	921.449	3096.86	108.211	228.323	170.66	122.845	637.812	297.97	1291.79	1066.36	3602.57	226.471	187.763	1762.08	360.342	1323.11	504.567	862.534	271.683	468.331	824.377	356.421	348.045	676.069	714.568	422.856	580.694	1567.82	1230.33	917.344
P12821	Angiotensin-converting enzyme OS=Homo sapiens OX=9606 GN=ACE PE=1 SV=1	ACE	149.715	251.69	325.022	355.678		467.552	526.516	166.106		219.931	268.365	278.399	365.48		466.156		332.238	430.744	322.305		411.864	214.088	254.393	350.784	436.9	394.859	231.963	745.576	442.955	730.441	407.806	809.325	474.501	459.865	662.068	517.232	557.881	429.056	325.676	309.181	705.554	482.569	372.447	276.552		370.861	375.058
P12830	Cadherin-1 OS=Homo sapiens OX=9606 GN=CDH1 PE=1 SV=3	CDH1	97.4561	2617.99	2384.15	1737.19	1106.84	1970.03	1488.66	1621.43	1524.72	1621.52	1132.63	1622.17	1925.54	1354.52	2523.26	1995.87	2475.12	1652.48	3299.84	1937.34	2767.65	2021.03	1341.18	2986.53	3666.47	1990.64	2859.7	6807.99	2378.79	2409.28	2532.31	3692.09	2899.83	2022.71	3224.86	2904.17	2667.99	2270.21	2357.47	2036.17	2576.87	2842.64	2679.55	2649.83	1343.02	2574.59	1698.67
P12882	Myosin-1 OS=Homo sapiens OX=9606 GN=MYH1 PE=1 SV=3	MYH1	223.145		445.679	1157.4	370.824	1321.95	215.598	1156.9	125.417		128.831	296.365		1220.68	675.838	278.563	136.822	213.665				746.732	1069.72	20.9765			184.844		600.858	1638.62	269.813	1080.44	1642.43	354.444	65.9151		705.224	658.134	1773.66	225.745	1907.56	161.705	1189.86	437.621	11.2662	231.706	1623.24
P12955	Xaa-Pro dipeptidase OS=Homo sapiens OX=9606 GN=PEPD PE=1 SV=3	PEPD	54.5482	1641.23	1765.58	1627.02	1859.31	1178.72	2082.67	616.953	969.963	206.433	560.864	388.41	1847.64	1342.06	1424.09	2216.04	1688.82	2702.86	1523.96	1144.33	1851.59	1267.72	1151.72	1459.23	1091.05	2162.89	1599.76	3146.25	755.766	755.159	1763.43	1242.68	2042.48	1341.41	1160.07	1260.61	841.644	907.733	1562.76	687.177	1143.44	1381.54	1109.19	1517.75	3899.95	1365.43	1782.62
P12956	X-ray repair cross-complementing protein 6 OS=Homo sapiens OX=9606 GN=XRCC6 PE=1 SV=2	XRCC6	69.8431																179.371		1218.12								373.783	324.285					168.066								169.461			151.593	408.366	283.274
P13073	Cytochrome c oxidase subunit 4 isoform 1, mitochondrial OS=Homo sapiens OX=9606 GN=COX4I1 PE=1 SV=1	COX4I1	19.5767								948.459				258.623				713.788	227.445	1431.63							4689.31	495.283	390.551	875.596			221.099	1448.13		122.814			149.163		556.429	149.032	154.692		1356.18	942.673	646.862	624.959
P13284	Gamma-interferon-inducible lysosomal thiol reductase OS=Homo sapiens OX=9606 GN=IFI30 PE=1 SV=3	IFI30	27.9636	807.536	1684.88	1236.04		1795.31	1054.61	346.053	826.687	386.594	792.907	491.035	1926.93	1346.1	1101.18	572.373	2446.43	1690.75	3020.18	1231.23	1242.37	1332.12	2181.19	2134.89	1818.03	1876.42	1319.5	1593.22	809.911	1363.38	851.079	1501.1	1332.02	2895.49	1275.18	882.674	1293.27	828.097	1211.98	1503.07	1457.41	1006.61	641.188	812.168	349.572	1302.1
P13473	Lysosome-associated membrane glycoprotein 2 OS=Homo sapiens OX=9606 GN=LAMP2 PE=1 SV=2	LAMP2	44.9607	9316.22	10875.3	8141.84	4654.3	10251.1	10727.5	8591	12597.3	6939.18	6331.65	9645.01	7936.86	7404.48	10140.3	6690.63	9657.49	10420.7	15203.4	9062.71	11557.8	7372.52	7706.7	7841.44	11325.9	9329.22	9517.19	9524.47	9943.69	11578	13154.6	14307.3	12206.2	12437.5	14098.2	8287.71	15335.6	12558	13819.4	13245.8	15850.5	15645.1	12567.9	11374.6	5978.88	14217.2	15226.1
P13489	Ribonuclease inhibitor OS=Homo sapiens OX=9606 GN=RNH1 PE=1 SV=2	RNH1	49.9735	132.303	1931.78	558.047		237.757		373.088	914.95	208.169	303.889		247.088	150.833	342.325	543.067	2187.18	676.275	2788.12	349.652	591.016	538.141	157.681	736.641	257.019	1106.92	2583.17	4440.49	901.494	403.185	1981.57	1330.98	3550.68	1840.9	2366.49	714.985	1260.8	2034.6	338.177	675.17	3436.52	5857.28	2215.25	1604.68	6301.57	3126.21	3916.35
P13497	Bone morphogenetic protein 1 OS=Homo sapiens OX=9606 GN=BMP1 PE=1 SV=2	BMP1	111.249	826.734	567.818	637.535	376.581	838.015	350.827	523.107	197.587	625.164	537.762	187.495	508.629	443.923	467.684	596.695	982.459	388.754	599.953	406.326	369.276	432.693	343.89	575.279	913.525	182.151	365.572	427.271	348.853	361.864	627.14	515.188	783.851	1477.84	632.877	1065.39	706.295	357.91	542.15	716.649	860.541	749.471	529.373	523.926	524.697	682.502
P13521	Secretogranin-2 OS=Homo sapiens OX=9606 GN=SCG2 PE=1 SV=2	SCG2	70.9407	7002.92	10893.4	6479.9	4443.98	10911.1	8058.73	9743.94	5144.79	14352	17121.7	8896.87	6614.17	9874.28	11298.2	3589.59	15029.2	6342.68	6922.04	9083.69	8156.72	7892.89	3996.12	12744.3	12467.3	3746.93	10540.3	8660.88	14621.6	12578.4	10150.8	8668.04	14306.3	12765.2	12615.5	7464.75	15602.9	12183.9	11944.6	13969.9	11999.7	10966.3	17716.3	16373.6	7077.25	15124.4	5098.21
P13535	Myosin-8 OS=Homo sapiens OX=9606 GN=MYH8 PE=1 SV=3	MYH8	222.763	87.0354				284.229	385.086		41.7419								385.408		232		23.9815	499.511				179.182		68.1054				67.2725		13.5509	65.0648		164.982	623.14			44.1664		408.36		572.034	51.2606	50.8074
P13591	Neural cell adhesion molecule 1 OS=Homo sapiens OX=9606 GN=NCAM1 PE=1 SV=3	NCAM1	94.5742	6266.6	7914.25	5766.46	3127.09	7610.43	6932	5308.07	6712.37	6343.83	5578.07	4851.4	5594.31	5409.37	7128.72	4928.38	7204.48	6660.24	4866.18	6899.04	7517.07	6992.29	5881.1	7420.28	7612.62	5685.59	8158.96	6103.24	9877.16	11376.7	9096.34	11794.2	9182.4	11132.3	10022.4	7269.97	9923.86	10738.9	10217.6	8574.92	11206.3	10959.2	10661.9	8033.39	4341.82	7633.1	7355.6
P13611	Versican core protein OS=Homo sapiens OX=9606 GN=VCAN PE=1 SV=3	VCAN	372.82	4733.17	4702.94	4154.56	1365.39	3005.01	3697.38	2288.01	3020.01	2639.26	3522.84	2031.52	2777.18	2082.74	3286.01	2018	3142.51	4463.71	3088.32	2566.79	6300.2	3137.38	1662.24	2840.63	2827.09	3805.82	4938.24	2956.33	4830.34	4783.55	3947.74	5273.6	4274.79	4205.35	5609.38	5023.58	6201.02	4721.63	6088.61	3363.22	4644.66	4543.78	3598.81	1708.37	1816.08	4880.22	3299.01
P13637	Sodium/potassium-transporting ATPase subunit alpha-3 OS=Homo sapiens OX=9606 GN=ATP1A3 PE=1 SV=3	ATP1A3	111.749						24.6997							531.51					590.153	31.1865					248.391		29.2987				377.396			30.2267				53.9634		29.8509			59.5709			451.713	465.06
P13639	Elongation factor 2 OS=Homo sapiens OX=9606 GN=EEF2 PE=1 SV=4	EEF2	95.3381	144.464	949.154	292.964	36.5458	249.228	338.39	117.332	412.967	240.066	1080.17		117.639	286.549	665.134	347.676	4211.87	617.456	3729.51	276.323	299.126	201.943	200.35	1294.25	249.65	1471.97	2351.54	3873.9	485.56	296.076	7359.92	538.466	2431.4	458.989	2723.53	352.696	489.127	1534.35	191.251	485.206	1223.74	2883.27	1066.99	1436.29	1609.8	3495.62	1567.54
P13645	Keratin, type I cytoskeletal 10 OS=Homo sapiens OX=9606 GN=KRT10 PE=1 SV=6	KRT10	58.8271	2456.99	343.252	801.831	635.642	6138.02	1278.79	248.815	760.31	469.711	1186.92	491.164	799.245	14279.9	2356.8	289.277	21503.9	175.779	62759.2	519.842	465.566	1122.69	212.867	5096.98	578.501	344.496	712.943	310.625	237.407	4108.75	16106.7	438.462	9294.05	7444.63	9719.29	293.359	1768.4	475.06	792.383	95.337	1751.12	3688.24	823.524	1627.94	726.072	27487.2	1781.67
P13646	Keratin, type I cytoskeletal 13 OS=Homo sapiens OX=9606 GN=KRT13 PE=1 SV=4	KRT13	49.5882	407.915					185.675	697.627			519.674	1238.91	301.525		787.418	564.51	261.494	9113.94	21273.9	232.219				310.383	749.596		19891.3	2458.62	1279.1	597.782	1018.15		10381.1	246.099	12304.6	3670.57	265.194	5730.87	2851.89	4466.29	12478.6		7393.71	14777.4	16733	4745.87	424.067
P13647	Keratin, type II cytoskeletal 5 OS=Homo sapiens OX=9606 GN=KRT5 PE=1 SV=3	KRT5	62.3783	2331.26	267.238	641.846	561.719	4871.07	969.319	652.731	608.015	427.144	1994.73	778.392	541.941	12472.7	2204.87	616.504	22419.2	1839.23	105128	387	273.867	1865.82	531.303	5150.58	906.997	264.767	8113.8	842.965	279.786	1760.34	60969.1	506.551	7556.27	4880.91	34257.1	502.608	1344.09	5424.79	1280.53	2456.89	5285.62	4782.46	2428.35	5552.12	5297.93	22341.8	1379.92
P13667	Protein disulfide-isomerase A4 OS=Homo sapiens OX=9606 GN=PDIA4 PE=1 SV=2	PDIA4	72.9325	1250.83	1972.94	778.079	703.981	1026.58	773.876	829.683	3584.11	925.527	986.002	336.203	1410.09	885.261	916.483	882.44	1743.32	1021.03		1444.72	653.705	969.362	1074.86	592.94	1214.97	1585.49	1238.9	732.647	1383.86	583.936	675.904	525.971	762.348	1096.11	1239.28	1195.88	1178.5	950.041	516.883	775.223	390.937	1058.47	2220.95	1158.95	1618.99	480.54	312.83
P13671	Complement component C6 OS=Homo sapiens OX=9606 GN=C6 PE=1 SV=3	C6	104.786	6972.62	6913.38	7124.02	10687.8	4587.06	5172.14	4674.31	4088.79	2581.13	3372.35	3316.14	5536.76	5275.86	4485.88	8932.38	5561.82	5702.94	3826.24	4085.84	5233.05	6608.77	5005.05	8491.28	5256.14	6076.44	6902	3228.9	4853.46	2842.06	3708.14	4163.71	5674.39	7618.21	4028.87	5677.62	3878.76	3861.05	4171.71	3529.2	3835.87	3043.85	3611.25	4746.05	3611.19	5526.84	1462.04
P13686	Tartrate-resistant acid phosphatase type 5 OS=Homo sapiens OX=9606 GN=ACP5 PE=1 SV=3	ACP5	36.5988	767.164	504.796	819.258		439.922				517.246	937.709	376.791			263.019		978.96		1077.93	434.961	215.183	475.581		820.662	765.954		920.822		918.788	751.978	979.088	489.063	871.161	222.082	1438.18	204.315	607.698	663.937	1100.96	485.057	716.542	502.483	521.685	593.059		227.224	229.069
P13693	Translationally-controlled tumor protein OS=Homo sapiens OX=9606 GN=TPT1 PE=1 SV=1	TPT1	19.5953		169.182						439.941								1245.99	383.829	311.019					176.648		189.569	393.483	1462.74			519.843	274.01	301.407	509.813	277.294			246.852				400.627	202.708	201.046		519.951	461.641
P13716	Delta-aminolevulinic acid dehydratase OS=Homo sapiens OX=9606 GN=ALAD PE=1 SV=1	ALAD	36.2949		196.497		274.258			194.78	350.67							294.832	193.927	99.4124	598.573							364.618	330.691	764.599	250.494	108.479	345.996	1033.4	1664.7	247.145		582.712		207.082	146.151	151.96	470.259	242.237	240.556	190.012	5054.67	561.269	659.109
P13727	Bone marrow proteoglycan OS=Homo sapiens OX=9606 GN=PRG2 PE=1 SV=2	PRG2	25.2055	2775.67	2212.28	5995.75	4102.23		3508.75	1776.9					3262.69	4864.85		4394.68		3548.04		3476.69	1443.09	3571.8		4036.32	4693.19	2661.55	2136.31			1444.13		3582.79	1165.92			2496.27
P13796	Plastin-2 OS=Homo sapiens OX=9606 GN=LCP1 PE=1 SV=6	LCP1	70.2884	1684.3	2407.29	2667.16	3168.95	1663.31	2759.89	1116.36	1834.19	685.026	1761.42	1100.31	2656.94	1795.59	1896.63	4109.66	2429.76	3746.97	1491.84	2022.31	2654.21	2818.17	2080.94	3320.5	1537.88	2331.43	1671.34	2859.74	1648.21	1214.12	2373.07	1921.15	2014.52	2040.29	1574.23	3142.57	1248.82	1307.06	2427.96	1465.64	1171.8	1078.94	1722.09	2280.05	3428.51	2048.63	390.588
P13797	Plastin-3 OS=Homo sapiens OX=9606 GN=PLS3 PE=1 SV=4	PLS3	70.811	174.524	739.949	381.179	488.624	414.21	347.717	242.115	673.614	160.91	331.547	203.625	417.756	169.702	298.748	717.331	807.713	958.716	775.427	267.201	444.129	588.655	440.149	870.162	362.268	413.674	936.305	1423.25	250.352	179.802	1458.86	443.556	798.545	573.723	1036.69	365.369	398.304	518.878	297.74	370.046	507.894	1220.21	558.072	593.214	762.675	725.013	1370.17
P13798	Acylamino-acid-releasing enzyme OS=Homo sapiens OX=9606 GN=APEH PE=1 SV=4	APEH	81.2246	92.1226	698.376	106.049		52.245		957.776	909.806					315.621	202.677	392.917	595.93	899.388	4697.64		142.77	57.6831		239.783	174.862	2856.07	1980.5	3100.87	658.354	282.646	1864.35	1311.88	4520.49	422.736	940.595	1184.44	486.761	1508.4	309.448	344.553	1841.09	2644.34	1040.01	847.881	11516.7	2112.4	3391.67
P13861	cAMP-dependent protein kinase type II-alpha regulatory subunit OS=Homo sapiens OX=9606 GN=PRKAR2A PE=1 SV=2	PRKAR2A	45.5184		240.095														465.834		389.678							539.626	203.119	1461.9	350.11	103.284			453.079		323.086						363.161	461.939	302.351		722.993	336.709	297.02
P13942	Collagen alpha-2(XI) chain OS=Homo sapiens OX=9606 GN=COL11A2 PE=1 SV=5	COL11A2	171.791	160.288	149.942	184.155		73.2747	105.248						84.5061				143.532	166.895			223.677	69.6351	121.227		162.384							379.884	76.6595		120.23	85.8197	112.421		261.387		326.187
P13987	CD59 glycoprotein OS=Homo sapiens OX=9606 GN=CD59 PE=1 SV=1	CD59	14.1773	31639.3	42103.4	32888.8	16730.5	34899.3	26601	18141.5	23025.6	19704.3	17335.3	16548.5	25590.2	21806.4	29100.1	28792.9	36755	24547	12905.8	25981.3	30396.5	27139.9	29776.7	28091.6	39115.8	28375.6	29894.7	29450.7	30391.1	39531.5	32785.5	56561.7	33517.6	46228.5	32571.2	26157.6	34923.4	35192.6	19261	33119.6	34200.2	32849.7	30416.7	24915.6	10697.7	24451.1	17346.5
P14138	Endothelin-3 OS=Homo sapiens OX=9606 GN=EDN3 PE=1 SV=1	EDN3	25.4545	1022.99	1039.42	1364.48	1232.3	1992.4	814.899	321.2	1054.62	464.832	247.157			583.329	698.083	648.096	1845.14	874.154	546.347	353.564	1218.89	1297.91	402.738	1488.36	2539.45		478.683	691.493		259.057	218.111	555.124	328.789	504.116	401.785	375.707	541.494	243.955	472.796	254.348	349.344	358.69	773.704	480.328		438.06
P14151	L-selectin OS=Homo sapiens OX=9606 GN=SELL PE=1 SV=2	SELL	42.1871	2207.87	1283.88	1406.86	4396.66	2105.61	2224.25	1069.74	1576.76	695.188	828.78	1986.06	1646.05	2034.41	1857.07	2409.42	1993.54	1993.3	1580.76	3068.94	5195.68	5968.43	3854.13	4424.65	2675.38	3314.1	1528.29	697.625	770.372	610.212	846.905	1969.75	830.58	1793.24		1357.56	409.224	291.384	1191.6	1174.46	1087.56	1162.55	290.107	410.997		202.528	713.825
P14174	Macrophage migration inhibitory factor OS=Homo sapiens OX=9606 GN=MIF PE=1 SV=4	MIF	12.4763	5544.91	33054.4	9443.14	3585.2	9673.56	2890.44	3640.68	19081	4070.46	3562.1	5370.56	10417.6	3344.81	4088.76	16921.4	14705.2	18340.2	11027	10668.1	11221.9	15704.7	11032.7	12046.4	20244.7	58737.9	25196.9	47692.8	15994.2	11892.6	25553.4	20128.3	40797	87501.6	20513.5	17625.3	27299	19669.4	15904.2	11709.5	24101.1	47424.5	41149.6	27650.8	53944.7	21994.3	32273
P14207	Folate receptor beta OS=Homo sapiens OX=9606 GN=FOLR2 PE=1 SV=4	FOLR2	29.2795	1204.92	1556.91	838.817	430.945	1033.59	989.619	649.545	1126.27	792.694	768.531	464.263	938.852	435.523	1002.84	627.01	987.816	1313.22	342.247	817.273	1706.68	1949.93	2534.02	1926.41	1504.87	1487.98	1453.2	410.836	607.82	763.968	661.799	1044.99	723.637	447.289	487.656	1398.91	733.418	547.34	1030.36	567.054	589.316	783.675	522.383	871.401	358.127	447.619	170.636
P14210	Hepatocyte growth factor OS=Homo sapiens OX=9606 GN=HGF PE=1 SV=2	HGF	83.1337	239.67	302.669	127.395	177.958	352.539	292.423						251.276			154.379	753.581	134.307	89.8741	298.12	203.254	109.151	363.046	435.471	302.573		242.425	98.1465	194.455	162.641		154.333		193.093	124.454		188.54					49.8062				321.4
P14314	Glucosidase 2 subunit beta OS=Homo sapiens OX=9606 GN=PRKCSH PE=1 SV=2	PRKCSH	59.4254	4222.23	4504.74	3248.56	1902.32	4420.47	3480.35	3134.97	5518.61	4099.23	3229.48	2865.59	3930.93	3414.24	4131.25	2342.04	5030.09	3496.44	2762.51	3951.62	4274.24	3549.81	3204.71	3739.26	4962.61	3997.36	4574.65	3737.85	5177.17	6411.26	4628.89	7048.6	5635.25	4992.17	6314.67	5179.86	6572.58	5353.35	5702.17	4966.35	6008.67	6025.71	6833.06	5336.55	2981.31	4508.43	4744.68
P14324	Farnesyl pyrophosphate synthase OS=Homo sapiens OX=9606 GN=FDPS PE=1 SV=4	FDPS	48.2755					668.715											970.821	740.843							401.451	1142.1	811.312		425.521		654.206	1239.86	461.204	700.024				91.524			185.425	2102.75
P14384	Carboxypeptidase M OS=Homo sapiens OX=9606 GN=CPM PE=1 SV=2	CPM	50.5138	1588.74	1229.09	1181.58	530.399	1412.79	1153.22	786.71	791.017	901.845	811.382	301.214	935.536	669.847	1061.91	716.43	1191.4	1328.35	3344.62	911.367	1456.86	1229.25	1128.91	1654.02	1418.8	996.33	1149.58	651.14	1237.36	1466.82	969.118	2441.39	1496.3	1694.62	2067.11	1564.11	1153.07	1538.64	1148.75	1300.13	855.22	881.427	1335.53	1088.48	885.619	730.809	1485.18
P14415	Sodium/potassium-transporting ATPase subunit beta-2 OS=Homo sapiens OX=9606 GN=ATP1B2 PE=1 SV=3	ATP1B2	33.3671	1069.93	1469.69	1390.69	693.916	1770.78	1643.79	831.397	726.254	862.86	711.468	393.66	1177.99	858.626	943.301	1132.21	1736.61	1138.95	199.23	1134.22	831.476	786.159	663.007	1301.15	1804.47		1621.99	874.302	1172.07	1696.34	1286.23	2504.48	2064.55	2689.58	1854.68	829.443	1442.9	1073.97	1663.13	1445.27	1658.34	1764.71	1264.37	1069.68	215.556
P14543	Nidogen-1 OS=Homo sapiens OX=9606 GN=NID1 PE=1 SV=3	NID1	136.377	5837.82	3549.2	4247.54	2732.68	4584.59	4182.75	3332.59	3045.65	3657.69	2902.78	2081.4	2929.43	2595.39	4170.03	2996.33	5144.17	4020.61	2811.99	3502.83	4637.29	3096.56	2942.68	3696.88	5729.66	2533.82	3848.56	2803.37	5609.36	5738.15	3837.95	3473.51	5121.67	6241.46	5888.74	4482.31	6626.6	4343.2	4831.22	2956.31	6623.17	6095.52	5619.87	4900.51	2167.8	5263.85	1683.51
P14550	Aldo-keto reductase family 1 member A1 OS=Homo sapiens OX=9606 GN=AKR1A1 PE=1 SV=3	AKR1A1	36.573		1669.97	291.008		136.005		235.813	897.508	273.344	179.271		408.813		168.305	636.696	319.178	1865.42	553.946		117.588	231.237	142.783	471.494	338.968	1236.56	2633.17	6786.95	568.539		838.978	280.428	1242.72	317.509	917.391	556.997	729.077	1580.32		176.551	2535.46	3330.59	1219.77	1208.47	3337.4	897.73	4052.62
P14555	Phospholipase A2, membrane associated OS=Homo sapiens OX=9606 GN=PLA2G2A PE=1 SV=2	PLA2G2A	16.0827	1349.67	1670.29	499.931		631.796	512.943	620.344	526.118	366.313	400.619	612.23	307.253	520.487	468.744	119.459	711.452	2606.06	347.615	687.457	325.475	472.863	242.021	883.747	922.403	162.374	788.377	3088.07	170.22	345.018	397.837	940.055	7331.07	946.619	532.171	160.494	809.555		1340.95	298.643	2169.97	459.532	234.863	442.056	1671.79	601.922
P14618	Pyruvate kinase PKM OS=Homo sapiens OX=9606 GN=PKM PE=1 SV=4	PKM	57.9369	869.734	3415.58	1302.03	493.779	1555.7	675.879	784.381	1734.82	1056.58	1207.92	406.021	793.89	517.053	928.915	1511.22	3026.8	2981.26	1004.09	714.455	1913.49	1131.17	682.864	1816.57	1436.52	3720.34	5408.68	7096.45	1679.98	1939.97	2694.11	2161.47	4061.81	1938.52	2847.08	1216.21	2947.7	5239.43	1281.89	1702.54	4346.42	8737.58	3435.24	2402.49	2535.01	2920.33	6016.04
P14625	Endoplasmin OS=Homo sapiens OX=9606 GN=HSP90B1 PE=1 SV=1	HSP90B1	92.4689	1244.15	2006.27	758.213	477.705	1277.57	1177.83	954.747	2408.8	918.325	1099.29	707.35	824.055	619.835	1160.14	358.039	2108.36	1339.11	1422.8	700.165	1153.81	1141.99	577.37	2077.11	972.367	1308.99	1101.23	992.572	1559.54	1480.77	1160.1	1272.44	2424.83	1627.14	1423.14	889.512	2205.7	1375.87	1886.86	1399.88	1421.29	1383.3	1753.38	1611.09	934.365	1472.46	704.89
P14678	Small nuclear ribonucleoprotein-associated proteins B and B' OS=Homo sapiens OX=9606 GN=SNRPB PE=1 SV=2	SNRPB	24.6101								216.318		192.213						621.169		1838.62					114.887			136.079	387.625			261.373		714.964		249.087			224.861		55.4867			86.3489	136.682	577.337	736.082
P14679	Tyrosinase OS=Homo sapiens OX=9606 GN=TYR PE=1 SV=3	TYR	60.3933		262.256	313.438		162.745	432.838										139.842	476.994			668.835	274.053	3.77513		400.193	11.0638			137.932	97.6098		495.797			2.48293				209.767
P14735	Insulin-degrading enzyme OS=Homo sapiens OX=9606 GN=IDE PE=1 SV=4	IDE	117.968	202.001	169.249			370.178		141.975	64.5722	54.0503			163.718	281.241		223.77	408.301	287.274	469.654	293.069	151.684			525.545	174.453	196.159	270.777	269.556	281.738	128.451	1505.19	399.075	332.853		805.79		118.253	95.287				143.935	227.066	500.95	212.794	444.642	62.2572
P14770	Platelet glycoprotein IX OS=Homo sapiens OX=9606 GN=GP9 PE=1 SV=3	GP9	19.0461																																181.006						122.707						570.266
P14868	Aspartate--tRNA ligase, cytoplasmic OS=Homo sapiens OX=9606 GN=DARS1 PE=1 SV=2	DARS1	57.1362																		872.256							910.798	664.22	584.431														259.702				260.502
P14923	Junction plakoglobin OS=Homo sapiens OX=9606 GN=JUP PE=1 SV=3	JUP	81.7447	548.934	96.3071	313.482	259.184	1356.55	391.689	334.818	147.25	250.665	419.977	112.891	112.331	3288.3	417.823	34.3813	4098.29	33.2533	43290.4	109.085	92.4686	399.799	42.7833	1421.58	65.7196	138.512	196.79	229.727	31.1497	368.686	4837.31	156.871	1851.78	1591.81	5591.27	85.3464	272.17	328.919	212.885	51.0688	245.516	774.717	153.666	178.665	274.018	9453.04	290.323
P15086	Carboxypeptidase B OS=Homo sapiens OX=9606 GN=CPB1 PE=1 SV=4	CPB1	47.3675	141.1					210.658											198.784															94.6662						308.935	186.173
P15104	Glutamine synthetase OS=Homo sapiens OX=9606 GN=GLUL PE=1 SV=4	GLUL	42.0644								288.105		312.308					705.362	589.962	370.493	12172.8		392.781		135.72	1228.86	190.664	1170.6	866.739	1320.52	165.256	148.513	335.046	1045.1	222.243	514.065	314.821	277.21	314.863	659.328		241.657	691.373	1331.04	220.77	292.358	420.095	278.776	991.118
P15121	Aldo-keto reductase family 1 member B1 OS=Homo sapiens OX=9606 GN=AKR1B1 PE=1 SV=3	AKR1B1	35.8534	162.215	1294.15	481.233	203.319	453.874	269.034	268.124	846.359	136.815	348.562		306.861	77.652	524.098	502.271	386.965	523.574	239.788	226.893	322.658	222.917	248.854	449.742	478.499	4730.6	1360.82	1416.97	1141.36	756.198	898.519	1272.52	1242.78	4414.91	775.495	708.527	438.433	469.068	321.601	483.555	1257.4	1823.46	1567.86	860.299	1216.88	338.308	3737.32
P15144	Aminopeptidase N OS=Homo sapiens OX=9606 GN=ANPEP PE=1 SV=4	ANPEP	109.54	538.612	501.234	653.549	1306.92	401.525	363.373	162.837	424.279	190.241	349.161	351.547	891.357	506.577	524.815	1356.69	456.905	744.253	367.468	283.293	709.647	718.857	245.275	590.746	278.593	784.559	275.451	2954.42	407.832	323.269	481.16	324.999	234.887	231.407	213.963	420.231	223.084	281.564	531.097	446.267	276.449	412.149	307.444	598.406	906.042	143.263	371.133
P15151	Poliovirus receptor OS=Homo sapiens OX=9606 GN=PVR PE=1 SV=2	PVR	45.3026	2088.72	2061.24	1862.66	2013.7	1800.8	1229.8	712.801	1241.14	529.81	879.651	822.277	1207.75	1017.28	1289.71	1413.94	1761.71	1396.34	972.429	965.922	1489.53	1339.09	1462.52	1276.81	1675.66	1693.95	1357	967.147	1006.46	880.529	1790.98	2248.81	1144.25	1394.38	1473.19	1610.78	1354.8	883.661	1737.86	1548.62	1769.73	1264.55	669.583	1331.07	410.978	1239.69	475.302
P15169	Carboxypeptidase N catalytic chain OS=Homo sapiens OX=9606 GN=CPN1 PE=1 SV=1	CPN1	52.2862	2633.04	1759.32	5588.4	8099.11	1317.9	1280.42	2191.94	634.648	291.263	715.64	1930.37	2491.57	4566.87	863.591	8167.94	1481.88	2603.11	1911.65	1122.89	874.452	2555.71	1027.01	1891.16	1009.36	1686.4	1246.3	417.549	1416.11	701.57	1450.3	684.444	917.042	508.036		1652.08		460.918	883.518	1483.28		340.919	533.609	1519.6	5046.11	1463.94
P15259	Phosphoglycerate mutase 2 OS=Homo sapiens OX=9606 GN=PGAM2 PE=1 SV=3	PGAM2	28.7662	96.4502	601.642	77.8236		31.6817	136.182	134.863	512.518	38.0921	134.283	18.2167	90.414	47.8193	150.404	71.8442	325.422	238.859	393.551	35.2351	132.013	59.8132	33.9882	141.732	198.868	2303.01	979.153	2234.3	389.703	73.0243	982.111	568.72	783.587	598.793	395.05	255.065	311.589	602.134	156.634	411.687	697.541	1047.05	552.226	712.304	958.085	428.231	1951.17
P15289	Arylsulfatase A OS=Homo sapiens OX=9606 GN=ARSA PE=1 SV=3	ARSA	53.5882	1306.84	1429.09	1174.5	538.917	1619.42	857.233	554.754	997.678	482.025	411.071	661.834	1069.89	331.801	794.056	1155.16	1614.31	893.109	2575.1	967.5	988.412	1021.55	1330.7	1111.1	2061.14	605.311	790.485	1420.26	1303.01	1715.84	1231.36	1646.5	940.897	2119.19	1307.67	766.338	1356.71	1281.96	1217.19	1242.11	1150.63	1256.22	1352.29	1047.21	403.254	799.962	753.598
P15291	Beta-1,4-galactosyltransferase 1 OS=Homo sapiens OX=9606 GN=B4GALT1 PE=1 SV=5	B4GALT1	43.9203	869.205	1470.68	1174.5	680.312	1685.64	1323.38	861.007	728.722	1245.99	1320.97	828.181	1245.58	1005.5	1111.36	774.282	2351.73	1540.59	612.746	1150.66	1322.35	1166.66	1150.04	1267.07	1643.12	552.894	1633.11	735.893	1622.41	877.267	1020.83	1072.3	1507.68	1191.4	1361.11	1398.49	1704.84	1129.1	1569.98	2044.09	1891.26	1294.35	1505.83	1230.63	760.633	1543.02	285.582
P15309	Prostatic acid phosphatase OS=Homo sapiens OX=9606 GN=ACP3 PE=1 SV=3	ACP3	44.5661	78.6324	92.3617			171.372	125.539	68.1039	148.694	42.59	78.7153		44.2895			31.5882	191.36		1118.94	141.515			29.0011	247.938	94.1271		93.0002	114.517	238.88	161.079	160.725	218.496	155.021	149.211	304.095	204.863	76.0192	75.7574	78.6566	205.13	131.963	152.432	150.896	40.848		663.148
P15311	Ezrin OS=Homo sapiens OX=9606 GN=EZR PE=1 SV=4	EZR	69.4128	305.397	525.491	293.092	103.914		312.297	224.673	310.351	389.914	320.47	187.782		144.947	386.023	273.971	997.895	502.69	689.432	216.64	301.972	198.441		458.797	335.825	316.969	1390.04	11432.4	298.088	522.782	965.984	423.081	909.411	965.318	709.944	300.92	544.703	867.467	775.228	479.87	1105.76	2121.46	1468.38	623.8	1515.82	617.265	2826.3
P15328	Folate receptor alpha OS=Homo sapiens OX=9606 GN=FOLR1 PE=1 SV=3	FOLR1	29.8191	3457.42	1954.09	2908.58		2145.12	2208.03	2362.85	4595.4	6150.51	1330.05	827.965	3104.08	1476.22	2431.2	1704.8	2937.25	3970.19	3811.07	1686.9	2851.37	3142.25	2356.12	3253.26	3337.42	3200.22	4598.38	3494.81	3731.19	4712.21	4096.18	3544.5	2952.79	2976	2907.92	2523.81	3679.07	2811.2	1087.21	2529.72	2361.87	2847.64	2408.6	3742.22	1560.62	2179.45	3790.79
P15374	Ubiquitin carboxyl-terminal hydrolase isozyme L3 OS=Homo sapiens OX=9606 GN=UCHL3 PE=1 SV=1	UCHL3	26.1826																137.739		734.715								119.222	443.569	202.678		92.8661		232.333	789.266				78.9877			88.5969	191.19	175.187		536.748	153.959
P15502	Elastin OS=Homo sapiens OX=9606 GN=ELN PE=1 SV=4	ELN	68.3975	3053.64	1602.51	1621.1	1389.71	2607.85	2728.11	3441.78	801.581	6813.64	4003.75	1845.84	1650.72	2559.83	2840.9	1918.03	4459.28	2764.63	2484.07	2694.44	1685.22	1484.22	765.205	3047.14	3259.91		3928.41	2055.31	3761.22	3704.69	2745.41		3913.42	3587.69	3769.76	1786.08	3438.54	4011.71	3097.29	4243.92	2538.63	2802.74	2320.63	2887.6	1114.75	2519.62
P15509	Granulocyte-macrophage colony-stimulating factor receptor subunit alpha OS=Homo sapiens OX=9606 GN=CSF2RA PE=1 SV=1	CSF2RA	46.2066			747.415		1074.25											961.372						1051.43		537.871							79.8058	288.294	423.121												135.08
P15529	Membrane cofactor protein OS=Homo sapiens OX=9606 GN=CD46 PE=1 SV=3	CD46	43.7473	1883.21	2799.68	1645.4	769.816	1486.95	2061.5	1939.39	1975.09	2312.76	2337.65	1876.73	1544.65	1693.11	2526.82	869.37	1940.52	1530.22	1483.54	1877.75	1856.71	943.851	1359.01	1709.47	2359.08	1822.73	2645.46	4707.32	2792.2	4071.87	2170.21	3150.34	2911.5	2184.68	3013.87	1706.91	2574.93	2510.48	2340.75	3090.28	3308.71	3118.53	3482.76	3232.95	1379.35	3415.55	2319.91
P15531	Nucleoside diphosphate kinase A OS=Homo sapiens OX=9606 GN=NME1 PE=1 SV=1	NME1	17.1487	566.37	1872.56	811.507	319.624	944.136	894.438	563.845	1939.15	323.177	716.585	224.836	473.528	578.684	979.693	1351.04	2087.92	2319.11	1453.76	374.21	1059.61	637.048	480.485	1572.57	1200.78	5090.38	3960.8	13606.5	1476.16	1075.97	3298.17	2847.69	5985.34	1917.31	2665.23	1588.71	1807.55	2823.76	888.597	1436.68	3001.16	5836	2838.17	2441.68	10587.2	3256.53	4915.23
P15559	NAD(P)H dehydrogenase [quinone] 1 OS=Homo sapiens OX=9606 GN=NQO1 PE=1 SV=1	NQO1	30.8676		6244	1672.29			520.321	1082.03		908.863		319.014	72.8894		1381.89			6892.85			4529.71	1610.45	396.049	4087.41	367.545	1104.84	26070.4	72350.9	873.989		1520.09	2787.74	20401.7	1969.62	4992.2	397.994	9731.52	12095.3		710.112	7310.89	28638.8		2742.51		6206.28	13736.1
P15586	N-acetylglucosamine-6-sulfatase OS=Homo sapiens OX=9606 GN=GNS PE=1 SV=3	GNS	62.0821	16180.6	15937.5	14814.4	7456.32	16837.6	16998.3	12439.2	12233.6	11570.2	12248	8667.05	14092.5	10212.8	15491.2	14699.8	18400.9	20317.6	10589.8	15146.7	18748.1	11641.8	15513.7	11944	22324.3	9489.28	13027.3	10470.4	21542.5	24679.9	19227.9	27424.5	24188.1	27977.2	22770.6	17020.2	24824.6	22693.3	18716.1	18958.7	26789.8	26301.7	21748.1	20540.1	4729.31	19441.7	17065.8
P15692	Vascular endothelial growth factor A OS=Homo sapiens OX=9606 GN=VEGFA PE=1 SV=2	VEGFA	27.0424	1333.14	1119.74	366.511		811.184	544.31	321.796		682.074	893.489	404.14		597.263	463.537	622.953	1346.1	657.984	197.882	874.172	488.199	498.807	882.146	680.18	1157.99	506.309	1109.9	616.481	989.901	1251.06	1053.53	705.507	1335.26	1310.07	1002.95	744.33	1027.38	679.001	947.906	732.54	823.679	1169.73	975.271	909.98		858.475	381.411
P15848	Arylsulfatase B OS=Homo sapiens OX=9606 GN=ARSB PE=1 SV=1	ARSB	59.6872	2027.52	3332.71	2511.43	1581.86	3033.77	2721.38	2575.54	2920.17	1497.71	1217.16	2047.07	1996.42	1934.13	2785.74	2867.64	3416.92	3612.28	1504.48	3134.49	4039.02	1400.9	3347.22	1989.88	4041.75	2333.48	2476.16	2087.68	3843.18	5321.63	2591.54	6965.28	4222.55	3316.22	4089.68	2357.68	4432.12	3973.33	4382.09	2599.81	6226.21	5226.6	5329.33	2490.15	1476.66	3694.36	3003.66
P15880	40S ribosomal protein S2 OS=Homo sapiens OX=9606 GN=RPS2 PE=1 SV=2	RPS2	31.3244		212.281							2361.73			2813.48			2961.65	818.464		929.101					196.579		151.287	1041.71	1564.47			796.922		658.769	1275.84	1041.29			460.272			168.512	904.145	349.426	280.955	1404.55	1517.3
P15907	Beta-galactoside alpha-2,6-sialyltransferase 1 OS=Homo sapiens OX=9606 GN=ST6GAL1 PE=1 SV=1	ST6GAL1	46.6046	647.364	310.25	518.787	240.813	407.167	256.681	395.759			631.939	665.026	306.749	424.785	487.502		949.306	623.258	251.629		236.217	383.282	237.019	808.59	440.345		486.347		651.746	611.003	559.014		669.899	419.701			450.495				368.728	468.217	846.942			546.528
P15924	Desmoplakin OS=Homo sapiens OX=9606 GN=DSP PE=1 SV=3	DSP	331.774	254.283	132.126	222.966	129.644	599.771	180.233	156.44	180.867	163.158	311.754	244.372	205.613	1421.59	295.352	405.664	2594.93	186.345	11093.8	87.5848	157.383	210.605	149.301	1010.7	182.82	214.946	248.529	199.057	149.063	395.871	10107.9	106.066	783.557	535.568	3017.99	268.716	161.144	247.285	165.208	147.055	183.894	686.655	209.376	272.867	229.028	3947.01	240.869
P16035	Metalloproteinase inhibitor 2 OS=Homo sapiens OX=9606 GN=TIMP2 PE=1 SV=2	TIMP2	24.3992	71124.7	76735.6	51514.9	41193.6	80825.3	64095.4	41389.6	56979.9	54775.5	40019	35584.5	47674.5	45250.8	53436.8	50065.2	96000.3	54584.2	45132.5	54623.4	55798.6	55829.3	48583.9	77992.2	83914.9	43278.9	66804.1	39933.7	65313.4	51518	44384.4	36717.1	54809.4	44614.1	66998.5	56081.8	63378.6	49896.4	55644.9	54675	59273.6	48040.6	74675.2	62157.5	28020.3	63403.5	30235
P16070	CD44 antigen OS=Homo sapiens OX=9606 GN=CD44 PE=1 SV=3	CD44	81.5376	12174	15217.7	9635.88	6914.36	14133.7	10283.8	5071.85	11676.3	5015.87	6007.66	6501.51	7661.44	7648.37	9279.27	7985.12	13986.1	12866.8	6412.7	9884.19	17468.1	16884.9	16894.6	14608	15734.7	12282.5	11863.2	5289.11	9055.63	10627.7	12533.9	14199.9	9574.89	17124.8	11570.6	13309.3	9793.17	10893	15183.3	9100.06	13917.2	15008.2	9009.53	8445.26	4652.01	9999.31	11733.9
P16083	Ribosyldihydronicotinamide dehydrogenase [quinone] OS=Homo sapiens OX=9606 GN=NQO2 PE=1 SV=5	NQO2	25.9186						81.8587	286.063	460.888		38.189			251.685		290.731	270.846	802.93	39.793			134.672	383.891	235.755		668.396	984.435	2270.7	34.1211	240.075	1106.75	701.112	1026.9	621.684		365.63	306.481	680.842	44.8399	371.393	608.515	1038.33	272.428	362.294	1829.94	1045.46	2405.74
P16109	P-selectin OS=Homo sapiens OX=9606 GN=SELP PE=1 SV=3	SELP	90.8339	464.405	611.787	401.241		1346.98		348.763	506.679	717.83	820.262			608.092	513.171		1514.04		317.33	534.911	623.458	497.408	546.038	313.142	389.669		767.757	371.775	505.728			1150.12			651.138	436.754	137.954		372.289		165.972		466.273	730.904	513.365	946.551	606.042
P16112	Aggrecan core protein OS=Homo sapiens OX=9606 GN=ACAN PE=1 SV=3	ACAN	261.329			2037.58													1326.25				6243.38
P16152	Carbonyl reductase [NADPH] 1 OS=Homo sapiens OX=9606 GN=CBR1 PE=1 SV=3	CBR1	30.3749		499.696	138.657		74.7882		32.8583	126.883		87.6939	421.959	85.9592	21.1324	87.2393	352.005	519.714	478.607	425.242	71.9214	240.502	76.5761	114.803	259.205	189.067	703.308	334.566	971.919	204.629	210.547	404.737	221.93	1061.2	4208.71	395.967	332.286	322.162	489.658	147.408	288.937	674.955	1329.03	511.056	378.138	1732.47	350.458	758.192
P16157	Ankyrin-1 OS=Homo sapiens OX=9606 GN=ANK1 PE=1 SV=3	ANK1	206.265	727.76	146.077			60.3585	40.153	368.035	308.771						136.19	98.8651	77.1092		219.407			56.1355	65.661	267.258	184.666		283.161	109.578	194.875	108.05	320.374	724.758	2074.5	125.687	206.523	517.956			150.942	246.007	602.775	72.9817	121.423	148.552	5499.4	652.842
P16278	Beta-galactosidase OS=Homo sapiens OX=9606 GN=GLB1 PE=1 SV=2	GLB1	76.0749	949.518	755.82			1303.93	793.555	887.35	1537.04			397.388	838.427	887.137	516.683	827.233	1858.35	985.479	3038.42	916.132	752.749	569.979			1656.41	1466.53	1506.94	1289.32	1820.59	2357.01	1311.25	1501.95	1002.33	2393.15	1638.39	971.078	1603.48	1541.44	843.77	1803.89	1697.84	1668.15	2203.94	1884.51		1151.34
P16298	Serine/threonine-protein phosphatase 2B catalytic subunit beta isoform OS=Homo sapiens OX=9606 GN=PPP3CB PE=1 SV=2	PPP3CB	59.0243																		1493.49										92.9713	63.4284													795.798
P16401	Histone H1.5 OS=Homo sapiens OX=9606 GN=H1-5 PE=1 SV=3	H1-5	22.5802	2517	5849.24	1309.52		2063.92	1577.73	4497.33	3883.86	2808.19	10465.4	963.581	4546.82	774.979	6879.28	2866.68	5796.9	3531.91	1638.94	1905.07	1964.49	1185.46	878.789	4322.41	2064.73	5060.08	14721.2	14236.4	9712.36	6183.13	7692.83	3140.57	14667	4072.26	7645.18	9649.69	3210.06	7684.19	6415.46	7300.41	8049.44	6064.47	7749.95	14639.3	23713.2	10530.4	7319.49
P16452	Protein 4.2 OS=Homo sapiens OX=9606 GN=EPB42 PE=1 SV=3	EPB42	77.0091							1146.76	364.297			914.199						209.375		433.002			161.68				601.034	466.093	478.692		746.999	701.794	2234.65	269.771		891.483		858.442	94.5316	496.065	868.923			792.775	8160.28	891.341
P16519	Neuroendocrine convertase 2 OS=Homo sapiens OX=9606 GN=PCSK2 PE=1 SV=2	PCSK2	70.5652	2183.31	2088.48	2183.28	1390.59	4585.59	2611.44	1882.24	1349.41	1646.06	2632.93	2217.5	2058.16	1716.03	2114.07	1311.61	5025.41	2355.77	1197.07	1796.5	2685.43	2606.55	1348.52	3728.21	2137.66	1440.9	2224.65	1714.83	2979.59	3508.79	2631.26	2496.94	2106.58	2566.97	2979.88	1765.5	3302.51	3653.18	3385.05	2186.28	3071.97	2638.17	3059.71	3332.89	1245.15	2711.1	1063.16
P16870	Carboxypeptidase E OS=Homo sapiens OX=9606 GN=CPE PE=1 SV=1	CPE	53.1506	27407.2	21985.3	20040.6	10231.9	30322.4	20717.6	22715	18054.6	17457.2	21968.6	17418.9	16960	16093.9	18085.8	11374.7	35700	21350.9	17544.2	21368.9	17783.1	21803.9	15961.6	26973.1	31439.1	12663	24166.5	19117.6	26275	31142.9	26656.8	27453.3	28562.9	34516.1	31464.1	15956.1	34034.7	32193.6	28925.3	28974.7	33184.9	30045.6	28757.6	24586.9	10190.5	27426	9662.43
P16930	Fumarylacetoacetase OS=Homo sapiens OX=9606 GN=FAH PE=1 SV=2	FAH	46.3743	308.287	444.675	177.293	318.282	216.986	317.82	216.523	688.253	224.325	221.621	156.932	428.826	239.056	353.373	433.146	267.985	380.393	583.596	185.729	443.888	415.234	401.737	285.657	164.129	795.714	453.763	1484.49	233.913	178.414	316.126	497.805	617.121	778.341	228.177	289.373	253.254	514.834	174.181	309.959	394.346	747.434	370.768	194.306	991.531	306.489	1108.48
P17050	Alpha-N-acetylgalactosaminidase OS=Homo sapiens OX=9606 GN=NAGA PE=1 SV=2	NAGA	46.5646	8106.11	13596.5	10860.1	5567.33	12362.4	11343.7	8578.42	7083.92	7082.7	5152.87	5741.25	10108.3	6872.5	9356.77	9076.02	13749	12874.6	10541.8	8820.43	10091	6008.8	9951.56	7962.4	15480.5	7480.43	11727.9	7899.47	13794.3	15784.4	14215.8	17885.6	17014.5	11869.7	17421.4	8987.11	16845.5	14119	12189.2	11653.3	15349.8	15554	14551.4	10961.1	3948.4	13224.3	9159.16
P17174	Aspartate aminotransferase, cytoplasmic OS=Homo sapiens OX=9606 GN=GOT1 PE=1 SV=3	GOT1	46.2475	1439.91	2012.44	1412.35	852.393	1466.21	1614.57	1419.33	1672.25	1086.71	1006.93	990.967	1360.2	1314.38	1637.9	1339.22	1575.88	1573.64	1659.35	1551.21	1489.33	1380.38	1191.22	1352.17	1549.86	2405.43	2242.34	3197.74	1586.17	2196.04	2272.98	2511.99	2465.35	1499.77	2203.28	1533.06	2211.64	1904.68	1710.42	1759.51	2068.13	2899.43	2338.94	1850.49	2764.98	1787.31	2511.61
P17342	Atrial natriuretic peptide receptor 3 OS=Homo sapiens OX=9606 GN=NPR3 PE=1 SV=2	NPR3	59.8078	143.019	105.957			194.076	122.263	115.337	177.302					157.657	146.902		198.931		123.566	113.805	93.8			222.364	276.245		219.885	159.011	475.12	281.79	160.215	178.173	532.82	1039.13	415.691	132.947	332.368	137.01	190.373	123.396	695.493	535.35	425.325	513.944		229.684
P17405	Sphingomyelin phosphodiesterase OS=Homo sapiens OX=9606 GN=SMPD1 PE=1 SV=5	SMPD1	69.9363	691.28	540.371	651.497	507.533	998.212	377.309	627.062	320.552	497.485	762.39	302.865	545.755	505.21	752.716	685.878	1044.92	911.71	590.631	535.956	776.006	835.943	712.861	657.257	1147.43	326.738	552.888	255.425	967.318	869.519	618.215	1313.3	814.183	1370.13	1120.6	462.156	803.255	381.796	667.365	810.7	1121.3	1046.32	769.901	676.648	381.192	712.786	409.988
P17643	5,6-dihydroxyindole-2-carboxylic acid oxidase OS=Homo sapiens OX=9606 GN=TYRP1 PE=1 SV=2	TYRP1	60.7244	942.732	1407.8	934.712	872.25	1175.75	1004.75	1616.85	990.789	1555.6	1596.35	1173.59	911.006	1089.95	1841.44	993.238	1467.44	1413.92	1121.81	1472.67	1709.36	1409.25	1042.08	1273.88	2132.18	974.295	1492.58	1536.4	1376.12	1733.23	1252.96	1713.74	961.058	1487.12	1592.48	1537.7	1573.04	1034.9	1563.38	1477.34	1927.2	1991.24	1937.97	1625.81	900.372	1230.04	2248.49
P17812	CTP synthase 1 OS=Homo sapiens OX=9606 GN=CTPS1 PE=1 SV=2	CTPS1	66.6904																133.933	444.392										879.435					286.651									644.522			408.144		379.371
P17813	Endoglin OS=Homo sapiens OX=9606 GN=ENG PE=1 SV=2	ENG	70.5781	102.39	107.002	99.0777	647.822	230.173	45.5274	67.5018	58.0998			42.2971			60.4078		846.456	184.348		55.5299	412.923	149.712		354.19	181.04		69.8221				47.4664		54.6229		227.835	90.9202	93.3676		192.817	56.049		48.7194
P17858	ATP-dependent 6-phosphofructokinase, liver type OS=Homo sapiens OX=9606 GN=PFKL PE=1 SV=6	PFKL	85.0184		353.567															267.7	1523.56		162.553			267.176	118.339	1074.93	744.999	1794.14	68.0883		368.677	214.592	791.817				337.478	719.191			651.305	691.272	205.245	454.091	939.235	528.867	640.125
P17900	Ganglioside GM2 activator OS=Homo sapiens OX=9606 GN=GM2A PE=1 SV=4	GM2A	20.8384	17022.4	21300.2	13547.8	12066.1	23279.7	26838.9	10404.8	15232.2	14341.5	13666.1	11700	18248.4	12376.8	16953.6	10662.9	28239.9	23450.4	75079.8	21554.1	18768.1	16260.5	13615.8	24730.5	19814.2	13480.2	20791	18331.7	29574.4	30883.1	21878.6	28631.6	30358.5	27540.8	28582.4	18632.8	27042.9	21585.7	27721.4	23166.6	28483.2	27158.7	34344.8	28677.3	11197.2	34663.9	9957.25
P17931	Galectin-3 OS=Homo sapiens OX=9606 GN=LGALS3 PE=1 SV=5	LGALS3	26.1523	70.6721	632.454	108.692	100.696	207.313	238.379		332.063	122.201	114.501	161.806	224.292	207.748	300.65	277.315	464.539	523.926	249.188	255.027	231.043	224.661	316.459	213.911	264.835	274.258	682.437	2592.11	287.359	237.677	759.88	224.681	431.71	143.499	463.936	260.981	339.261	734.393	141.46	337.922	470.977	430.194	590.594	746.741	443.117	2345.86	593.221
P17936	Insulin-like growth factor-binding protein 3 OS=Homo sapiens OX=9606 GN=IGFBP3 PE=1 SV=2	IGFBP3	31.6742	5048.68	4573.86	5032.48	4477.89	2784.9	2638.81	2992.66	2109.73	2537.83	3911.96	2628.65	3520.41	4602.91	3175.65	5024.78	6023.8	4482.64	2740.35	2711.85	4223.44	4179.22	2547.79	4722.39	3606.79	1623.81	4910.99	2131.53	3736.27	2546.4	2872.52	3211.33	4096.82	5274.01	3856.24	3366.38	4052.92	3360.97	3179.44	4979.29	3101.95	3194	2639.02	4445.19	3758.51	4596.56	788.959
P17948	Vascular endothelial growth factor receptor 1 OS=Homo sapiens OX=9606 GN=FLT1 PE=1 SV=2	FLT1	150.769	447.439	815.783	784.763	247.965	2201.31	756.534	550.815	1146.16	789.995	430.496	375.438	1073.36	525.639	703.636	254.997	2611.25	678.168	475.368	864.076	793.012	1068.83	1272.47	1541.65	948.394	619.368	878.851	347.711	952.56	963.519	589.536	693.372	828.339	1303.9	963.031	899.162	1474.15	976.472	806.913	719.766	1615.22	1023.05	1054.53	1081.2	472.589	872.794	321.345
P17987	T-complex protein 1 subunit alpha OS=Homo sapiens OX=9606 GN=TCP1 PE=1 SV=1	TCP1	60.3436		179.016						63.4231						29.9193		919.959	302.189	938.737					170.702		256.633	840.792	1674.41	148.64		646.511	164	715.494	254.932	224.687		99.7683	433.165		110.409	493.482	1001.51	295.046	465.709	1093.78	458.644	368.256
P18065	Insulin-like growth factor-binding protein 2 OS=Homo sapiens OX=9606 GN=IGFBP2 PE=1 SV=2	IGFBP2	34.8141	28493.6	24433.8	22782.8	15359.4	27418.9	19945.4	16906.4	15724.8	23673.6	32998.8	13134.5	18638.7	13255.4	22389.3	10443.1	35214.1	17303.2	13249.5	18242	22409.7	19671.6	14273.6	28280.6	31569.9	8104.8	20887.9	14609	22046.5	18036.2	14304.7	13117.7	19054.8	18879.9	27819.8	23644.7	19530.3	16388.2	23578.5	17628.9	19624.9	21260.1	24401.9	24044.2	13387.1	21175.6	10171.6
P18075	Bone morphogenetic protein 7 OS=Homo sapiens OX=9606 GN=BMP7 PE=1 SV=1	BMP7	49.3129	3440.39	4333.1	4589.85	1470.83	4093.74	1948.13	2047.88	761.39	2458.58	4252.01	2685.58	2573.18	1977.17	1714.87	766.642	3173.45	4752.35	3180.59	2742.02	3788.92	3300.19	2480.35	3451.72	4046.09	939.215	3892.9	2503.98	3023.77	4686.75	2064.65	4066.98	6169.7	6274.99	5713.43	2332.4	4900.42	4359.58	4955.46	4882.94	9963.73	7004.61	5139.04	4314.65	1221.08	4909.5	489.395
P18077	60S ribosomal protein L35a OS=Homo sapiens OX=9606 GN=RPL35A PE=1 SV=2	RPL35A	12.5377																509.717	196.251	869.369								168.518	901.61	227.785				246.82	143.294	182.912			251.645						107.868	432.646	388.633
P18085	ADP-ribosylation factor 4 OS=Homo sapiens OX=9606 GN=ARF4 PE=1 SV=3	ARF4	20.5108		391.922			84.9945					140.199				129.308		350.375		2190.28	36.4035				548.826	105.557	207.05	414.466	1619.97	310.717		524.825		958.47	474.213	953.192	211.871	209.883	511.042	322.218		495.344	777.342	789.722	898.153	1211.84	712.748	272.576
P18124	60S ribosomal protein L7 OS=Homo sapiens OX=9606 GN=RPL7 PE=1 SV=1	RPL7	29.2258								124.944								550.271	174.895	528.704							340.237		540.862	145.319	65.9613	80.8655		544.446		147.581		112.306	185.23	52.8297	81.5086	149.234	264.563	168.738	249.216	303.855	690.708	330.886
P18206	Vinculin OS=Homo sapiens OX=9606 GN=VCL PE=1 SV=4	VCL	123.799	211.853	292.73	242.492	178.656	241.677	140.734	193.648	242.015	166.984	221.306		236.112	285.195	177.729	250.005	558.079	301.089	4961.05	78.2484	140.026	192.153	199.823	310.461	192.758	225.268	499.106	1271.81	88.2228	167.635	840.457	202.129	867.895	373.195	556.218	166.912	248.256	301.936	241.743	228.695	428.775	395.762	400.882	266.054	940.317	723.153	578.223
P18428	Lipopolysaccharide-binding protein OS=Homo sapiens OX=9606 GN=LBP PE=1 SV=3	LBP	53.3836	1175.74	1202.72	758.57	1977.71	808.612	1052.53	807.71	1378.54	392.704	630.057	876.596	1055.91	1008.34	855.731	743.434	1226.04	1321.02	869.602	973.895	1023.22	1064.12	1127.74	4437.13	1568.38	499.148	2214.07	548.613	916.441	750.991	1172.2	500.2	1545.49	1207.04	909.772	915.434	933.657	877.016	1163.12	692.42	726.8	1119.18	1546.6	1516.44	858.033	799.25	193.31
P18510	Interleukin-1 receptor antagonist protein OS=Homo sapiens OX=9606 GN=IL1RN PE=1 SV=1	IL1RN	20.055		407.84															1356.9	1436.78					200.547			569.302	3992.23					803.179	131.97	306.142			765.761			457.555	452.526	339.129	612.679	686.676	626.251	503.347
P18577	Blood group Rh(CE) polypeptide OS=Homo sapiens OX=9606 GN=RHCE PE=1 SV=2	RHCE	45.5602							575.358											498.575													353.722	730.684												1612.44
P18621	60S ribosomal protein L17 OS=Homo sapiens OX=9606 GN=RPL17 PE=1 SV=3	RPL17	21.397	249.264	858.332			205.658			316.053		584.893		185.852		504.388		1655.26	806.438	292.005	161.363				313.625	320.962	1500.57	2530.09	5158.78	818.226	285.287	444.414	396.232	1521.84	500.124	965.971	474.894	664.185	1553.81	307.246	642.483	1204.73	2040.1	1566.84	1423.13	1546.09	974.089	1313.1
P18669	Phosphoglycerate mutase 1 OS=Homo sapiens OX=9606 GN=PGAM1 PE=1 SV=2	PGAM1	28.8039	1734.4	7550.2	1797.39	682.77	1984.75	1319.13	1350.03	3782.88	1245.6	1141.07	740.625	1681.84	313.44	1558.3	2789.51	3156.26	5056.45	4698.69	863.584	1661.68	1985.95	1421.96	2033.84	2470.11	19579.6	5815.27	21543.7	3067.64	2463.63	3242.4	4490.57	6882.01	8375.8	3368.28	3247.9	2316.22	3985.42	1830.62	1918.76	4292.24	8337.54	4465.67	3925.35	6495.09	2938.56	10907.5
P19012	Keratin, type I cytoskeletal 15 OS=Homo sapiens OX=9606 GN=KRT15 PE=1 SV=3	KRT15	49.2117	101.827			28.3765	27.9017	25.2883		28.5223	305.475	44.283	48.7253			76.2261	239.852	1021.47	691.612	3468.63	56.6907		359.669		111.041	124.139		1980.97	198.808	177.837	254.441	159.6	177.736	986.356	52.8721	2139.64	561.49	51.133	834.442	213.633	563.572	554.514	47.6439	927.446	2063.05	1311.26	817.501	49.8681
P19013	Keratin, type II cytoskeletal 4 OS=Homo sapiens OX=9606 GN=KRT4 PE=1 SV=5	KRT4	56.144	143.881	100.218				379.539		278.211		419.947			2036.33			103.774	2916.61	2968.87			826.203		320	122.118	148.561	2147.62	1404.74	389.121		9160.57		2470.41	528.497	2007.73	740.123		1112.4	671.811	351.025	2643.73		1705.19	4384.64	2518.82	912.486	289.285
P19021	Peptidyl-glycine alpha-amidating monooxygenase OS=Homo sapiens OX=9606 GN=PAM PE=1 SV=2	PAM	108.332	1886.15	2423.09	2124.26	1204.46	2625.68	2484.9	1390.82	1566.72	1604.72	1613.3	1209.4	1734.39	1246.55	1744.68	1497.94	2940.53	2585.45	998.007	1974.36	2048.36	1662.31	1574.69	2532.3	2194.29	1163.45	1989.89	1332.92	2039.87	2989.24	1942.15	2666.77	2942.13	2494.09	2518.06	1781.87	2342.44	1941.73	2559.06	1724.3	2636.94	2471.59	2763.4	2130.88	1413.15	2380.46	1000.03
P19022	Cadherin-2 OS=Homo sapiens OX=9606 GN=CDH2 PE=1 SV=4	CDH2	99.8093	13699.8	15908.9	11887	7414.58	20341.7	13752.1	11335	11737.3	15482.7	13078.7	10790.6	13872.3	13330.2	16473.1	9739.62	23249.4	14164.2	9831.36	17336.9	17763.3	12261.1	12749.9	16505	18657.8	9429.1	15203.9	14808.5	20807.3	23212.7	20221	25065.2	21668.4	24091.2	22101	16181.5	23372.3	20514.8	22071	18060.5	24710.4	22226.6	22351.1	19494.4	10815.6	20900.4	12021.6
P19320	Vascular cell adhesion protein 1 OS=Homo sapiens OX=9606 GN=VCAM1 PE=1 SV=1	VCAM1	81.2762	3133.28	2943.72	3497.52	3611.65	8110.85	2962.55	2032.93	4482.75	2842.51	3141.9	2035.51	2746.78	2585.73	3744.78	2825.68	8878.97	4167.69	1851.49	3329.9	3966.79	6628.71	2304.04	8392.94	6921.15	3321.99	4290.97	1859.4	1772.53	2381.41	1935.97	2209.75	1838.54	1464.78	3588.44	2508.4	2115.69	2203.59	2945	1944.48	1510.47	1774.85	3038.67	3046.2	1110.37	1962.87	1326.74
P19367	Hexokinase-1 OS=Homo sapiens OX=9606 GN=HK1 PE=1 SV=3	HK1	102.486	173.678	243.465	251.585		163.822			260.265	146.735	139.81			110.441	167.717		313.749		1260.48		69.3892				197.175		207.43		239.041	576.995	326.272	226	254.86	414.707	190.488		323.952	358.809		234.494	232.149	233.878	415.151	267.261	340.36	356.314	183.907
P19404	NADH dehydrogenase [ubiquinone] flavoprotein 2, mitochondrial OS=Homo sapiens OX=9606 GN=NDUFV2 PE=1 SV=2	NDUFV2	27.3915																617.536		1375.83							2157.92	656.157					479.456	1396.08			226.811				779.093		384.287		1442.81			928.613
P19438	Tumor necrosis factor receptor superfamily member 1A OS=Homo sapiens OX=9606 GN=TNFRSF1A PE=1 SV=1	TNFRSF1A	50.4949		350.668			726.841	230.899						297.628			236.097	275.291				580.641	416.037	504.789	350.193	827.3	128.013		106.926		118.01		382.25	185.698	695.168	327.116				192.443	201.411	131.556	208.503
P19623	Spermidine synthase OS=Homo sapiens OX=9606 GN=SRM PE=1 SV=1	SRM	33.8247																522.86		872.624					101.358				220.206			342.197		256.408	143.627	317.155						286.103	557.586	159.214
P19652	Alpha-1-acid glycoprotein 2 OS=Homo sapiens OX=9606 GN=ORM2 PE=1 SV=2	ORM2	23.6026	31264.8	45275.1	42220.7	63419.8	28061.4	37913.6	25149.3	41687.2	16042.8	14024.2	39412.9	36520.4	28869.1	35802.4	81122.7	37977.1	64123	34968.6	25452.2	45180.7	45661.2	64220.7	60373.8	31906.3	55081.5	29361.6	20588.8	22729.3	19183.5	34685.5	24591.5	33289.2	27553.6	30464.6	25937.2	25606.5	20854.2	30428.6	14352.2	18314.7	21288.1	18707.6	22656.7	21276.6	24710.7	16442.9
P19823	Inter-alpha-trypsin inhibitor heavy chain H2 OS=Homo sapiens OX=9606 GN=ITIH2 PE=1 SV=2	ITIH2	106.463	6224.34	7356.73	12935.6	12857	5325.51	7267.71	6163.44	3520.18	3757.5	4940.01	5505.19	10194	10050.4	4532.04	11416.8	7810.24	8659.39	5503.86	5588.13	5902.46	8429.4	5345.55	7137.84	3530.04	6682.18	3684.25	3623.32	5114.7	2570.52	4927.78	3552.05	5122.68	4351.62	2822.6	6825.36	2760.77	3703.83	5012.43	5953.26	2202.93	2263.08	2393.34	6331.11	8328.52	4945.57	2201.27
P19827	Inter-alpha-trypsin inhibitor heavy chain H1 OS=Homo sapiens OX=9606 GN=ITIH1 PE=1 SV=3	ITIH1	101.389	4828.25	5146.3	10347.4	14988.2	5986.05	5100.05	3595.33	2065.14	1736.29	2837.08	3869.13	7100.1	7278.23	3514.18	10977.6	5645.07	6871.9	3138.29	3947.12	4413.41	8385.93	5029.83	6910.85	3264.11	5873.5	2335.44	1965.99	3433	1527.52	2958.11	2346.29	3716.09	3823	1709.77	3746.97	1660.09	2154.35	3080.65	3908.81	1387.86	1417.05	1531.28	4032.44	4287.54	2756.28	1047.15
P19957	Elafin OS=Homo sapiens OX=9606 GN=PI3 PE=1 SV=3	PI3	12.2696	400.958	535.551	401.048	137.516	481.89	377.269	491.791	405.667	432.222	307.932	439.86	628.845	270.033	326.522	313.759	2759.64	492.191	16834.4	304.824	374.884	462.075	445.051	2199.64	512.855	673.806	661.536	1321.66	342.291	533.812	1239.53	799.561	861.762	671.212	1481	829.377	384.168	298.182	397.726	540.368	504.302	414.419	691.808	645.021	916.907	10023.3	442.525
P19971	Thymidine phosphorylase OS=Homo sapiens OX=9606 GN=TYMP PE=1 SV=2	TYMP	49.9555		286.822														3205.65	408.011	3243.87					2247.97			827.278	2603.39		188.775	6897.12		1280.73		4642.78		299.935						222.338	273.365	1062.69	2043.14
P20036	HLA class II histocompatibility antigen, DP alpha 1 chain OS=Homo sapiens OX=9606 GN=HLA-DPA1 PE=1 SV=1	HLA-DPA1	29.3806					140.454							215.258		592.537										154.176																	262.974
P20042	Eukaryotic translation initiation factor 2 subunit 2 OS=Homo sapiens OX=9606 GN=EIF2S2 PE=1 SV=2	EIF2S2	38.3884													1715.39														1281.03					261.34												450.724
P20062	Transcobalamin-2 OS=Homo sapiens OX=9606 GN=TCN2 PE=1 SV=3	TCN2	47.535	1388.23	870.237	739.168	519.168	1601.74	1376.38	681.524	907.458	727.729	1440.94	729.831	792.388	628.909	945.983	657.97	1676.74	1532.44	1107.37	1013.28	899.583	939.643	1537.92	1634.63	955.734	427.445	1937.59	593.447	794.73	1544.88	923.868	1216.71	1007.67	1390.3	1140.44	912.007	1290.99	1042.91	1538.76	890.144	1575.6	1124.41	1028.68	600.641	573.779	725.031	560.908
P20073	Annexin A7 OS=Homo sapiens OX=9606 GN=ANXA7 PE=1 SV=3	ANXA7	52.7392		432.475			198.361		314.29	617.255	534.732	347.904			256.076	402.304		475.615	580.235	4070.53	175.224	187.364			454.181		488.858	1265.48	3282.11	571.285	615.674	1340.83	147.846	843.694		1016.1	297.408	536.091	2262.72	113.233	291.698	1996.21	2617.32	1191.19	1008.85	3879.3	1860.51	1654.59
P20160	Azurocidin OS=Homo sapiens OX=9606 GN=AZU1 PE=1 SV=3	AZU1	26.8856		1121.04						709.114										1418.88									4355.73				548.184		357.268		2671.17									5391.46	1175.26
P20231	Tryptase beta-2 OS=Homo sapiens OX=9606 GN=TPSB2 PE=1 SV=2	TPSB2	30.5151	1125.27	1843.47	475.919		118.857	338.749	2580.2	856.933	385.51	651.481	245.041	295.035	381.113	696.074	1302.3	145.519	335.776	304.402	761.183	407.322	366.668	66.0925	317.669	586.099	834.439	1444.87	1507.03	4325.64	3004.06	6100.97	2085.3	768.562	870.175	1367.61	1906.32	2216.13	201.819	1189.51	1441.94	3807.99	1926.61	3196.64	1721.93	62.8598	1063.84	2480.52
P20366	Protachykinin-1 OS=Homo sapiens OX=9606 GN=TAC1 PE=1 SV=1	TAC1	15.0031	1364.33	3426.64	993.78	738.038	1790.68	1648.48	2550.58	3054.28	1779.29	2702.12	1568.22	1148.36	2125.34	4455.58		2224.53	1886.36	1106.95	3493.81	5757.59	1174.78	462.021	1315.76	3575.82	1164.48	1827.43	1883.82	2418.05	3666.12	1614.92	2926.33	1961.65	1564.16	1497.87	918.356	4827.71	2775.88	2018.79	2011.73	4012.18	3955.12	4155.35	1755.05	299.119	2001.98	1934.66
P20396	Pro-thyrotropin-releasing hormone OS=Homo sapiens OX=9606 GN=TRH PE=1 SV=1	TRH	27.4042	1548.65	3410.25	909.82	912.769	2839.81	1631.22	1784.31	1495.29	2250.91	1909.33	1052.68	1256.36	1187.71	1636.36	923.201	4127.4	896.919	845.741	1096.65	715.867	2123.71	1006.63	2444.76	1755.42	743.013	1761.79	1758.49	2573.59	2290.42	1795.96	1698.8	2689.34	2767.24	1617.28	1533.52	2622.39	4605.05	2093.91	1582.55	2040.27	2115.65	2893.81	2368.54	1393.76	1836.81	734.543
P20472	Parvalbumin alpha OS=Homo sapiens OX=9606 GN=PVALB PE=1 SV=2	PVALB	12.0587	1119.16	1400.02	769.294	690.726	1161.44	1322.54	922.451	2193.18	749.623	990.268	806.843	836.849	940.052	1232.13	604.989	1198.06	1310.82	793.881	1816.86	1772.51	1029.71	960.3	1342.44	1288.53	2639.87	1565.84	987.769	1590.08	1916.27	2230.93	2963.95	1874.24	1716.3	1507.67	1379.5	1264.44	1957.92	1183	1337.57	2745.26	2759.01	1677.75	1528.29	718.386	977.167	2037.95
P20618	Proteasome subunit beta type-1 OS=Homo sapiens OX=9606 GN=PSMB1 PE=1 SV=2	PSMB1	26.4894	479.133	682.304				410.591		624.99		428.385			398.113	359.033		391.517	807.925	5033.15					939.722		414.414	960.949	3769.11	735.573	469.739	1781.99		1409.01		596.493		730.849	1056.82		562.44	686.033	1352.01	935.808	870.976	2347.94	892.467	1229.32
P20774	Mimecan OS=Homo sapiens OX=9606 GN=OGN PE=1 SV=1	OGN	33.9222	16488.3	14012.5	9590.63	9109.19	13788.5	12013.1	8718.54	10501.6	11912	13648.8	10609.8	8674.69	9403.61	13397.9	10047.2	13440.1	13850.2	9354.45	12853.3	16809.7	20295.5	6763.32	21478.5	19529.5	8365.19	12619.6	8065.87	8858.53	9674.74	9210.29	7514.32	6989.44	8852.74	13040.6	10554.1	6953.53	7697.02	11584.4	8784.31	7223.86	8975.05	10513.3	9088.93	3115.25	8083.23	1466.85
P20800	Endothelin-2 OS=Homo sapiens OX=9606 GN=EDN2 PE=1 SV=2	EDN2	19.9599	1998.59	2352.16	958.303	378.112	1310.75	1746.67	1076.9	787.755	2493.09	1252.89	1265.15	1648.47	920.018	1237.03	489.647	2263.83	772.654	1300.93	921.334	856.458	505.769	271.148	1097.99	1158.81		1677.19	1394.16	1905.1	1204.23	1679.14	151.963	2342.82	1829.76	1462.1	1169.37	2399.01	2578.66	1930.65	1960.89	1470.5	1500.61	1648.17	4337.88	933.929	1245.68	166.805
P20810	Calpastatin OS=Homo sapiens OX=9606 GN=CAST PE=1 SV=4	CAST	76.5728	484.107	699.533												516.773		1460.6									970.276	968.75	19092.7	496.345				4352.58					1669.75	393.655		2338.28	3243.01	2136.15	1759.65	13095.4
P20827	Ephrin-A1 OS=Homo sapiens OX=9606 GN=EFNA1 PE=1 SV=2	EFNA1	23.7871	1737.53		819.254	553.018	1381.23	858.849	375.309					770.453	262.694	752.148	329.396	1745.18	1100.16	519.221	884.171	1448.85	1263.42	2041.76	694.562	1479.22	810.061	662.88		581.645	997.697	794.346	1760.34	1013.13	1742.51	1337.07	864.4	584.261	190.714	908.907	404.895	1066.2	761.015		329.128		482.055
P20849	Collagen alpha-1(IX) chain OS=Homo sapiens OX=9606 GN=COL9A1 PE=1 SV=3	COL9A1	91.8693	3333.58	2718.36	2315.75	808.866	2909.26	2464.7	1382.93	2126.79	1044.45	1500.58	1256.58	1831.14	1482.67	2052.8	1669.44	2608.13	2445.52	2367.96	2116.66	3613.98	2611.43	3232.21	1915.77	3794.72	1551.13	2072.03	1571.24	3058.19	2166.68	2537.97	4215.74	2706.91	3007.86	3273.79	2106.7	2488.25	2185.14	3245.45	2864.7	2757.69	2315.18	1806.4	1591.57	1139.94	3346.3	1472.92
P20851	C4b-binding protein beta chain OS=Homo sapiens OX=9606 GN=C4BPB PE=1 SV=1	C4BPB	28.3574				785.34									1168.53			259.372											136.976					496.905						184.128							306
P20908	Collagen alpha-1(V) chain OS=Homo sapiens OX=9606 GN=COL5A1 PE=1 SV=3	COL5A1	183.56	599.76	325.749	421.802	537.298	584.631	595.637	405.55	646.741	627.242	388.134	366.387	294.602	297.218	546.251	272.139	621.022	521.519	314.547	431.473	462.699	459.252	659.412	467.843	518.519	262.73	431.435	367.47	577.776	460.429	536.804	548.012	475.025	673.956	720.292	708.104	426.126	502.832	699.055	520.843	679.557	500.37	266.774	407.211	275.693	407.517	273.614
P20930	Filaggrin OS=Homo sapiens OX=9606 GN=FLG PE=1 SV=3	FLG	435.17	423.876	168.437	1596.91		1656.16	886.953	70.7424	138.505		624.111	300.008		3149.23	441.834		5312.06		6066.31	271.887		455.8		979.384	103.483		95.5713	197.698	202.14	370.35	5332.18	144.576	2439.31	1572.02	4417.04		384.731	243.593	115.804	46.5131	452.953	509.438	71.5564	364.141	63.2897	6410.53	272.402
P20933	N(4)-(beta-N-acetylglucosaminyl)-L-asparaginase OS=Homo sapiens OX=9606 GN=AGA PE=1 SV=2	AGA	37.2083	5961.48	6540.23	5758.67	1531.77	6561.81	6263.37	4933.71	7906.81	4399.99	3486.86	4867.98	3952.88	4902.31	5859	2502.54	5641.63	6412.94	10215.4	5946.89	6341.02	3988.27	3251.12	4610.95	8930.97	5860.8	6807.41	4414.79	6995.4	9183.48	6434.72	8190.52	5853.11	8193.69	7568.07	4441.7	7964.93	6476.38	5079.92	7110.42	7434.27	7369.28	6546.93	5134.96	2139.98	6953.97	6215.07
P21128	Uridylate-specific endoribonuclease OS=Homo sapiens OX=9606 GN=ENDOU PE=1 SV=2	ENDOU	46.8723																466.041		6733.65																											712.922
P21217	3-galactosyl-N-acetylglucosaminide 4-alpha-L-fucosyltransferase FUT3 OS=Homo sapiens OX=9606 GN=FUT3 PE=1 SV=1	FUT3	42.1171			407.789		474.323											853.696	246.996		200.892	303.182	255.932	364.497	470.826	124.809					245.172	204.621		235.636	209.679	188.016	261.377	215.845		209.247		151.746		277.377
P21246	Pleiotrophin OS=Homo sapiens OX=9606 GN=PTN PE=1 SV=1	PTN	18.942	10696.8	10113.6	12667.4	3251.67	13030.7	12698.5	9921.74	11215	6642.05	4161.23	6363.7	10447	5636.52	7943.39	6033.65	13947.1	13062.9	5260.13	8779.93	10975.1	5530.36	7675.81	6732.74	15205.9	3808.28	7798.43	7636.43	13575.2	16113.8	12176.5	9626.79	13134.2	16293.6	14529.4	8246.58	14759	11956.6	12541.9	14875.8	11264.2	10657.9	15768	11777.7	4152.89	11692.7	2592.59
P21266	Glutathione S-transferase Mu 3 OS=Homo sapiens OX=9606 GN=GSTM3 PE=1 SV=3	GSTM3	26.5596		1010.44				585.725	682.069		669.946						458.068	187.479	1139.61		911.807	269.487		311.155		377.399	1175.83	510.797	801.797	246.306	446.814	871.464	355.457	793.722	1009.18	802.579	634.378	776.719	630.998		483.777	253.268	604.491	459.702	673.628	712.787		3606.51
P21281	V-type proton ATPase subunit B, brain isoform OS=Homo sapiens OX=9606 GN=ATP6V1B2 PE=1 SV=3	ATP6V1B2	56.5007	33.8754	169.979			41.7152				80.4294	137.976		30.8179		15.4635	82.5542	129.762	125.769	1894.35		30.7474	36.5512	10.9221	215.091	31.9477	64.852	352.429	1411.44	108.414	19.4247	1224.38	42.0153	245.731		350.314	49.0211	88.5371	419.217	46.3679	105.309	267.758	506.076	237.47	284.616	726.438	362.918	164.254
P21291	Cysteine and glycine-rich protein 1 OS=Homo sapiens OX=9606 GN=CSRP1 PE=1 SV=3	CSRP1	20.5674		555.733						354.947										1694.99									1490.65					698.062			514.451							521.705	683.834
P21333	Filamin-A OS=Homo sapiens OX=9606 GN=FLNA PE=1 SV=4	FLNA	280.739	188.861	393.735	92.4823	198.617	149.594	175.719	128.553	193.934		99.9272	22.3913	215.835	143.275	155.181	69.1892	333.686	170.263	1051.13	56.0947	179.233	145.448	106.169	294.656	162.125	412.889	442.521	575.742	209.827	259.97	769.22	311.645	739.589	506.71	595.601	247.231	259.817	119.394	435.982	239.514	324.116	471.641	315.221	319.048	1457.04	571.9	718.789
P21579	Synaptotagmin-1 OS=Homo sapiens OX=9606 GN=SYT1 PE=1 SV=1	SYT1	47.5731	335.027		288.921		583.066	469.562		366.215				322.873				593.387	772.226		487.876	558.114	414.513	447.925	306.785		665.56	791.835					703.917	155.537	1011.21	203.453		537.666		480.743		780.95	557.148	552.977			325.231
P21583	Kit ligand OS=Homo sapiens OX=9606 GN=KITLG PE=1 SV=1	KITLG	30.8986			391.008	191.993	702.73											616.293				256.238	432.705	331.943	245.497	299.33							384.334	163.243	244.485
P21741	Midkine OS=Homo sapiens OX=9606 GN=MDK PE=1 SV=1	MDK	15.5852	4390.64	3082.25	4495.11	1012.86	2453.09	4032.5	2162.64	4018.77	2925.39	1694.46	1597.32	3829.66	2034.5	3508.52	751.018	3159.51	2667.85	2103.82	2843.13	2977.39	1516.13	2103.32	1905.09	4578.09	1733.89	2954.22	2573.29	5328.57	4077.82	4519.33	3673.48	5513.11	3305.42	5425.08	3716.14	4790.53	4421.56	4073.25	5307.4	3746.8	4177.75	4570.19	4686.19	2032.35	6118.93	1732.4
P21796	Voltage-dependent anion-selective channel protein 1 OS=Homo sapiens OX=9606 GN=VDAC1 PE=1 SV=2	VDAC1	30.7726	476.756	466.387		360.708	195.858	560.764	2292.81	1391	2894.76	1999.46	3841.56	1551.83				173.006	217.225	7113.5	130.228	670.947	328.588		1384.06	1694.96	1968.84	562.924	931.036	374.574		376.285	202.519	878.255	760.482	661.761	449.561		1739.45		775.456	515.526	516.098	662.206	412.891	944.603	689.794	1521.15
P21810	Biglycan OS=Homo sapiens OX=9606 GN=BGN PE=1 SV=2	BGN	41.6541	7153.73	2422.86	1498.19	923.801	4653.27	3936.47	2755.64	2635.31	3504.05	2184.14	1545.81	902.16	1335.13	5198.19	731.694	5291.06	5042.12	4782.72	2048.59	4804.01	3941.19	2127.31	5374.58	13125.8	963.22	4336.76	1662.87	618.92	1525.82	485.15	1049.06	1055.64	854.292	1607.67	1826.68	1261.24	683.006	805.151	742.495	1033.09	1230.97	2457.51	1381.18	1047.84	947.352	481.054
P21964	Catechol O-methyltransferase OS=Homo sapiens OX=9606 GN=COMT PE=1 SV=2	COMT	30.0371	50.4838	847.753	90.0647			1.72774		144.452	47.6282	33.6933		57.1494	20.579	36.0151	373.472	243.757	433.613	2171.77	227.432	207.283	461.351	196.612	160.498	337.617		1721.56	3660.9	66.4283	365.071	176.013	56.3543	756.125	96.0857	310.512	97.9504	335.203	1303.89	132.951	159.903	810.639	2498.54	1045.04	512.166	81.4579	234.102	536.969
P21980	Protein-glutamine gamma-glutamyltransferase 2 OS=Homo sapiens OX=9606 GN=TGM2 PE=1 SV=2	TGM2	77.3288	500.988	1152.97				603.797		498.444	397.869					969.993	980.75	399.848	2955.69	252.518		469.518	472.617		292.874			2555.28	11113.7	159.788	942.566	345.231	632.27	2315.42	117.352	267.96	103.716	900.472	1193.23	256.324	241.76	1620.65	3009.94	1566.15	655.693	3225.95	910.754	2204.39
P22061	Protein-L-isoaspartate(D-aspartate) O-methyltransferase OS=Homo sapiens OX=9606 GN=PCMT1 PE=1 SV=4	PCMT1	24.6364	575.874	676.533	615.194	284.717	971.432	671.812	560.473	340.217	482.796	429.409	443.818	528.736	671.565	708.707	573.352	1502.63	641.166	400.879	587.141	641.027	414.57	475.327	870.757	825.318	335.736	677.095	1086.03	1021.83	1112.28	1232.51	724.542	1198.39	2402.81	1073.46	694.221	1024.72	780.342	751.54	749.506	1309.02	991.404	1015.45	873.051	1302.74	954.557	268.671
P22105	Tenascin-X OS=Homo sapiens OX=9606 GN=TNXB PE=1 SV=5	TNXB	458.388	1115.45	1635.52	1406.3	1862.14	1223.12	997.733	738.428	975.112	801.479	933.599	645.462	1697.59	1258.21	848.714	1712.15	1321.75	1162.26	965.84	1167.79	1168.38	1383.22	1110.53	1283.7	1025.07	1089.48	1050.14	671.76	879.533	799.748	1010.51	983.337	1025.76	1645.56	929.5	1359.5	1152.02	726.366	959.868	1029.08	817.42	697.665	875.989	1049.34	1015.38	972.001	556.927
P22234	Bifunctional phosphoribosylaminoimidazole carboxylase/phosphoribosylaminoimidazole succinocarboxamide synthetase OS=Homo sapiens OX=9606 GN=PAICS PE=1 SV=3	PAICS	47.0792																218.769		3370.07								484.236				326.924		743.45								170.784	649.426		243.023	667.513	306.58
P22303	Acetylcholinesterase OS=Homo sapiens OX=9606 GN=ACHE PE=1 SV=1	ACHE	67.7961	1295.5	1482.73	1217.62	347.768	1795.82	1302.17	851.337	1203.76	471.606	577.957	801.944	830.43	1106.52	1117.58	781.391	1719.53	1509.79	671.127	1173.39	1710.64	1178.71	1237.85	1061.86	1787.92	1191.99	1444.22	1016.92	1074.56	2052.49	1550.07	2883.79	2166.24	2200.74	1644.69	1085.16	2018.14	1161.76	1529.73	1617.54	2112.1	1958.67	1555.73	1381.56	635.005	2148.59	1244.79
P22304	Iduronate 2-sulfatase OS=Homo sapiens OX=9606 GN=IDS PE=1 SV=1	IDS	61.873	4322.02	6366.91	4915.04	1934.4	2556.82	5301.47	4101.88	4420.88	3898.15	2339.1	3131.93	5086.14	4100.67	5145.29	5754.24	3464.96	6676.64	4122.1	5584.12	5616.1	4521.94	4887.83	4516.34	4781.9	3811.55	5921.75	5847.23	7403.82	8577.97	6303.64	8048.42	7207.47	6896.07	8032.42	5467.72	8164.93	7026.54	5416.13	5907.72	6861.55	7967.97	7334	5667.53	2217.47	6013.4	6186.09
P22307	Sterol carrier protein 2 OS=Homo sapiens OX=9606 GN=SCP2 PE=1 SV=2	SCP2	58.9936																292.933		995.997									336.344	115.555	47.4675			144.338											259.436		135.676
P22314	Ubiquitin-like modifier-activating enzyme 1 OS=Homo sapiens OX=9606 GN=UBA1 PE=1 SV=3	UBA1	117.849		761.175			232.204	306.01	206.417	337.974		369.921					483.299	243.323	487.531	584.928		181.163			266.793	149.921	1220.16	1169.75	1964.77	304.323	152.066	475.351	400.334	1343.02	368.39	762.065	209.339	272.827	646.205	247.938		879.448	1646.09	638.416	703.379	2648.51	631.593	1424.75
P22352	Glutathione peroxidase 3 OS=Homo sapiens OX=9606 GN=GPX3 PE=1 SV=2	GPX3	25.5523	31997.3	27423.6	32054.2	16074.5	36206.1	29357.3	25717.9	43804.9	16814.5	20780.5	23792.2	27462.9	17313.2	26672.8	18711.8	35367.3	30751.8	24732.7	24886	38427.6	33297.9	35043.5	32089.7	30662.5	18350	22564.4	18479.9	29625.4	29436.6	22942.1	55930.3	39505.6	41546.6	41760.2	19882.4	34095.5	30039.4	27246.8	33959.6	43670.2	31010.1	27321.1	26858.7	10517.8	27472	22217.4
P22413	Ectonucleotide pyrophosphatase/phosphodiesterase family member 1 OS=Homo sapiens OX=9606 GN=ENPP1 PE=1 SV=2	ENPP1	104.924	19.158	33.636				62.9837		41.2531																90.6734		43.5617					68.1938		49.2466	208.124	46.1013					144.697	231.088				37.8878
P22455	Fibroblast growth factor receptor 4 OS=Homo sapiens OX=9606 GN=FGFR4 PE=1 SV=2	FGFR4	87.9544					663.373							831.435				746.941															1683.4	1351.21						502.242
P22528	Cornifin-B OS=Homo sapiens OX=9606 GN=SPRR1B PE=1 SV=2	SPRR1B	9.88756																	496.699	4437.66																											1044.25
P22626	Heterogeneous nuclear ribonucleoproteins A2/B1 OS=Homo sapiens OX=9606 GN=HNRNPA2B1 PE=1 SV=2	HNRNPA2B1	37.4297	505.687	558.942	165.293		262.94	381.629	503.207	821.471	443.095	1404.95	329.474	495.204	164.88	712.822	309.812	1064.81	484.246	6910.41	323.8	379.631	244.864	591.831	656.913	210.057	1182.2	2282.9	9779.48	945.58	590.206	1056.92	557.831	2393.88	534.743	1722.29	604.287	486.743	1203	505.045	1081.57	723.63	934.036	1234.67	2421.2	3373.5	1758.87	1276.66
P22692	Insulin-like growth factor-binding protein 4 OS=Homo sapiens OX=9606 GN=IGFBP4 PE=1 SV=2	IGFBP4	27.934	15957.5	14258.7	16130.5	8716.67	15554.5	16145	7807.37	14880.5	9062.69	9976.08	7320.21	11465.1	7702.94	11255	11897.2	18422	20550.1	10782.8	11913.1	20188.5	14357.7	18335.8	18252.7	20036.5	7240.07	12458.8	7892.91	9592.16	10665.4	11413.3	13581.9	10862.3	15133.7	11986.2	10984.3	9571.35	7966.17	12427.2	10087.1	10509.5	9868.44	11263.9	11603.4	6627.12	12427.6	3527.51
P22735	Protein-glutamine gamma-glutamyltransferase K OS=Homo sapiens OX=9606 GN=TGM1 PE=1 SV=4	TGM1	89.7867	200.565				262.892			73.6427					785.085	178.034		510.651		18545.7			133.971		255.02					214.149	169.791	483.394		352.778	259.519	459.528			28.0171			22.6082	391.12	387.543			1296.4	281.154
P22748	Carbonic anhydrase 4 OS=Homo sapiens OX=9606 GN=CA4 PE=1 SV=2	CA4	35.0323	663.251	565.003	478.99	414.532	1011.68	961.245	365.022	780.842	207.576	262.233	322.064	455.92	319.705	271.085	746.167	1057.21	927.309	445.139	766.107	1068.13	544.747	551.739	871.68	509.67	232.203	385.885	559.886	997.834	110.498	666.622	1305.53	1213.04	268.278	1124.12	614.33	742.412	769.309	1570.12	666.399	1156.02	1022.25		968.247		420.494	738.223
P22792	Carboxypeptidase N subunit 2 OS=Homo sapiens OX=9606 GN=CPN2 PE=1 SV=3	CPN2	60.5566	3093.82	3273.1	6926.16	11269.3	2413.56	3142.32	2602.73	1626.77	1088.89	1772.17	2629.44	3133.93	5766.81	1441.93	13696.7	3804.44	4136.51	2191.44	1963.79	2279.77	4554.57	3558.64	5067.81	1698.32	3222.34	1781.13	2611.7	2109.91	1011.36	2015.66	1346.95	2272.35	1258.86	923.889	2963.61	844.991	1340.92	2546.33	1752.99	903.911	531.456	1322.99	2899.39	7329.25	2342.2	1000.94
P22891	Vitamin K-dependent protein Z OS=Homo sapiens OX=9606 GN=PROZ PE=1 SV=2	PROZ	44.7439	589	1615.19	1629.75	3483.75	540.501	875.016	571.066	1224.54	567.022	275.102	683.96	1397.24	1348.42	549.929	1997.16	906.043	1551.21	361.18	767.124	989.493	1811.54		1860.4	617.716	981.733	278.077	306.721	453.837	46.9392	477.611	588.381	607.053	396.409	452.443	822.963	309.191	254.851	561.293	540.892	279.558	141.235	89.3191	538.899	1053.92	730.878	310.572
P22897	Macrophage mannose receptor 1 OS=Homo sapiens OX=9606 GN=MRC1 PE=1 SV=1	MRC1	166.012	1155.57	1036.01	799.68	633.556	873.496	621.112	488.527	800.186	622.597	497.654	272.888	666.854	373.262	1069.37	693.829	891.627	554.252	678.641	696.528	1038.77	919.587	607.902	1022.12	1066.18	897.783	877.395	458.709	774.087	645.104	736.647	797.696	854.381	637.896	702.494	1311.96	508.552	577.884	1160.81	657.76	984.697	903.555	642.574	708.067	401.201	674.951	356.029
P22914	Gamma-crystallin S OS=Homo sapiens OX=9606 GN=CRYGS PE=1 SV=4	CRYGS	21.0068	63.5601	61.7822	72.3062	33.9978	114.65	73.0894	77.5202	150.543	89.7231	54.021	83.8121	114.088	126.336	134.112	81.2866	118.281	93.9213	43.7178	158.118	173.756	109.129	98.5889	69.7425	144.061	191.196	98.6989	104.306	923.534	482.709	1336.08	306.848	2707.7	26953.6	171.945	949.998	244.857	227.471	421.854	1276.46	223.471	225.879	440.233	262.367	667.487	133.565	314.152
P23083	Immunoglobulin heavy variable 1-2 OS=Homo sapiens OX=9606 GN=IGHV1-2 PE=1 SV=2	IGHV1-2	13.0848	13697.2	12123.2	14249.8	15658.6	11466.9	15237.3	10126	10538.8	8419.45	9111.73	12672.9	12213.2	20271.4	17209.4	23668.2	13474.6	12758.8	8186.18	18399.5	18075.6	14013.7	14145.6	15429.1	16154.7	14070.9	15991.9	33789.7	18337.4	11354.4	11068	13408.9	15407.8	4742.77	13007.3	28131.5	13671	11536	14585.3	6882.85	13089.8	15356.9	7062.27	7399.68	6057.33	13897.8	7206.12
P23141	Liver carboxylesterase 1 OS=Homo sapiens OX=9606 GN=CES1 PE=1 SV=2	CES1	62.5211	240.136			78.1571								308.314					214.064				177.846			317.166			913.728	195.373					491.002		382.437					379.276	396.422		381.01	853.133	161.846	1716.79
P23142	Fibulin-1 OS=Homo sapiens OX=9606 GN=FBLN1 PE=1 SV=4	FBLN1	77.2141	9035.71	7534.92	6518.04	3762.15	7993.09	6094.81	4522.93	6650.93	5630.39	6378.95	3793.58	5326.22	5223.48	6341.67	5021.64	8539.02	7137.53	5876.96	6758.24	7261.25	5260.01	7642.61	6046.19	10063.6	5311.07	8153.09	6231.95	8021	8715.12	6507.51	9382.83	7540.49	6870.72	9699.94	5354.77	7614.79	7886.15	6835.49	6633.01	8772.31	8687.17	7428.22	7098.16	2990.73	7098.84	3004.33
P23246	Splicing factor, proline- and glutamine-rich OS=Homo sapiens OX=9606 GN=SFPQ PE=1 SV=2	SFPQ	76.1493																545.319		573.901																											521.683
P23284	Peptidyl-prolyl cis-trans isomerase B OS=Homo sapiens OX=9606 GN=PPIB PE=1 SV=2	PPIB	23.7425	1570.86	2167.57	2129.57	747.924	2502.25	1901.95	1753.46	2365.34	1142.34	1333.57	1185.71	1516.19	1231.1	1629.32	1149.96	2724.11	1644.34	1456.51	1763.27	1403.06	2003.56	2518.03	2324.55	4799.87	1848.09	2118.84	2481.7	1697.35	2164.97	2390.42	2883.62	2564.13	2603.93	2363.29	1674.06	1889.93	2345.76	1657.36	1569.05	2199.04	1728.77	1588.04	1594.88	1184.08	2395.33	1816.13
P23352	Anosmin-1 OS=Homo sapiens OX=9606 GN=ANOS1 PE=1 SV=3	ANOS1	76.1119	489.973	1003.94	793.022	178.123	644.472	624.347	636.983	504.067	435.707	724.766	530.502	766.232	425.805	1045.43	428.808	1161.14	1065.25	426.611	357.794	416.828	461.706	666.877	1177.93	1115.33	671.836	1081.35	732.59	1492.79	1644.2	1457.14	1503.81	1495.6	565.316	961.066	667.145	1411.04	905.891	1145.48	1273.73	1882.03	1814.75	1549.16	1712.99	257.821	1225.41	342.552
P23381	Tryptophan--tRNA ligase, cytoplasmic OS=Homo sapiens OX=9606 GN=WARS1 PE=1 SV=2	WARS1	53.1654		225.299														177.859									301.1	248.908	1962.15			504.114		229.51								204.826	602.553	198.367		186.468		734.365
P23396	40S ribosomal protein S3 OS=Homo sapiens OX=9606 GN=RPS3 PE=1 SV=2	RPS3	26.6883		339.735					46.1744			64.3302						628.499		1076.36							57.7241		704.247			95.287		332.492		272.964		151.533	377.717			110.406	161.637	340.716	385.25	617.081	915.748	835.888
P23468	Receptor-type tyrosine-protein phosphatase delta OS=Homo sapiens OX=9606 GN=PTPRD PE=1 SV=2	PTPRD	214.76	1190.88	839.971	805.062	468.365	1067.5	752.139	1043.05	840.495	1238.88	869.53	947.526	934.619	933.775	1462.47	672.769	980.708	922.132	643.902	966.214	1006.63	648.254	632.835	1040.92	1529.01	549.415	1368.61	1091.3	1701.86	2041.74	1669.92	1789.65	1693.48	1617.85	1816.64	1256.46	1839.59	1601.8	1202.6	2114.88	2071.15	2027.88	1400.61	1373.02	454.558	1651.74	825.786
P23470	Receptor-type tyrosine-protein phosphatase gamma OS=Homo sapiens OX=9606 GN=PTPRG PE=1 SV=4	PTPRG	162.003	1540.13	1518.81	1178.08	1074.47	1351.73	1365.26	1092.46	1526.47	931.081	853.816	970.727	550.461	1012.98	1383.41	1329.04	1429.62	1232.28	923.559	1490.76	2096.33	1283.6	1722.32	1373.43	2762.47	1186.6	1250.5	786.751	1213.28	1793.3	1324.45	2672.81	1484.43	1720.76	1525.98	1263.07	2325.73	1135.55	1231.45	2577.81	2938.67	2945.51	1299.07	1121.11	430.304	1230.95	1060.66
P23471	Receptor-type tyrosine-protein phosphatase zeta OS=Homo sapiens OX=9606 GN=PTPRZ1 PE=1 SV=4	PTPRZ1	254.587	2821.24	2878.6	2783.38	1611.06	2874.87	1968.69	1599.65	1797.26	1454.48	1575.01	1306.69	2148.55	1918.88	1931.55	1883.08	2980.79	2374.65	1347.54	2224.66	2759.07	2467.6	3128.26	2588.64	3611.92	2289.7	2493.91	1628.12	2905.87	3271.51	3031.99	5163.3	3122.28	4466.2	4172.33	3168.87	3042.48	3588.41	3560.71	3126.75	3588.52	2868.71	2983.04	2303.88	1505.31	2882.06	1712.8
P23490	Loricrin OS=Homo sapiens OX=9606 GN=LORICRIN PE=1 SV=2	LORICRIN	25.7607			165.633										1018.1	357.657		566.877		36405.2											517.329	1097.63			823.39	508.893		207.979									3454.06
P23515	Oligodendrocyte-myelin glycoprotein OS=Homo sapiens OX=9606 GN=OMG PE=1 SV=2	OMG	49.608	3028.09	3260.65	2695.06	1425.72	2991.48	3357.54	2022.68	2859.5	2174.29	1778.33	1548.34	3034.32	2068.97	2868.54	3024.74	2877.08	3826.97	1702.97	3135.78	3624.23	2269.88	3449.73	2421	2922.4	2899.57	3096.32	2377.16	3414.53	5062.62	3719.04	4925.95	3995.98	3139.65	4053.52	3374.23	4489.08	4267.15	3006.22	2584.53	4178.69	5026.43	4096.6	3466.76	1302.55	3934.75	2057.91
P23526	Adenosylhomocysteinase OS=Homo sapiens OX=9606 GN=AHCY PE=1 SV=4	AHCY	47.7161	212.514	940.384	248.399	252.388	351.292	301.254	295.161	400.614	163.327	351.957	47.1047	139.841	270.228	343.123	438.774	773.817	979.898	2115.79	70.5774	431.715	302.215	150.455	691.701	185.463	1441.62	1427.73	2236.62	324.944	245.525	866.547	977.819	2036.24	564.415	728.346	481.907	721.144	794.459	344.089	516.757	1104.26	1794.17	892.147	913.484	3706.71	1413.24	1342.3
P23528	Cofilin-1 OS=Homo sapiens OX=9606 GN=CFL1 PE=1 SV=3	CFL1	18.5025	1637.8	3212.76	1793.39	198.587	1034.44	367.832	442.729	1325.52	190.86	626.314	259.275	848.187	74.4528	495.281	860.003	2646.2	3142.9	2993.02	522.731	1166.72	1058.64	1067.94	2312.26	1155.04	2723.35	4198.4	13852.1	1793.28	966.715	1744.86	2072.3	4766.47	2675.16	3527.96	1451.72	1942.71	2651.66	917.728	1121.35	3633.12	7001.73	3159.12	3076.24	5438.88	2984.05	2437.07
P24043	Laminin subunit alpha-2 OS=Homo sapiens OX=9606 GN=LAMA2 PE=1 SV=4	LAMA2	343.905	657.504	500.693	356.543	409.79	622.452	284.412	205.279	315.636	341.435	334.1	267.624	379.895	265.675	504.13	370.51	719.34	479.677	219.269	270.032	604.235	347.467	438.267	433.103	563.35	432.489	403.768	134.645	191.015	286.231	227.82	323.469	371.508	205.577	317.318	552.099	106.798	193.007	266.088	200.724	289.216	281.226	341.649	402.684	84.9907	354.132	228.586
P24158	Myeloblastin OS=Homo sapiens OX=9606 GN=PRTN3 PE=1 SV=3	PRTN3	27.807	129.967	206.97		376.367		207.453		268.521				233.65				273.84		894.815		199.489	241.54		193.624	170.573	77.5813	447.12	2128.54		90.0959	215.384	502.771	342.059			210.501			79.5332	62.3909	94.4681				2816.04	408.219
P24387	Corticotropin-releasing factor-binding protein OS=Homo sapiens OX=9606 GN=CRHBP PE=1 SV=2	CRHBP	36.1444	1131.05	1847.74	889.68	450.253	1664.78	522.252	390.959	547.042	256.082	855.649	457.398	1357.47	459.27	995.73	375.684	1628.35	424.023	689.023	805.352	1834.07	637.243	793.981	715.292	1978.93	521.079	1074.89	135.969	557.481	587.663	740.403	1157.18	2196.05	1273.47	532.743	335.528	926.162	1106.05	1331.08	311.964	882.482	652.101	582.15	490.005	206.975	330.108	110.048
P24534	Elongation factor 1-beta OS=Homo sapiens OX=9606 GN=EEF1B2 PE=1 SV=3	EEF1B2	24.7637										430.086						3917.72	1266.18	6045.19								285.712	402.44			323.805		1252.01											245.33		1864.68	294.571
P24592	Insulin-like growth factor-binding protein 6 OS=Homo sapiens OX=9606 GN=IGFBP6 PE=1 SV=1	IGFBP6	25.3224	20170.4	34301.8	13314.9	6403.12	20051.5	21059	20024.7	26022.7	17191.9	18023.5	13570.1	12583.8	13671.3	25156.3	9776.13	21385.2	16812.6	15217.2	21282.1	24947.4	15070.8	13985.8	17579.4	22940.3	18673	30791.4	19762.8	22526.4	30517	23708.2	36246.5	24624.9	13597.2	32131.9	18198.1	29405.9	25580.8	21526.4	24417.1	34698.5	30049.6	31593.4	24582.8	7585.92	25147.8	18016.8
P24593	Insulin-like growth factor-binding protein 5 OS=Homo sapiens OX=9606 GN=IGFBP5 PE=1 SV=1	IGFBP5	30.5702	28994.3	11282.4	16715.7	7549.54	18487.8	16295.8	11054.2	10270.2	13250.8	11089.2	8655.91	8339.46	9841.11	12030.7	7287.93	19657.6	12867.3	11979.5	14121.3	13924.3	9674.07	10822.3	13907.7	30887	10346.1	22666.2	14968.4	19798.5	16342.6	17884.7	18322.1	25710.2	20415.7	32034.8	13935.9	18619	23052.9	21900.3	21477.1	27334.3	29213	21280.6	19542.7	9508.46	22735.7	16287.5
P24666	Low molecular weight phosphotyrosine protein phosphatase OS=Homo sapiens OX=9606 GN=ACP1 PE=1 SV=3	ACP1	18.0425				2380.07												17959															57344.4	115060	929.245							201827	224583	662.12		264510
P24821	Tenascin OS=Homo sapiens OX=9606 GN=TNC PE=1 SV=3	TNC	240.853	72.634	205.854	216.558		1258.4			145.546	160.47			124.485	156.998	244.193		1524.69	141.208			108.291	406.797	919.568	518.819	216.143		35.7529	391.676	71.9946	404.853	155.851		291.626	304.676		95.2429		345.052	100.651	71.1613	189.589		371.535	107.429	289.26	44.5461
P25311	Zinc-alpha-2-glycoprotein OS=Homo sapiens OX=9606 GN=AZGP1 PE=1 SV=2	AZGP1	34.2587	14642.5	32183.7	26133.5	23697.3	21467.2	17672.7	12158.2	17212.1	5973.3	8301.28	14105.3	20178.2	15512	16627.3	27805.6	23794.9	23052	27628.8	16311.7	22363.8	24598	17667.1	21268.6	13276.3	29586.7	14272	16774.6	13185.6	11699.6	15572.9	22614.1	19053.7	15509.1	16994.1	17292.6	15251.2	9864.54	17860.9	13998.5	18976.6	14315.7	10346.2	11893.9	15591.6	13172.5	12600.2
P25325	3-mercaptopyruvate sulfurtransferase OS=Homo sapiens OX=9606 GN=MPST PE=1 SV=3	MPST	33.1785																																												605.951
P25705	ATP synthase subunit alpha, mitochondrial OS=Homo sapiens OX=9606 GN=ATP5F1A PE=1 SV=1	ATP5F1A	59.7506	402.388	584.724	233.946		239.137	595.923	364.558	1227.22	203.917	1413.41	161.67	531.014	146.741	707.835	350.254	1623.75	907.551	6817.11		210.12			379.302	313.922	4817.62	2860.53	956.087	1574.51	528.316	533.546	729.827	3444.97	569.727	1245.69	742.897	433.249	757.953	438.84	1770.49	775.766	1174.7	940.988	2731.28	2729.56	4352.38	1665.4
P25774	Cathepsin S OS=Homo sapiens OX=9606 GN=CTSS PE=1 SV=3	CTSS	37.4957	977.592	1578.55	1291.09	911.626	1705.83	1065.02	454.772	541.022	624.619	297.908	383.342	2015.92	525.16	1016.89	791.115	1794.07	738.985	521.728	562.947	1144.05	1258.58	1957.69	1453.7	1435.85	1115.03	1011.73	1914.21	668.788	982.685	630.561	1221.48	971.477	1339.91	932.074	855.703	1060.46	808.056	604.957	789.127	907.743	1233.31	916.916	760.95	507.613	536.319	115.862
P25786	Proteasome subunit alpha type-1 OS=Homo sapiens OX=9606 GN=PSMA1 PE=1 SV=1	PSMA1	29.5556		377.53						164.77		66.3411			117.82			413.826	254.13	3584.84					126.24		333.79	455.148	1610.37			738.422	111.401	714.909		247.354	82.4619	148.273	359.704		89.9398	560.151	974.663	394.545	308.421	1544.83	604.392	1310.8
P25788	Proteasome subunit alpha type-3 OS=Homo sapiens OX=9606 GN=PSMA3 PE=1 SV=2	PSMA3	28.4332		375.947						621.147								613.592	772.115	6087.23			175.43		385.587		1591.13	1432.37	3959.67	314.375	602.326	1510.23	578.477	1763.56	349.513	959.121	379.161	402.085	969.273		321.482	1159.8	1832.28	1043.83	938.887	4003.86	1475.96	2816.53
P25789	Proteasome subunit alpha type-4 OS=Homo sapiens OX=9606 GN=PSMA4 PE=1 SV=1	PSMA4	29.4838	189.409	968.245	305.187	50.9163	256.972	224.053	283.367	989.952	235.162	410.601	71.757	193.168	714.731	137.946	476.432	930.957	963.693	7651.7	148.283	264.15	149.572	80.6076	525.724	216.922	1878.87	2154.98	3897.42	635.307	319.708	1202.79	832.319	2337.69	542.312	1260.72	627.841	732.438	1262.64	356.194	624.974	1734.51	2774.33	1349.71	1205.31	4263.69	1887.48	4167.01
P25815	Protein S100-P OS=Homo sapiens OX=9606 GN=S100P PE=1 SV=2	S100P	10.3999		413.623								695.083							3599.36	55818									78386.5					733.201	504.787	456.801	755.661					717.489				10423	4864.01
P26022	Pentraxin-related protein PTX3 OS=Homo sapiens OX=9606 GN=PTX3 PE=1 SV=3	PTX3	41.9756					926.178											942.911	891.687			619.622	1166.86	1240.22	1536.01	839.984									1272.9	512.059						482.078
P26038	Moesin OS=Homo sapiens OX=9606 GN=MSN PE=1 SV=3	MSN	67.82	496.505	951.373	354.244	162.004	521.766	361.338	332.145	699.63	397.002	440.441	234.774	360.924	224.731	357.012	458.344	1081.38	526.059	747.054	348.696	448.79	324.143	739.923	668.209	663.824	818.527	1144.5	1332.31	718.021	572.491	929.613	924.486	1214.39	866.871	1297.88	563.997	590.188	318.418	390.928	470.438	1101.7	1167.05	720.24	766.073	1732.92	937.175	1910
P26373	60S ribosomal protein L13 OS=Homo sapiens OX=9606 GN=RPL13 PE=1 SV=4	RPL13	24.2615																1516.43																													2196.13
P26440	Isovaleryl-CoA dehydrogenase, mitochondrial OS=Homo sapiens OX=9606 GN=IVD PE=1 SV=2	IVD	46.6508		208.648						174.833																	2377		346.096	262.987		172.487		296.937											260.222	490.387		653.742
P26447	Protein S100-A4 OS=Homo sapiens OX=9606 GN=S100A4 PE=1 SV=1	S100A4	11.7285	217.92	1660.01	170.889	123.535	145.503	111.481	250.11	1307.27	279.441	452.865	127.104	117.581	56.582	240.269	223.297	331.11	2080.51	144.983	82.9525	501.818	78.644	70.7372	382.992	244.853	1104.65	4641.13	39261.6	541.075	229.699	522.136	1130.21	2663.8	323.01	744.023	419.764	991.209	4802.02	149.47	686.047	3457.18	6231.28	3163.43	1567.44	5137.03	1244.69	10600.1
P26572	Alpha-1,3-mannosyl-glycoprotein 2-beta-N-acetylglucosaminyltransferase OS=Homo sapiens OX=9606 GN=MGAT1 PE=1 SV=2	MGAT1	50.8784	3100.73	2542.39	2325.63	1088.46	3616.57	2203.6	1582.77	923.333	3262.89	2962.77	1873.64	1864.42	2245.86	2405.54	924.692	5535.55	2092.44	2299.08	2361.71	2005.63	2376.63	1336.07	3705.69	2931.38	600.642	2799.21	2422.29	3320.78	3995.24	2850.85	1446.99	2467.83	4303.99	3252.81	1839.68	3445.75	3184.84	2881.51	2674.83	3459.08	2928.16	4484.34	4173.41	1073.8	2252.18	290.489
P26641	Elongation factor 1-gamma OS=Homo sapiens OX=9606 GN=EEF1G PE=1 SV=3	EEF1G	50.1188	146.448	405.062	265.365	696.302	200.913			539.334		424.073				287.049	111.227	1829.16	535.786	1246.59		144.249	86.8926	111.675	893.253	117.705	1002.76	888.806	1381.44	250.099	275.976	1821.02	301.757	1271.04	332.789	1311.32	415.379	296.668	570.184	155.636	199.752	599.449	820.124	311.043	291.514	957.19	1960.34	1140.96
P26927	Hepatocyte growth factor-like protein OS=Homo sapiens OX=9606 GN=MST1 PE=1 SV=2	MST1	80.3199	1813.64	1434.77	2482.91	2004.78	1395.31	1966.15	819.514	1258.4	689.538	1101.07	897.547	1154.03	1181.25	1288.36	2175.8	1560.04	1834.15	856.945	1336.62	1915.24	1449.88	983.083	1450.72	1371.26	828.824	1193.83	1012.48	1264.26	734.449	1297.62	999.251	1300.33	1773.97	1283.78	1583.96	897.995	968.296	1210.68	990.62	946.583	922.13	740.446	946.73	983.97	943.115	369.322
P26992	Ciliary neurotrophic factor receptor subunit alpha OS=Homo sapiens OX=9606 GN=CNTFR PE=1 SV=2	CNTFR	40.6332	1866.41	914.274	1520.31	694.465	2392.23	1505.95				402.619		944.946		171.307	784.826	1320.32	1156.45	873.762	739.71	1385.58	807.243	1794.75	727.428	1005.48	611.452	626.873	330.179	873.008	580.775	460.321	3129.83	388.397	591.062	1562.98	518.261			1457.53		1144.52	1004.63				324.808
P26998	Beta-crystallin B3 OS=Homo sapiens OX=9606 GN=CRYBB3 PE=1 SV=4	CRYBB3	24.2519																			4063.69		435.455				546.827			763.084	727.107	518.072			6620.54	990.637	721.079			1601.79						129.823	222.738
P27105	Stomatin OS=Homo sapiens OX=9606 GN=STOM PE=1 SV=3	STOM	31.7308																											325.507					930.289								539.17				8891.35	333.326
P27144	Adenylate kinase 4, mitochondrial OS=Homo sapiens OX=9606 GN=AK4 PE=1 SV=1	AK4	25.268	48681.2	40804.4	62058.1	73800.8	40700.6	56881.2	34967.9	46255.5	19834.3	27935	41710.2	58941.4	44822.3	34111	85647.3	48330.9	79983.8	40616.1	49760.9	57042	65775.1	68367.5	68199.9	37382.2	57635.7	28723	23869	27754.3	21300.6	32917.9	41285.5	29622.1	42221.2	32935	50673.8	21218.6	22037.9	40318.4	30770.4	22996.5	21671.2	19056.5	26816.5	33090.3	28358.6	18097.6
P27169	Serum paraoxonase/arylesterase 1 OS=Homo sapiens OX=9606 GN=PON1 PE=1 SV=3	PON1	39.7313	24374.1	19364.8	45573.3	56021.1	16550.4	18294.1	13532.5	15312.3	7599.09	7587.92	18872.2	23426.5	33653.2	9728.43	78039.3	12703.8	27559.2	14829.7	17689.3	13894.9	36288.9	5306.37	17745.8	2906.21	18168.6	8058.83	8812.57	12882.1	2974.56	11243.5	8786.03	19673.9	10620.8	7026.78	27341.9	5763.93	7209.36	21934.5	14279.7	3128.71	2580.46	3050.98	18063.5	20724.5	13150.2	7254.67
P27348	14-3-3 protein theta OS=Homo sapiens OX=9606 GN=YWHAQ PE=1 SV=1	YWHAQ	27.7642		1410.51	328.673		191.604			885.715				77.5976			682.632	1127.95	1502.61	3608.88		342.021	126.246		719.558	436.127	686.796	1301.75	4731.6	247.574		828.623	410.427	2077.53	365.423	1809.16	732.163	572.744	1256.07		239.453	1291.07	2248.44	1258.02	910.136	4644.01	1398.48	3284.95
P27635	60S ribosomal protein L10 OS=Homo sapiens OX=9606 GN=RPL10 PE=1 SV=5	RPL10	24.5769	253.366	1619.7						608.452		634.317				835.172		3166.94	772.388	8987.95		254.509			483.767	231.573	2873.62	2852.31	7994.99	754.18	617.015	1079.7	638.531	2016.49	880.857	2273.38	493.04	1268.31	2357.75		772.288	1829.76	2922.38	2333.21	3043.68	2218.56	3450.84	2581.54
P27797	Calreticulin OS=Homo sapiens OX=9606 GN=CALR PE=1 SV=1	CALR	48.1416	3261.3	4959.2	3345.73	1607.23	3635.01	3523.42	3059.32	9351.8	3522.84	3012.52	2871.85	3458.07	3424.53	3943.27	2583.64	4873.97	3744.73	4427.64	3986.69	4286.55	2996.42	2719.98	3399.74	5242.71	3882.61	4606.99	3735.08	4682.32	6169.94	4245.5	6439.81	5443.86	6251.01	5789.68	4180.46	6403.41	5353.12	4164.2	4705.67	5487.06	5907.04	6264.23	5264.8	2986.46	4832.28	5085.04
P27816	Microtubule-associated protein 4 OS=Homo sapiens OX=9606 GN=MAP4 PE=1 SV=3	MAP4	121.005	308.883	428.533	818.236		310.43			485.319								426.085		781.629	615.569	299.413					561.089	626.221	1955.26	340.627	340.503		306.813	429.759		655.476		243.703	396.55	552.628	414.032	386.125	140.752	872.894	465.411	787.067	581.719	245.813
P27824	Calnexin OS=Homo sapiens OX=9606 GN=CANX PE=1 SV=2	CANX	67.5683	733.867	1101.74	539.693	301.532	680.739	755.278	606.591	1344.29	450.01	684.833	426.859	751.123	494.686	823.319	493.521	1137.3	649.824	2929.73	783.898	736.436	490.308	432.859	680.992	897.776	1878.68	1297.05	932.33	1037.41	1396.18	1045.99	1275.82	1547.45	985.826	1744.2	1013.21	910.003	1154.81	1094.94	835.831	1253.8	902.329	1211.81	1689.84	1154.59	1321.49	1372.86
P27918	Properdin OS=Homo sapiens OX=9606 GN=CFP PE=1 SV=2	CFP	51.2764	1667.31	1510.76	3272.24	2447.5	1412.34	1336.97	734.698	1130.43	249.095	336.275	799.669	1028.81	1073.8	1774.23	2204.31	1075.91	1290.55	717.971	718.574	1907.43	1446.78	1156.58	1264.28	1383.73	917.762	1067.61	1501.26	979.617	863.172	1049.24	835.524	1203.63	1636.25	1035.93	1474.82	1138.91	943.514	1357.76	961.442	1331.58	1374.08	685.463	707.454	741.36	932.879	700.588
P28065	Proteasome subunit beta type-9 OS=Homo sapiens OX=9606 GN=PSMB9 PE=1 SV=2	PSMB9	23.2643					2588.37							7017.68				4292.98					8632.06					7729.12	4219.43		1237.45	3436.06						2232.05	3480.61				511.469					3420.22
P28066	Proteasome subunit alpha type-5 OS=Homo sapiens OX=9606 GN=PSMA5 PE=1 SV=3	PSMA5	26.411		518.647	213.122		232.655											1206.86	319.674	4428.53						367.904	1345.41	974.384	3006.91	213.03		647.112	413.872	875.894	192.62	1029.98	387.017	283.125	754.168			895.529	882.005	922.821	898.706	1161.71	994.76	2139.16
P28070	Proteasome subunit beta type-4 OS=Homo sapiens OX=9606 GN=PSMB4 PE=1 SV=4	PSMB4	29.2042	288.182		194.702	41.5087	81.0985	388.494		99.6126	56.4592	42.2033		189.096	38.7183	74.9661	386.204	420.868	1599.35	6650	55.5633	355.775	145.543		536.158	333.466	2222.99	89.7924	919.249	43.3192	261.129	290.938	1954.82	741.894	406.992	534.227	183.31		818.58	85.3391	366.152	1342.75	4655.76	750.139	104.937	2125.38	946.503	3074.45
P28072	Proteasome subunit beta type-6 OS=Homo sapiens OX=9606 GN=PSMB6 PE=1 SV=4	PSMB6	25.3577	402.052	473.783	319.527				1174.02	1039.52	305.751	461.29			977.33		412.461	722.619	571.635	5009.96		624.896				303.02	1129.32	872.382	1531.71			1332.28	931.019	1595.12		267.058	288.965	505.015	893.146		393.446	877.645	1401.03	602.461	594.728	5054.76	1011.96	4012.97
P28074	Proteasome subunit beta type-5 OS=Homo sapiens OX=9606 GN=PSMB5 PE=1 SV=3	PSMB5	28.4803	200.072	735.406	169.566		257.57			380.017		152.048			678.593	163.803		1073.08	511.107	6486.46		212.267	102.875		280.316	113.341	2224.06	989.786	987.537	745.087	305.39	1525.73	935.879	2651.84	570.183	1259.22	591.264	510.543	521.403	464.52	614.283	1230.38	1497.51	929.192	914.423	6711.15	2041.93	3733.33
P28161	Glutathione S-transferase Mu 2 OS=Homo sapiens OX=9606 GN=GSTM2 PE=1 SV=2	GSTM2	25.7447		935.546					1503.86	375.804																	1603.1	663.793				713.016		1282.7	847.945					1436	1676.15	490.32	483.614	375.616			849.098	2024.23
P28289	Tropomodulin-1 OS=Homo sapiens OX=9606 GN=TMOD1 PE=1 SV=1	TMOD1	40.5692																																										396.606		1039.05
P28300	Protein-lysine 6-oxidase OS=Homo sapiens OX=9606 GN=LOX PE=1 SV=2	LOX	46.9441	468.17	466.476	284.665	238.314	251.058	222.307	301.55	358.196	621.232	400.897	338.367	269.498	152.13	615.417		418.421	127.016	234.922	195.048	457.158	123.687	174.579	491.851	743.625	181.356	536.086	127.039	326.728	352.329	153.307	200.859	223.77	294.358	420.205	463.493	173.557	59.6083	99.5929	277.689	300.835	385.895	612.275	853.92	335.517	219.817	64.9436
P28325	Cystatin-D OS=Homo sapiens OX=9606 GN=CST5 PE=1 SV=1	CST5	16.0805		231.674			475.286											295.206	676.702				149.012	253.732		329.192	175.472	243.062	460.841				340.624	7028.35			173.132			141.112		3181.72			610.498	2073.27
P28799	Progranulin OS=Homo sapiens OX=9606 GN=GRN PE=1 SV=2	GRN	63.5444	1504.13	1236.55	1200.74	673.428	1680.18	1150.26	831.395	1085.42	632.777	1005.16	674.747	782.157	802.254	1088.17	1057.87	1619.65	1141.23	2164.5	853.201	1325.31	884.519	1060.89	1109.71	2033.36	727.086	1387.67	1324.95	1298.36	1461.53	1463.78	1889.51	1396.64	1786.46	1695.39	1002.28	1288.23	929.651	1067.16	1284.05	1242.35	1228.58	898.579	1244.01	1137.75	861.128	1594.53
P28827	Receptor-type tyrosine-protein phosphatase mu OS=Homo sapiens OX=9606 GN=PTPRM PE=1 SV=2	PTPRM	163.682	647.174	302.337	324.707	467.843	583.558	230.988	573.565	595.021	359.583	404.148	408.077	469.461	325.518	438.133	381.086	481.007	902.417	404.71	715.662	777.945	426.24	320.035	426.514	691.708	703.432	479.605	417.863	571.297	768.543	694.431	957.019	510.728	432.158	600.598	401.847	821.966	564.728	909.169	454.146	639.163	709.891	964.131	868.07		704.644	929.264
P28838	Cytosol aminopeptidase OS=Homo sapiens OX=9606 GN=LAP3 PE=1 SV=3	LAP3	56.1663		531.186	184.082													244.926	728.053	2071.22					253.692		1167.75	766.29	7297.37			160.678	191.994	554.166		207.705		265.764	423.769		198.81	730.883	1217.56	362.876	341.739	645.052	263.78	2319.76
P29034	Protein S100-A2 OS=Homo sapiens OX=9606 GN=S100A2 PE=1 SV=3	S100A2	11.1168																1700.19	219.015	81547.5								950.128	1235.01			515.259				473.321						454.268	1216.02				1955.85	2406.95
P29120	Neuroendocrine convertase 1 OS=Homo sapiens OX=9606 GN=PCSK1 PE=1 SV=2	PCSK1	84.1516	1769.39	2384.16	1018.48	799.211	3407.03	1486.21	1248.46	511.71	1736.96	2002.61	1220.84	1255.63	1366.79	1891.54		4495.22	2133.73	1531.29	1652.2	1432.74	1211.87	1057.54	1755.87	1901.15	1628.92	1097.87	633.414	972.239	2306.59	2066.55	1179.14	2705.41	1723.09	1452.37	1099.74	2053.18	2490.68	2773.6	1606.64	2451.88	2716.82	1528.24	1493.91	328.582	1490.82	1343.01
P29218	Inositol monophosphatase 1 OS=Homo sapiens OX=9606 GN=IMPA1 PE=1 SV=1	IMPA1	30.1888																		286.11									171.238					142.711	182.171								103.964
P29279	CCN family member 2 OS=Homo sapiens OX=9606 GN=CCN2 PE=1 SV=2	CCN2	38.0914	2502.11	2842.94	2806.36	606.238	2628.2	1628.21	1796.49	1677.31	2080.63	1784.33	812.931	1447.5	1718.22	2233.51	1297.35	2842.01	1887.31	1775.06	2192.83	2563.77	2327.41	2549.78	2738.04	3426.86	1219.32	2270.34	2416.56	4915.94	1969	6470.2	4856.76	5375.18	4013.12	2760.63	2369.19	4646.68	4072.77	3465.8	3147.04	4216.27	2958.05	1896.98	4255.48	2662.19	3603.65	1735.51
P29323	Ephrin type-B receptor 2 OS=Homo sapiens OX=9606 GN=EPHB2 PE=1 SV=5	EPHB2	117.493	134.965			844.815		281.032										200.204	254.784		360.386	368.554	200.682			218.593					379.678	488.646	266.312		385.809	332.079		387.362		380.432	500.333		540.187	290.326	598.348		411.973
P29373	Cellular retinoic acid-binding protein 2 OS=Homo sapiens OX=9606 GN=CRABP2 PE=1 SV=2	CRABP2	15.693		251.388					97.9592	386.891						180.806	431.874	459.897	228.092	5362.17					1286.81		1155.76	516.651	1407.3	300.505	349.496	455.107	220.809	491.411	103.563	2199.22	293.555	285.496		123.952		312.779	344.084	720.772	743.33	443.014	1004.48	479.316
P29401	Transketolase OS=Homo sapiens OX=9606 GN=TKT PE=1 SV=3	TKT	67.8776	244.584	1251.06	370.626	76.5367	183.87	114.519	116.967	766.76	206.05	208.822	51.6323	115.088	61.8826	305.524	1201.75	407.713	894.454	94.9598	72.1566	1073.29	364.651	162.665	681.534	304.232	2594.71	2522.29	6624.78	449.323	219.09	776.282	771.617	1668.78	329.781	635.963	268.25	927.149	1418.57	142.186	306.887	1374.64	4078.34	786.417	576.797	842.557	647.706	4397.96
P29508	Serpin B3 OS=Homo sapiens OX=9606 GN=SERPINB3 PE=1 SV=2	SERPINB3	44.5646	141.853		108.233		231.471	67.9558				127.064		114.981	830.657	157.323		1869.97		19472.3	36.7813		444.091		1439.25			227.929	74.8103			1119.88		272.221	340.608	2614.6		90.8294		80.4556		29.875	85.9706			43.9205	1845.15
P29622	Kallistatin OS=Homo sapiens OX=9606 GN=SERPINA4 PE=1 SV=3	SERPINA4	48.542	15516.1	17273.2	22036.8	7951.23	17830.2	18149.3	10578.4	8084.06	11986.4	13179.5	10172.4	11605.5	10867.3	17774.6	8714.36	14254.8	10414.7	13103.1	13801.5	18643.2	14867.1	12482	9236.88	14131.4	13891.1	15211.1	6549.06	12716.9	11814.4	12638	18008.2	15528.2	26341.9	17793.1	12304.4	14612.7	21944.4	19466.9	18550.8	17155.8	17057.4	10774.9	17853.4	6627.37	16571.5	9998.77
P29692	Elongation factor 1-delta OS=Homo sapiens OX=9606 GN=EEF1D PE=1 SV=5	EEF1D	31.1218		301.611						186.102	194.989	452.722				132.388		3281.79	283.767	2404.52					234.419			621.382	1243.5			732.835	203.301	341.868		355.924		106.474	570.312		191.088	290.219	612.174	257.416	762.225	748.732	652.647	182.217
P30041	Peroxiredoxin-6 OS=Homo sapiens OX=9606 GN=PRDX6 PE=1 SV=3	PRDX6	25.035	345.999	2090.83	569.377	194.388	535.715	330.653	667.593	1556.36	380.239	496.165	173.708	364.616	255.992	541.117	422.404	1466.77	2864.86	1449.33	389.523	455.167	521.892	677.911	895.682	705.79	3590.83	3297.44	14787.6	2268.97	1078.87	3142.19	1999.16	5624.82	5468.62	1631.62	1514.94	1452.12	1760.09	1075.74	1289.48	4393.36	4903.78	3272.05	2819.85	17478.6	3708.46	2584.99
P30043	Flavin reductase (NADPH) OS=Homo sapiens OX=9606 GN=BLVRB PE=1 SV=3	BLVRB	22.1193		578.344	257.505		242.605	274.187	1357.54	2295.18				265.176	499.659		764.209	925.417	466.268	622.624		154.429	342.034		225.01	176.314	887.346	2376.92	3092.93	1435.96	1020.75	3270.48	8004.14	12804.9	1012.57	485.594	3633.99	388.991	546.29	1251.87	1614.65	3624.84	993.378	1262.62	1282.14	39631.5	6046.43	1436.27
P30044	Peroxiredoxin-5, mitochondrial OS=Homo sapiens OX=9606 GN=PRDX5 PE=1 SV=4	PRDX5	22.0864		1271.26	268.987		103.332		193.289	400.151	407.055	198.537		404.026		291.64	762.289	493.611	2379.44	833.106	233.253	468.978	307.197		747.499	357.803	1776.08	1730.35	21687.8	861.133	172.93	522.499	410.793	2384.63	235.814	967.638	282.259	966.703	2518.76	219.797	592.071	2941.22	5035.95	3032.59	2210.76	4556	1032.61	2434.27
P30046	D-dopachrome decarboxylase OS=Homo sapiens OX=9606 GN=DDT PE=1 SV=3	DDT	12.7118	759.901	3464.13	493.113	267.723	615.957	435.666	1009.55	2627.03	277.786	658.314	532.905	1074.3	175.538	561.563	1473.88	1324.12	2440.48	1391.33	331.414	956.132	493.646	450.267	515.286	946.962	10161.4	3233.64	12151.4	1707.39	872.713	2552.44	3978.38	8010.81	7749.21	1435.94	2319.87	860.779	2068.68	1300.66	2479.62	3883.06	5595.23	2522.85	2896.53	21296.5	3165.37	9403.37
P30048	Thioredoxin-dependent peroxide reductase, mitochondrial OS=Homo sapiens OX=9606 GN=PRDX3 PE=1 SV=3	PRDX3	27.6927		579.81			303.587	454.98		889.656		395.783		496.179		324.571		427.722	483.159	3976.23						156.343	3097.92	637.338	586.469	392.23	262.405	373.303	430.49	919.872	473.558	476.549	272.692	342.793	203.944	275.369	371.26	439.588	327.052	364.708	643.554	628.478	606.941	603.267
P30049	ATP synthase subunit delta, mitochondrial OS=Homo sapiens OX=9606 GN=ATP5F1D PE=1 SV=2	ATP5F1D	17.49					209.987	298.359	519.555	1627.62		1127.74		486.124		757.184		1540.2		2010.98							5611.48	1830.85	672.857	1117.22		328.937	822.042	2327.36		1524.5	296.403	715.852	803.398		1079.15	474.594		1132.04	2665.7		2539.59	1971.59
P30050	60S ribosomal protein L12 OS=Homo sapiens OX=9606 GN=RPL12 PE=1 SV=1	RPL12	17.8186		2792.28			587.072	484.391		1347.96	375.066	2104.55	170.933	579.905		1129.85		10151.6	3399.67	13275.1	504.109	990.289	223.195		3929.62		5079.12	4876.72	15735	2087.93	511.121	11222.7	1580.58	7971.42	1212.89	4895.23	1268.69	1784.86	3462.07	886.431	1461.53	3284.99	4948.18	4284.4	5399.67	7540.74	7870.76	4948.76
P30085	UMP-CMP kinase OS=Homo sapiens OX=9606 GN=CMPK1 PE=1 SV=3	CMPK1	22.2223	50.8573	393.221	112.93		70.1567	41.0658	158.726	318.466	109.537	143.283				165.576	175.079	468.366	538.37	2825.3	116.072	144.166			319.485	120.379	429.703	472.34	2921.87	221.436	148.323	354.385	198.263	806.173	162.936	415.546	133.415	286.992	605.76	183.123	146.679	946.441	1060.06	635.513	572.421	1850.34	446.021	835.098
P30086	Phosphatidylethanolamine-binding protein 1 OS=Homo sapiens OX=9606 GN=PEBP1 PE=1 SV=3	PEBP1	21.0568	2632.73	5468.84	2967.35	1700.65	3768.32	1943.47	2303.4	4082.2	1421.15	1068.8	1825.32	2421.11	1883.43	3029.16	2956.06	3377.61	4921.47	2302.68	1953.62	3636.39	2525.99	2973.33	3066.28	3925.93	8434.22	7603.31	22728	3688.51	4154.81	6430.48	5709.74	8505.44	23459.1	4288.01	4353.65	4741.83	4509.53	3497.53	3268.97	7505.43	9787.62	5242.97	3781.06	6656.57	4679.42	21380
P30101	Protein disulfide-isomerase A3 OS=Homo sapiens OX=9606 GN=PDIA3 PE=1 SV=4	PDIA3	56.7824	2777.61	2995.56	2333.48	645.504	3030.04	1953.81	2168.03	2985.5	1966.57	1841.28	1099.88	1460.98	1857.28	2633.75	520.95	3814.31	2247.73	2403.52	1887.03	2339.67	2260.75	1831.99	2759.26	2945.11	3722.34	3429.85	2450.41	2398.63	3197.72	3280.28	4531.65	3706.21	2991.92	3688.24	2199.19	2988.67	2958.6	3065.89	2474.85	3660.55	3509.2	2539.11	2941.18	1795.11	3160.53	4416.81
P30153	Serine/threonine-protein phosphatase 2A 65 kDa regulatory subunit A alpha isoform OS=Homo sapiens OX=9606 GN=PPP2R1A PE=1 SV=4	PPP2R1A	65.3086	474.929	344.891	203.332							273.302		522.55			291.713	2975.02	230.561	1669.79	784.763				2697.34	545.885	418.921	1604.95	879.846			449.803		766.362		945.263	79.0681	2546.33	495.51	624.502		584.591	791.124	365.617	116.868	1875.38	787.922	688.668
P30530	Tyrosine-protein kinase receptor UFO OS=Homo sapiens OX=9606 GN=AXL PE=1 SV=4	AXL	98.3367	3154.85	2756.87	2470.63	1690.55	3087.46	2984.11	2838.47	2834.17	2583.57	2513.46	1863.03	2243.1	2380.14	3109.77	1860.04	2909.92	1884.62	1870.22	2350.69	2711.53	2783.19	2094.68	2910.47	2616.49	2156.42	2525.44	1436.17	3192.67	3012.15	3192.08	3688.64	2771.42	4482.78	4321.84	3122.34	3865.42	4115.28	2816.8	3179.16	3534.92	3890.4	3726.77	2676.67	2013.54	2365.09	4124.17
P30536	Translocator protein OS=Homo sapiens OX=9606 GN=TSPO PE=1 SV=3	TSPO	18.8279	354.868	415.865						389.233								470.855		4482.01							768.315		614.637	405.532		324.606		1911.87		1057.39	230.196		259.526			516.324			370.168	1373.3	1273.93
P30566	Adenylosuccinate lyase OS=Homo sapiens OX=9606 GN=ADSL PE=1 SV=2	ADSL	54.8893																																678.985											215.61	1744.41
P30613	Pyruvate kinase PKLR OS=Homo sapiens OX=9606 GN=PKLR PE=1 SV=2	PKLR	61.8302	347.46	998.976	215.674	147.529	570.906	211.12	191.116	541.692	394.508	520.275	168.477	201.099	225.188	428.848	471.501	1124.87	1320.48	695.151	245.452	737.816	544.938	126.074	850.888	558.426	1688.61	2523.55	3850.39	801.826	940.376	1415.7	964.995	1070.77	646.787	1530.86	628.575	1254.29	2357.36	615.807	863.149	1911.41	4480.68	1454.09	1129.02	1288.25	1667.7	3089.62
P30622	CAP-Gly domain-containing linker protein 1 OS=Homo sapiens OX=9606 GN=CLIP1 PE=1 SV=2	CLIP1	162.246																564.326																													211.812
P30626	Sorcin OS=Homo sapiens OX=9606 GN=SRI PE=1 SV=1	SRI	21.6764		140.41				69.9484	114.251	194.795								231.615	120.581	320.425		59.4044			163.039	99.4947	364.869	279.898	658.461		251.717	847.169	441.3	883.074	305.483	213.511	284.105		215.061	145.351	158.577	494.405	373.016	252.33	395.015	2411	666.457	231.755
P30740	Leukocyte elastase inhibitor OS=Homo sapiens OX=9606 GN=SERPINB1 PE=1 SV=1	SERPINB1	42.7418	162.471	861.958	126.875		157.992	110.613	115.254	241.112	198.87	278.397	143.714	113.961	109.431	143.755		281.414	1682.73	254.261	167.017	171.68	78.4332	77.9416	109.548	356.098	252.097	870.14	19651.5	250.82	217.16	309.576	583.78	1009.71	514.438	286.86	122.082	294.566	407.1	156.174	428.071	877.515	1072.53	1987.39	503.041	1393.67	423.661	1148.42
P30838	Aldehyde dehydrogenase, dimeric NADP-preferring OS=Homo sapiens OX=9606 GN=ALDH3A1 PE=1 SV=3	ALDH3A1	50.3949	5665.16	26050.2	6896.05	996.923	1391.89	1327.22	4492.62	14071.5	3508.13	5041.23	778.262	576.944	367.448	13147.2	15961.9	6728.44	18266.3	811.038	1025.26	21283.3	5213.62	679.316	7675.48	5190.67	7149.99	29575.2	94058.2	5473.74	9324.58	11690.8	7974.62	14893.7	6266.44	23144.2	5415.19	8831.07	31509.4	2796.56	8221.38	19991.8	51031.7	24067.7	8680.81	8323.09	14612.2	76505.7
P31025	Lipocalin-1 OS=Homo sapiens OX=9606 GN=LCN1 PE=1 SV=1	LCN1	19.25	33651.6	48585.2	18687.9	26022.8	35633.4	14831	7685.07	43311.5	17011.6	4532.52	14019.3	4220.62	8893.97	19930.2	12330.8	35133.3	254649	18385.3	16002.3	39227	28450.2	13072.4	46714.4	43687.2	20483.2	54603.8	370655	17165.7	21460.9	25681.5	37694.2	413596	20917.7	10424.7	31960.5	16900.7	9517.16	22109	11402.6	678306	57094.5	24040.3	32360.9	432757	22706.8	27899
P31146	Coronin-1A OS=Homo sapiens OX=9606 GN=CORO1A PE=1 SV=4	CORO1A	51.0262		440.602	270.584		141.724					735.818		427.86		308.263	989.39	799.008	666.68	428.47				220.121		106.361		357.133	1564.65	622.565		928.98	176.619	674.29	357.684	390.855	1020.11	106.236		98.329	950.406	424.612		666.721	776.311	1791.27	661.543
P31150	Rab GDP dissociation inhibitor alpha OS=Homo sapiens OX=9606 GN=GDI1 PE=1 SV=2	GDI1	50.5827		3699.17	1530.19												1622.64		999.805			1107.74				1156.65	1895.85	1547.84	3424.61		2018.3		2234.98		3135.12	421.271		1395.75				1446.85	3663.08			2437.36		3857.04
P31151	Protein S100-A7 OS=Homo sapiens OX=9606 GN=S100A7 PE=1 SV=4	S100A7	11.471	191.301	162.105	391.15	73.9008	355.58	240.298		1012.32		377.006	251.494		641.817	281.014	96.8208	360.271	35.8646	8775.91	327.092	273.923	152.385	266.414	686.593	131.041	190.401	33.2138	845.266	100.774	288.952	348.174	204.04	1483.69	553.59	370.308		123.391	273.573	588.448	82.139	363.7	110.355	79.5881	196.739		420.556	136.244
P31153	S-adenosylmethionine synthase isoform type-2 OS=Homo sapiens OX=9606 GN=MAT2A PE=1 SV=1	MAT2A	43.6607																		5096.37									3266.93								2993.43
P31371	Fibroblast growth factor 9 OS=Homo sapiens OX=9606 GN=FGF9 PE=1 SV=3	FGF9	23.4405		293.263	72971.7		297.948	10.5517	228.452		303.643			79.6646	7.10683e-05	129.25		950.322	94.3575	45.426	211.09	479.611	109.477		295.696	244.905			143.948	86.9862	74.6456		115.391	156.563	29.3613	131.836		256.284		148.186	233.819	210.116	24.8836	469.067	231.6		861.589
P31941	DNA dC->dU-editing enzyme APOBEC-3A OS=Homo sapiens OX=9606 GN=APOBEC3A PE=1 SV=3	APOBEC3A	23.012		225.686															218.299									1213.23	415.368										1389.66
P31942	Heterogeneous nuclear ribonucleoprotein H3 OS=Homo sapiens OX=9606 GN=HNRNPH3 PE=1 SV=2	HNRNPH3	36.9265																187.287		1369.94														192.184		146.38					98.1419		77.3043		156.658		214.144
P31943	Heterogeneous nuclear ribonucleoprotein H OS=Homo sapiens OX=9606 GN=HNRNPH1 PE=1 SV=4	HNRNPH1	49.2295	232.518	608.03	263.111			617.327		142.645		1244.4		264.055		950.646		6172.48	316.784	7107.42	138.973	218.196			1302.67		785.349	2109.97	2319.04	813.855	608.214	4286.78	412.707	2904.51	612.961	3691.51	924.661	428.495	1242.62	477.883	827.698	960.616	1373.71	923.717	2621.19	1555	4907.28
P31944	Caspase-14 OS=Homo sapiens OX=9606 GN=CASP14 PE=1 SV=2	CASP14	27.6795	161.148	34.9035	209.194		235.216	141.279		1038.19		98.437	41.7884	24.5866	1108.37	37.584		406.352		15712.1	34.9024		30.6998		283.262	135.73			49.3204		136.246	573.023	69.3729	271.523	233.755	385.168		38.3894	25.0725	64.3492		85.2488	179.133	35.0626	90.9996		1885.97	109.26
P31946	14-3-3 protein beta/alpha OS=Homo sapiens OX=9606 GN=YWHAB PE=1 SV=3	YWHAB	28.0824	470.602	2205.47	508.242	256.515	375.045	443.44	376.082	1038.25	304.952	569.479	210.54	421.74	183.04	678.296	522.88	4430.68	1995.19	4456.5	408.28	566.907	505.121	357.522	1153.48	626.463	1769.68	2744.14	12776.8	963.115	646.468	1736.67	1527.5	2818.13	2013.03	2115.09	827.3	1136.77	1707.26	531.293	608.581	2427.75	5245.84	1786.66	1846.35	3238.72	2200.88	4492.13
P31947	14-3-3 protein sigma OS=Homo sapiens OX=9606 GN=SFN PE=1 SV=1	SFN	27.7741	126.42	736.722	149.367	95.5615	57.5429	51.0494		317.44	194.063	194.943	59.1688	81.6264	77.4047	211.165	526.427	6165.45	1088.52	4424.87	52.3461	245.483	125.478		2075.23	201.974	187.897	2093.92	6724.84	235.729	81.4888	10927.6	218.103	2113.36	253.238	5790.73	112.339	860.336	2168.29	49.7895	202.67	1457.48	3637.95	1604.24	663.524	909.111	5812.35	3144.46
P31948	Stress-induced-phosphoprotein 1 OS=Homo sapiens OX=9606 GN=STIP1 PE=1 SV=1	STIP1	62.6392		512.064				239.137	472.117	453.629		545.505				270.214		829.869	351.591	350.617					231.432		770.037	967.633	1149.71	335.645	142.629	344.063	542.074	901.529	382.124	320.121	143.605	326.496	716.505	165.116	399.979	1077.23	1889.78	635.3	474.51	2150.26	880.73	1026.77
P31949	Protein S100-A11 OS=Homo sapiens OX=9606 GN=S100A11 PE=1 SV=2	S100A11	11.7404	287.502	1729.46	469.626					776.926	513.762	511.148		878.573			1178.04	1972.14	7585.3	26146	520.977	800.071	581.045	319.57	2157.83	1197.37	328.819	3781.74	86935.3	602.494	424.658	2006.15	2083.17	4593.86	602.084	3662.19	540.616	735.892	2171.22	405.091	799.417	4904.25	4033.78	5802.61	3035.94	6709.55	2699.11	4859.97
P32004	Neural cell adhesion molecule L1 OS=Homo sapiens OX=9606 GN=L1CAM PE=1 SV=2	L1CAM	140.003	983.185	1010.66	820.877	364.109	1322.43	1147.3	742.024	602.265	584.105	628.283	697.925	722.751	685.603	911.741	714.934	913.316	1232.55	737.8	1035.16	1326.5	923.82	888.551	852.199	1590.13	773.704	1337.34	660.4	1242.22	1904.04	1379.75	2216.38	1654.54	2755.2	1423.41	915.523	1532.73	1370.04	1267.48	1256.66	1738.03	1507.96	1340.69	1277.8	369.618	1538.22	836.032
P32119	Peroxiredoxin-2 OS=Homo sapiens OX=9606 GN=PRDX2 PE=1 SV=5	PRDX2	21.8919	349.833	1121.11	405.205	338.1	629.255	682.381	2967.49	2245.87	486.428	647.284	255.024	279.927	722.944	587.057	839.259	1646.68	765.5	6858.26	336.632	542.729	459.992	298.44	670.975	523.025	2100.17	3264.66	3094.7	1463.29	1414.17	3608.34	6810.83	13629.7	1771.63	869.005	3318.23	714.429	1098.11	1437.8	2367.01	4691	1910.8	1281.77	1070.89	23329.4	5678.7	1591.77
P32320	Cytidine deaminase OS=Homo sapiens OX=9606 GN=CDA PE=1 SV=2	CDA	16.1847				378.406		369.565											521.167	2126.4														674.779		402.476
P32754	4-hydroxyphenylpyruvate dioxygenase OS=Homo sapiens OX=9606 GN=HPD PE=1 SV=2	HPD	44.9343						99.5354		472.433		538.516	38.4847																						6504.42									221.615
P33151	Cadherin-5 OS=Homo sapiens OX=9606 GN=CDH5 PE=1 SV=5	CDH5	87.5284	1834.68	2396.68	2402.59	2953.05	1792.21	2350.11	1264.72	1460.86	390.973	867.751	1441.54	3430.58	1751.28	1602.22	3389.9	1973.18	2128.64	748.081	1220.6	4223.09	2748.19	3211.71	2147.91	1471.68	1670.89	1332.43	894.293	863.379	906.603	1174.94	1552.69	1265.7	1174.7	1162.3	1987.09	809.227	1116.39	1303.3	1235.76	995.742	1103.02	801.868	1130.09	922.367	2102.58	679.254
P33241	Lymphocyte-specific protein 1 OS=Homo sapiens OX=9606 GN=LSP1 PE=1 SV=1	LSP1	37.1916			206.388									147.548				182.723	681.282										24926.9					822.233	370.984	129.338								814.293	146.592	1504.37
P33908	Mannosyl-oligosaccharide 1,2-alpha-mannosidase IA OS=Homo sapiens OX=9606 GN=MAN1A1 PE=1 SV=3	MAN1A1	72.9685	896.733	959.94	826.989	529.016	1233.6	706.034	415.287	398.892	598.539	541.605	485.386	600.302	466.124	726.753	604.199	1715.72	907.109	621.306	724.244	1301.62	768.78	1119.71	974.479	1408	564.018	826.362	562.859	738.659	984.693	523.664	1111.6	730.491	1651.63	1007.74	528.161	1022.67	825.942	784.851	804.18	960.122	936.926	654.15	832.544	318.002	703.628	355.755
P34059	N-acetylgalactosamine-6-sulfatase OS=Homo sapiens OX=9606 GN=GALNS PE=1 SV=1	GALNS	58.026	1722.33	2498.3	1543.4	1081.31	1963.82	1902.85	1400.84	1640.09	1107.48	678.053	1338.18	1188.68	1325.63	1585.12	1826.86	1831.57	1598.01	2862.31	2015.74	2146.69	1055.55	1582.25	1356.71	2775.49	1562.15	1587.05	1543.46	2782.86	2759.88	1961.37	3795.18	2214.55	2546.58	2396.18	1364.52	2361.17	2108.9	2092.01	1602.63	3193.97	2642.98	1879.74	2082.97	295.265	1791.43	1870.5
P34096	Ribonuclease 4 OS=Homo sapiens OX=9606 GN=RNASE4 PE=1 SV=3	RNASE4	16.8405	3775.44	2730.79	3455.6	1526.93	3694.74	1707.03	1150.02	836.837	837.222	1811.61	1393.25	1240.74	1462.19	2708.42	1775.12	3359.78	2121.37	1545.88	2332.72	4118.12	2001.07	3097.56	3208.42	3992.85	1027.51	1526.71	1444.25	1505.23	2169.08	1736.91	3353.22	1786.45	4612.73	2540.7	1516.75	1590.8	1258.14	1782.31	2662.34	2231.21	1701.18	1714.38	1212.99	760.777	1617.37	303.123
P34913	Bifunctional epoxide hydrolase 2 OS=Homo sapiens OX=9606 GN=EPHX2 PE=1 SV=2	EPHX2	62.6157								69.6202								152.289										201.638	179.496					117.572	478.419	116.433			126.912		51.6486	189.773	295.541				76.4948	105.897
P34932	Heat shock 70 kDa protein 4 OS=Homo sapiens OX=9606 GN=HSPA4 PE=1 SV=4	HSPA4	94.3309	60.5027	1165.72	296.691		184.575			358.302							82.2295	585.79	1164.73			226.321			459.58	192.766	1229.6	1039.04	2152.16			893.597	656.122	1349.66	330.261	685.759	491.427	116.261	654.908	125.379		809.577	1368.19	821.223	725.423	2471.47	740.79	2295.52
P34998	Corticotropin-releasing factor receptor 1 OS=Homo sapiens OX=9606 GN=CRHR1 PE=1 SV=1	CRHR1	50.7192	219.637	82.5575	355.237													127.216					194.882		294.04			356.734		178.481	273.047		198.736			215.225	290.438	860.237		211.294	209.616	213.508	233.823
P35030	Trypsin-3 OS=Homo sapiens OX=9606 GN=PRSS3 PE=1 SV=2	PRSS3	32.5288									1216.84								1033.26					56.9803				1073.58									969.19
P35052	Glypican-1 OS=Homo sapiens OX=9606 GN=GPC1 PE=1 SV=2	GPC1	61.6802	2388.7	2326.1	1793	1061.3	2779.44	2071.64	1282.18	1567.22	1792.96	1475	1583	1390.84	1638.47	2561.11	1059.78	2687.99	1780.8	1072.78	2409.89	2703.37	1668.67	1674.53	1770.67	3343.78	2015.29	2253.32	2166.59	2721.16	2727.64	2468.09	4685.87	2250.3	4049.23	3631.26	1303.1	2932.47	2723.28	3355.66	2566.13	3499.19	2643.58	2887.11	2296.38	844.072	2608.94	1883.85
P35221	Catenin alpha-1 OS=Homo sapiens OX=9606 GN=CTNNA1 PE=1 SV=1	CTNNA1	100.071																371.814		639.191									1077.02					321.626	577.114		344.025							425.599	443.912	580.116	632.892
P35222	Catenin beta-1 OS=Homo sapiens OX=9606 GN=CTNNB1 PE=1 SV=1	CTNNB1	85.4966		4650.75					1683.04	2326.25		130.956		2289.55				1753.83		2013.47		2171.95			1089.61			2871.44	2280.11		972.984	2866.78		1964.1	1007	2044.09		1393.54	1263.32			3161.24	2575.51	923.876	1504.19	1153.38	462.508	634.475
P35232	Prohibitin 1 OS=Homo sapiens OX=9606 GN=PHB1 PE=1 SV=1	PHB1	29.8041								251.017		448.28				122.895		401.721		2913.49							743.929	263.501	190.199	314.35			165.632	464.42		309.845			321.678		188.259			132.251	619.035	461.548	441.938	370.523
P35237	Serpin B6 OS=Homo sapiens OX=9606 GN=SERPINB6 PE=1 SV=3	SERPINB6	42.6219		87.8386			96.4832				89.6107					96.2888		93.3062	125.573	53.9399									223.968	142.561	115.725	255.391	125.823	599.692	1755.61	94.2421	92.5322	58.4234	60.8015	97.4734	158.276	354.881	223.931	98.1478	23.039	227.36		420.292
P35241	Radixin OS=Homo sapiens OX=9606 GN=RDX PE=1 SV=1	RDX	68.5639	364.187	982.705	402.557	133.265	421.415	382.532	236.584	993.884	273.466	436.648	192.269	393.186	219.387	404.124	394.649	1432.6	1244.09	1707.53	363.611	564.328	480.216	751.064	1134.72	685.887	764.684	2111.22	6455.37	567.902	341.245	1018.17	811.816	1599.42	1093.06	1159.94	398.241	693.168	1075.19	250.205	521.345	1214.42	2819.58	1316.89	1099.18	1636.15	978.541	3085.81
P35268	60S ribosomal protein L22 OS=Homo sapiens OX=9606 GN=RPL22 PE=1 SV=2	RPL22	14.787	721.17	696.691	692.492		642.975			228.714								7703.37	952.036	25947.9		598.73			3523.38			4835.9	7274.5	1441.22		3328.41	1267.85	5119.17	1687.89	6431.53		1350.3					4365.09	1471.79		2461.3	6683.47	1332.03
P35318	Pro-adrenomedullin OS=Homo sapiens OX=9606 GN=ADM PE=1 SV=1	ADM	20.4204	2909.59	4024.37	1976.88	405.313	3670.28	2236.69	2733.62	2715.33	2506.67	2413.32	1366.71	2107.32	1527.47	2655.97	936.337	4104.42	1932.09	1355.57	1838.04	2080.51	1412.2	1385.57	2031.26	3933.02	2721.88	4233.42	1317.95	2120.71	2149.07	2381.95	4064.55	2398.84	4991	2639.8	1445.07	3773.86	3098.73	2087.05	4575.05	3885.06	3786.47	1842.04	2192.96	794.583	2817.61	2954.6
P35326	Small proline-rich protein 2A OS=Homo sapiens OX=9606 GN=SPRR2A PE=1 SV=1	SPRR2A	7.96539																16116.1		86440.8									1133.28					1716.09		9095.91											3149.18
P35442	Thrombospondin-2 OS=Homo sapiens OX=9606 GN=THBS2 PE=1 SV=2	THBS2	129.991	452.832	727.761	1104.52	285.683	827.76	194.012	309.025	862.533	435.323	602.373	346.588	471.231	263.877	269.469	437.527	942.727	508.176	374.01	215.51	533.764	1216.28	289.664	1299.64	752.788	510.331	404.54	358.108	272.94	425.262	463.646	777.804	428.741	190.038	382.346	441.611	155.015	346.997	309.189	316.348	274.728	182.026	275.588	192.763	429.362	272.391	228.536
P35443	Thrombospondin-4 OS=Homo sapiens OX=9606 GN=THBS4 PE=1 SV=2	THBS4	105.869	4324.05	3814.24	3308.47	1955.69	3639.95	3214.01	2138.6	2104.87	3053.16	2484.5	2095.86	2582.2	2200.08	2727.78	2766.55	3482.42	3295.25	2118.23	3698.36	3487.13	2940.19	2653.53	4367.88	6959.15	2321	4208.25	2597.06	2796.41	2868.69	2375.74	3339.47	3215.01	2774.77	4019.3	3634.92	2277.78	2104.78	3087.12	1707.57	2596.07	2985.37	3278.04	3549.57	1635.86	2397.44	1363.59
P35475	Alpha-L-iduronidase OS=Homo sapiens OX=9606 GN=IDUA PE=1 SV=2	IDUA	72.6699	523.106	285.252	674.186	199.029	558.327	248.155	244.966	557.138	426.591	239.011	228.864	290.05	376.559	357.45	223.217	631.49	317.223	1043.99	380.849	192.813	502.693	288.968	479.44	794.309	235.055	378.609	278.909	581.343	583.481	328.164	501.131	585.127	1488.34	728.229	538.033	583.387	449.688	511.424	218.827	654.438	567.35	490.028	480.436	278.537	261.389	137.329
P35527	Keratin, type I cytoskeletal 9 OS=Homo sapiens OX=9606 GN=KRT9 PE=1 SV=3	KRT9	62.0643	5376.94	1377.57	2269.81	1722.69	12130.3	2711.59	1208.17	1689.1	681.07	4616.29	1551.84	1117.1	20990.5	4470.46	574.318	2464.06	343.225	26278.2	1730.84	725.611	4352.01	1377.7	976.981	1155.99	479.316	2154.48	549.58	926.214	1285.69	41370.6	1056.33	1954.02	6989.79	5533.28	440.458	2519.27	1916.13	2610.99	1144.55	2086.88	6041.18	1092.42	2103.65	991.697	12468.2	2307.38
P35555	Fibrillin-1 OS=Homo sapiens OX=9606 GN=FBN1 PE=1 SV=4	FBN1	312.298	12453.2	9631.92	12729.8	6542.27	12606	11755.2	6260.33	6712.45	6608.24	7184.9	6925.18	8303.84	7763.14	9148.4	7868.01	14514	13257.5	7586.48	10227.9	11355.1	6911.72	8745.94	8381.56	12579.9	5772.94	14160.4	7488.37	12896.4	13521.7	10026.2	14033.7	13605.6	17952.8	14799	11740.9	16862.1	13018.6	12630.9	13446.6	14816.9	13273.2	11971	10730.3	5678.8	14020	5512.2
P35556	Fibrillin-2 OS=Homo sapiens OX=9606 GN=FBN2 PE=1 SV=3	FBN2	314.775	920.611	851.226	556.248	435.787	1303.27	719.448	304.804	237.78	429.718	253.473	260.836	502.5	312.766	399.217	397.969	1811.98	550.645	415.756	534.67	658.778	346.422	778.741	765.659	993.369	492.017	634.314	430.638	650.536	730.594	591.737	496.723	1137.34	2031.32	817.748	1452.68	749.05	586.7	1082.17	805.881	1339.39	783.394	733.122	587.607	515.743	872.498	301.087
P35573	Glycogen debranching enzyme OS=Homo sapiens OX=9606 GN=AGL PE=1 SV=3	AGL	174.764		294.489						100.697			2028.52				175.16		293.694							59.7103	477.581	955.159	2986.81			223.637	36.8678	634.223	15.955	176.626		453.74	1050.16		16.0291	484.058	1748.1	641.078	18.1158	382.308	83.1211	1102.1
P35579	Myosin-9 OS=Homo sapiens OX=9606 GN=MYH9 PE=1 SV=4	MYH9	226.532	96.2081	1121.52	219.211		152.367		210.368	1257.11	164.459	377.563	996.254	206.426	162.237	217.723	183.157	1629.66	686.656	7524.92		164.1	145.432		666.539	226.315	2863.54	1608.81	2348.47	661.456	286.199	3182.01	369.987	1848.54	416.351	1803.89	539.559	539.937	972.437	354.346	394.31	1110.37	1956.37	1304.78	997.504	2991.61	1549.16	1076.65
P35580	Myosin-10 OS=Homo sapiens OX=9606 GN=MYH10 PE=1 SV=3	MYH10	228.999		358.204			57.6146			1428.97						90.7902		721.546	302.255	2912.81		75.5012			449.203	260.404	1108.71	676.161	635.505	643.462		571.756	269.769	955.837	95.0986	315.979	498.869	204.061	300.306	196.5	891.815	613.146	608.258	315.135	902.185	852.707	467.949	1465.08
P35590	Tyrosine-protein kinase receptor Tie-1 OS=Homo sapiens OX=9606 GN=TIE1 PE=1 SV=1	TIE1	125.09	337.33	369.154	443.4		476.502	1295.37	100.528		518.467			620.746	519.197	999.243	394.165	373.421	685.571	2446.89	419.194	590.944	409.227	271.762	646.225	614.885		565.773	325.163	732.73	500.064		751.232	811.578	323.346	653.826		448.188	410.481	409.81	125.244	615.302	498.478	623.656	548.949	418.959	664.335
P35606	Coatomer subunit beta' OS=Homo sapiens OX=9606 GN=COPB2 PE=1 SV=2	COPB2	102.487																421.892											218.037																		388.101
P35611	Alpha-adducin OS=Homo sapiens OX=9606 GN=ADD1 PE=1 SV=2	ADD1	80.9551																										247.644	71.621		81.2545			395.111								134.342				1775.02
P35612	Beta-adducin OS=Homo sapiens OX=9606 GN=ADD2 PE=1 SV=3	ADD2	80.8542																																387.593	1048.37							352.129				1266.44
P35613	Basigin OS=Homo sapiens OX=9606 GN=BSG PE=1 SV=2	BSG	42.2004	308.597	604.293	377.587	231.611	392.437	328.424		706.767		234.911		416.1	256.606	353.924	274.667	390.928	559.683		342.985	410.243	402.207	540.388	296.854	466.054	994.765	657.459	755.183	486.587	518.621	560.744	623.285	856.567	626.374	525.734	499.918	576.058	670.549	409.113	571.711	772.411	574.664	769.686	965.772	1201.92	751.536	338.284
P35625	Metalloproteinase inhibitor 3 OS=Homo sapiens OX=9606 GN=TIMP3 PE=1 SV=2	TIMP3	24.145	5929.87	6209.91	4807.85	4416.96	6658.76	4301.41	3389.43	1519.87	4068.94	5966.05	2285.3	2702.1	1713.36	2399.37	3783.16	9686.68	5424.55	2822.35	3442.84	3722.22	3157.3	3782.46	6787.5	9136.37	762.86	6398.8	3531.17	4330.95	7029.48	2346.1	3187.39	4576.19	7668.48	5769.75	3130.68	7239.58	4129.18	4128.97	4617.8	6471.74	4267.35	5737.48	5137.78	1185.68	4388.61	685.519
P35637	RNA-binding protein FUS OS=Homo sapiens OX=9606 GN=FUS PE=1 SV=1	FUS	53.4258																											5521.65		409.616											1113.5	1422.08		932.311			1693.82
P35658	Nuclear pore complex protein Nup214 OS=Homo sapiens OX=9606 GN=NUP214 PE=1 SV=2	NUP214	213.62			64.4798		137.711					29.8335																													32.5876					4956.16
P35749	Myosin-11 OS=Homo sapiens OX=9606 GN=MYH11 PE=1 SV=3	MYH11	227.339	129.576	400.618	396.876		857.036	216.898		623.571		62.2895	490.869		529.005	139.248	1243.99	597.302	385.545	2629.65	516.143		263.803		278.142	191.158	1547.01	1152.28	1075.03	385.439	94.3719	612.896	582.148	948.026	258.87	650.264	282.467	195.912	490.663	254.357	156.991	461.482	1040.04	356.613	683.459	1164.23	666.189	1831.14
P35858	Insulin-like growth factor-binding protein complex acid labile subunit OS=Homo sapiens OX=9606 GN=IGFALS PE=1 SV=1	IGFALS	66.035	5423.43	5945.9	6121.07	7334.24	5251.24	5108.79	2433.04	2398.84	1590.98	2585.58	1884.88	4188.19	2968.37	2707.92	7036.52	5845.84	6754.41	2706.92	3507.3	5182.34	7588.57	6946.45	5098.54	3539.55	3747.03	4679.67	1445.19	2399.16	2191.24	3024.6	3853.04	3463.12	5487.87	2828.55	3240.26	2620.93	2524.31	2921.53	3964.15	2921.46	3093.09	1648.66	1938.83	1456.19	2918.99	1925.39
P35908	Keratin, type II cytoskeletal 2 epidermal OS=Homo sapiens OX=9606 GN=KRT2 PE=1 SV=2	KRT2	65.4329	1195.55	203.008	330.279	286.404	2130.02	844.218	137.055	414.702	297.366	640.501	310.514	541.908	5914.77	1533.08	176.818	1885.99	121.987	2999.93	300.736	318.115	758.545	136.872	677.226	336.922	244.014	375.599	308.069	159.81	1673.04	1704.11	255.477	3451.58	3878.86	4020.85	219.848	939.153	233.721	407.93	109.062	1212.59	1738.77	385.018	713.942	271.057	11206.5	1446.68
P35968	Vascular endothelial growth factor receptor 2 OS=Homo sapiens OX=9606 GN=KDR PE=1 SV=2	KDR	151.527	366.305	1118.27	964.665	322.317	1193.71	993.697	280.052	612.656	329.531	353.522	530.746	541.68	542.544	551.694	467.057	1445.75	1339.72	395.138	408.332	972.845	1154.02	768.925	1177.28	775.618	564.63	617.084	548.55	677.772	1317.72	1195.26	1649.4	1002.15	1328.63	1109.71	636.79	1364.19	1260.07	865.182	1001.43	1547.05	1104.82	996.012	782.413	404.71	1234.7	427.607
P35998	26S proteasome regulatory subunit 7 OS=Homo sapiens OX=9606 GN=PSMC2 PE=1 SV=3	PSMC2	48.6339	418.731	267.857					143.088	73.4509		38.8208						438.243	172.069	542.995				174.243			174.407	502.616	491.313	164.25				463.273	128.981	157.617		128.916	237.042		619.428	307.232	575.686	212.837	223.917	798.893	471.549	162.958
P36222	Chitinase-3-like protein 1 OS=Homo sapiens OX=9606 GN=CHI3L1 PE=1 SV=2	CHI3L1	42.6255	9056.64	23085.4	10338.4	7775.3	23223.5	12005.5	9460.86	14292.3	7205.69	6202.12	9618.31	16544.4	8496.44	10144.5	11625	22602.8	13221.3	6321.97	11379.2	15500.8	15108.4	48954.6	18588.7	16702.7	10710.3	15770.5	12451.1	10630.8	6949.51	10318.1	16221.5	17122.7	9256.12	14039.3	8250.86	8633.41	14813.2	9758.55	6037.55	10547.5	10828.3	6182.18	9849.72	5522.24	6576.43	6071.99
P36405	ADP-ribosylation factor-like protein 3 OS=Homo sapiens OX=9606 GN=ARL3 PE=1 SV=2	ARL3	20.4555		372.818			248.011																						873.94					553.745	1312.34				439.922	112.646		581.604	810.61	195.54
P36507	Dual specificity mitogen-activated protein kinase kinase 2 OS=Homo sapiens OX=9606 GN=MAP2K2 PE=1 SV=1	MAP2K2	44.4241																323.175		323.247									932.067					415.446		169.399							654.303		369.36	1159.83	417.702
P36578	60S ribosomal protein L4 OS=Homo sapiens OX=9606 GN=RPL4 PE=1 SV=5	RPL4	47.6973		431.5								355.067						2025.96		1767.92							1140.3	901.721	1651.76					551.683		394.278		1818.56	368.684			462.113	523.599		779.143
P36871	Phosphoglucomutase-1 OS=Homo sapiens OX=9606 GN=PGM1 PE=1 SV=3	PGM1	61.4491	302.485	544.444	178.519		292.788		802.713	465.023	438.659	668.713	776.204	276.872		230.929	292.5	243.034	628.195	525.512		277.964	321.732	180.171	232.374	315.379	2162.47	989.974	4544.37	340.283	320.889	450.525	786.046	741.976	929.307	439.847	313.121	314.622	563.962	439.815	384.576	621.451	1588.2	891.116	759.057	842.022	485.579	1608.6
P36873	Serine/threonine-protein phosphatase PP1-gamma catalytic subunit OS=Homo sapiens OX=9606 GN=PPP1CC PE=1 SV=1	PPP1CC	36.9838																	483.88	2773.45		517.286	577.817				739.876	726.121				877.369				1589.17						474.381					1044.65
P36896	Activin receptor type-1B OS=Homo sapiens OX=9606 GN=ACVR1B PE=1 SV=1	ACVR1B	56.8065	210.644	623.197	471.89		382.318	123.294	423.323	546.558	1447.04	2088.34				453.906		355.324		705.791	289.889			457.005		560.383		360.022	790.366	196.718	349.181		303.522	372.158	586.387	720.764	225.981	377.089	456.093	411.867	294.468	445.949	599.154		930.482	731.744	473.769	2273.82
P36952	Serpin B5 OS=Homo sapiens OX=9606 GN=SERPINB5 PE=1 SV=2	SERPINB5	42.1003		1094.46	352.58			96.6698		1686.21	242.577			206.5	317.373	288.769	641.333	4686.54	2270.53	3271.01	301.415	640.528	650.978		2521.11	316.717		3113.92	20153.6	387.118	192.293	8276.39	523.711	6316.93	749.273	7383.31		1008.93	3045.53		260.841	2790.86	6202.94	3498.93	1490.73	2511.59	5269.67	2694.69
P36955	Pigment epithelium-derived factor OS=Homo sapiens OX=9606 GN=SERPINF1 PE=1 SV=4	SERPINF1	46.3122	105563	99963.6	106422	41994	133827	103791	77096.8	72522.4	86381.6	56802.4	59840	90936.7	68244.8	100975	59712.7	103701	77303	61689.7	82800.3	115579	92276.3	103858	94397.9	129356	92287.6	95126.6	71910.1	102424	146903	120763	171889	111498	145479	120674	93276.9	124926	118663	97958.8	119787	175104	162603	110458	66854.4	39116.4	99536.4	98276.8
P36957	Dihydrolipoyllysine-residue succinyltransferase component of 2-oxoglutarate dehydrogenase complex, mitochondrial OS=Homo sapiens OX=9606 GN=DLST PE=1 SV=4	DLST	48.7553	480.371				509.53			1050.08							327.023	1347.49	342.584	15125.3	568.873	672.927		578.933	753.826	824.924	2402.54	1266.74		683.252	1419.35	595.149	1417.8	1428.23	985.824	1404.64			620.374	477.134	750.12	894.429	435.498	912.02	1423.29	1071.7	1575.12
P36959	GMP reductase 1 OS=Homo sapiens OX=9606 GN=GMPR PE=1 SV=1	GMPR	37.4188																															1500.62													5107.4
P36980	Complement factor H-related protein 2 OS=Homo sapiens OX=9606 GN=CFHR2 PE=1 SV=1	CFHR2	30.6507	4317.14	11338.8	6842.57	2920.45	3774.55	6577	5502.24	4500.69	3155.97	35735.2	2586.42	8880.7	7394.06	8611.18	3657.69	4231.23	6543.88	2772.51	7884.73	6919.69	4157.37	3383.51	4253.25	7360.1	3913.52	12875.6	2270.91	3985.7	2936.86	3366.42	7553.27	7862.63	8569.66	4072.93	3358.58	2766.62	4327.29	6463.29	3158.02	5837.32	6186.73	3562.9	6940.5	4286.79	3179.58	5252.31
P37173	TGF-beta receptor type-2 OS=Homo sapiens OX=9606 GN=TGFBR2 PE=1 SV=2	TGFBR2	64.5677	1842.8	1506.92	1399.87	851.966	2119.38	1013.5	559.817	1561.76	432.181	411.174	853.136	1074.96	948.321	1038.36	936.704	1668.84	1747.36	922.022	1511.98	2042.02	2056.53	1927.39	1828.21	2477.56	1637.51	1495.92	911.096	903.085	1048.64	1484.52	2143.89	1355.79	519.072	1851.07	1484.02	1115.73	734.977	1638.03	1957.07	1982.11	1657.29	1014.74	818.522	439.696	1354.11	441.173
P37802	Transgelin-2 OS=Homo sapiens OX=9606 GN=TAGLN2 PE=1 SV=3	TAGLN2	22.3914	192.96	639.337	305.476	327.096	244.058	334.506	301.351	351.838	562.436	385.077	59.2288	168.829	127.418	631.088	684.856	865.919	848.708	1048.22	178.79	303.838	382.92	153.69	525.084	266.678	314.979	1503.79	10877.4	393.147	278.363	1024.02	274.779	1742.36	992.133	843.466	436.648	897.607	1388.39	193.274	836.41	1832.83	2490.29	1465.23	1308.44	2256.41	1233.65	521.969
P37837	Transaldolase OS=Homo sapiens OX=9606 GN=TALDO1 PE=1 SV=2	TALDO1	37.5401	57.7981	896.396	48.0502	150.771	214.148	175.496	272.98	706.813	205.874	271.331	158.397	247.025	232.591	372.331	389.361	496.936	883.202	2624.78	133.351	174.526	135.951	189.791	212.976	194.694	963.004	816.987	14074.3	499.838	355.227	1282.7	863.769	1758.05	588.042	747.436	474.537	667.874	839.253	229.282	593.468	1425.5	2220.79	1372.49	1486.39	4387.78	1034.83	2908.43
P37840	Alpha-synuclein OS=Homo sapiens OX=9606 GN=SNCA PE=1 SV=1	SNCA	14.4602		565.017					784.176									217.582			224.637							388.075	248.905	577.807	277.447	595.564	113.164	4287.16	383.946	233.72	1033.71			344.523	511.965	1160.89	287.584	476.019	756.861	12603.3	1407.98
P38117	Electron transfer flavoprotein subunit beta OS=Homo sapiens OX=9606 GN=ETFB PE=1 SV=3	ETFB	27.8436								175.783										438.356							340.022							199.331										157.546	606.528	379.639
P38571	Lysosomal acid lipase/cholesteryl ester hydrolase OS=Homo sapiens OX=9606 GN=LIPA PE=1 SV=2	LIPA	45.419	2681.69	2199.35	1752.09	1543.67	3551.54	3064.37	1920.57	2703.54	2237.07	1764.03	1305.24	1952.56	1344.57	2068.14	1414.19	4256.34	2115.84	1454.66	2248.52	2451.6	2433.56	2063.57	3413.41	2894.67	2071.92	2821.49	1362.32	4959.27	3402.75	2678.17	4363.79	4333.51	4918.19	3950.14	2468.59	3602.07	3591.1	3392.41	2346.17	4152.62	4566.37	3164.16	3018.46	1415.73	2474.89	1367.68
P38606	V-type proton ATPase catalytic subunit A OS=Homo sapiens OX=9606 GN=ATP6V1A PE=1 SV=2	ATP6V1A	68.3041		229.924			738.509			304.863						215.548		1184.73	327.097	7690.81		639.234			562.956		727.722	568.586	3379.58	387.13		498.716		470.62	226.05	802.771		171.88	515.289		167.399	707.275	1170.77	382.943	360.366	1048	844.972	656.8
P38646	Stress-70 protein, mitochondrial OS=Homo sapiens OX=9606 GN=HSPA9 PE=1 SV=2	HSPA9	73.6805																									1611.05							327.438											562.751
P38919	Eukaryotic initiation factor 4A-III OS=Homo sapiens OX=9606 GN=EIF4A3 PE=1 SV=4	EIF4A3	46.871		251.099									92.563					161.593		698.26															312.487				170.453							291.42
P39019	40S ribosomal protein S19 OS=Homo sapiens OX=9606 GN=RPS19 PE=1 SV=2	RPS19	16.0605		1329.01			159.423					929.323				446.514	561.836	3611.77	1545.9	316.835		205.939			468.753	175.539	590.727	2836.39	8325.54	1098.18	308.92	1093.8	254.562	1957.65	759.248	1507.81		1052.76	1990.11	730.401	1098.42	2044.18	3608.2	2496.49	3196.65	4029.44	2013.51	1621.39
P39023	60S ribosomal protein L3 OS=Homo sapiens OX=9606 GN=RPL3 PE=1 SV=2	RPL3	46.1089		128.484														105.496		235.851								288.074	324.39					262					95.8079			65.896	212.631				334.53
P39059	Collagen alpha-1(XV) chain OS=Homo sapiens OX=9606 GN=COL15A1 PE=1 SV=2	COL15A1	141.72	728.11	676.563	529.385	326.054	1009.92	347.315	191.631	618.286	369.09	329.313	1037.23	336.829		377.335	466.833	1174.95	422.723	843.934	748.429	905.404	820.245	1008.05	1012.41	811	599.583	767.987	1141.29	142.798	322.972	355.352	670.271	131.428	439.211	426.927	338.391	1032.32	397.698	691.513	432.85	544.923	631.555	614.877	375.043
P39060	Collagen alpha-1(XVIII) chain OS=Homo sapiens OX=9606 GN=COL18A1 PE=1 SV=5	COL18A1	178.188	11043.1	10236.5	10105.4	6970.82	9084.24	8441.31	6322.88	4696.45	10835.3	10116.2	5885.39	6402.59	5977.75	7592.51	6332	11486.3	8705.47	6388.14	7166.29	8987.09	7979.88	10157	10892.8	11886	3318.25	8176.04	5046.46	8952.66	9957.94	8790.2	7888.27	10356.5	14903.5	12668.6	10309.4	13772.9	10960.4	10557.3	9179.28	10477.2	9416.32	9872.09	11660.5	5767.62	10006.9	3527.8
P39656	Dolichyl-diphosphooligosaccharide--protein glycosyltransferase 48 kDa subunit OS=Homo sapiens OX=9606 GN=DDOST PE=1 SV=4	DDOST	50.8008		218.746			94.7564									425.803		954.532		778.304					553.868		266.928				269.863	525.517		671.914	1111.11	946.86		164.757		265.479	226.127	247.848	387.65	535.203	586.932	528.955	458.618
P39748	Flap endonuclease 1 OS=Homo sapiens OX=9606 GN=FEN1 PE=1 SV=1	FEN1	42.593						141.92				621.443				210.488		108.798										251.884	255.572				55.6648	36.8596			60.8034				55.2708			45.9342	389.029		60.5027
P40121	Macrophage-capping protein OS=Homo sapiens OX=9606 GN=CAPG PE=1 SV=2	CAPG	38.4985		576.783	153.146		166.572					253.839				379.712	198.742	615.976	246.07	626.983		194.066			434.581			1672.41	4486.61			2229.03		1065.04	125.605	1049.3		488.001	2176.94		320.485	1969.03	3726.48	1078.59	796.083	1289.19	927.573	1298.98
P40126	L-dopachrome tautomerase OS=Homo sapiens OX=9606 GN=DCT PE=1 SV=1	DCT	59.1453	888.39	1112.31	737.226	619.436	361.28	1061.56	336.842	648.192	665.538	1431.67	480.441	716.779	766.376	804.686	1271.82	707.146	1699.4	711.729	640.473	931.711	890.43	365.72	1074.24	1004.93	672.839	487.016	1237.94	967.807	822.698	764.18	529.648	361.07	392.287	1253.84	1137.75	327.683	929.237	370.65	676.383	441.33	397.734	887.777	1189.53	8645.15	730.85	2512.98
P40189	Interleukin-6 receptor subunit beta OS=Homo sapiens OX=9606 GN=IL6ST PE=1 SV=2	IL6ST	103.537	1778	2058.48	1596.48	896.37	2314.19	1889.06	1374.6	1413.76	1675.77	1369.48	1177.74	1652.13	1182.64	1812.63	1323.12	2600.63	1940.1	1162.87	1856.1	1949.86	1919.51	1869.33	2302.2	2616.96	1089.37	1493.14	1073.38	1994.8	2604.66	1928.32	2890.61	2346.27	3173.53	2292.58	1761.99	2447.71	1919.1	2281.08	2326.23	2353.24	2053.08	2542.36	2013.99	1074.05	1614.77	944.957
P40227	T-complex protein 1 subunit zeta OS=Homo sapiens OX=9606 GN=CCT6A PE=1 SV=3	CCT6A	58.0242		451.722			41.5283		86.9021	222.494		155.28				75.272		1212.36	760.241	338.538	110.763	84.4994			440.149	111.204	872.828	1568.96	2176.96	282.972	110.967	326.972	225.324	1479.41	336.791	863.069	259.573	543.368	784.971	69.2892	163.424	948.51	1777.1	731.332	528.839	3664.21	711.663	353.446
P40394	All-trans-retinol dehydrogenase [NAD(+)] ADH7 OS=Homo sapiens OX=9606 GN=ADH7 PE=1 SV=2	ADH7	41.4813	87.3329	633.027	239.505		64.4204		174.983	433.716	145.19	124.213	180.488	82.6317		211.312	1075.09	257.571	1241.9	241.676	48.5584	327.005	109.913		195.316	50.6758	155.478	1712.47	5755.87	45.8952	270.082	157.464	259.342	1297.39	131.964	670.061	162.394	581.769	2952.31	85.8886	182.655	3905.03	5573.52	1184.1	854.96	763.804	548.345	2702.8
P40429	60S ribosomal protein L13a OS=Homo sapiens OX=9606 GN=RPL13A PE=1 SV=2	RPL13A	23.5772																441.228		911.152								1714.28	766.443	382.559				1280.07		1054.62											1052.98
P40925	Malate dehydrogenase, cytoplasmic OS=Homo sapiens OX=9606 GN=MDH1 PE=1 SV=4	MDH1	36.4261	421.894	1276.39	482.674	234.03	357.986	412.077	307.254	774.034	237.267	325.225	159.375	300.258	262.159	524.312	707.397	613.557	1227.05	328.405	450.343	819.059	444.644	485.645	539.576	787.892	1817.17	1175.9	4438.09	480.578	786.114	996.952	1221.92	1158.57	1593.37	829.793	582.357	722.288	857.804	472.387	545.472	1126.43	1799.99	738.473	660.188	1454.79	773.096	1765.29
P40926	Malate dehydrogenase, mitochondrial OS=Homo sapiens OX=9606 GN=MDH2 PE=1 SV=3	MDH2	35.5033	126.022	186.563			152.706	203.436	194.689	218.836	181.668	329.418		93.9948	134.745	311.676		886.852	115.698	3000.28		88.3655	56.8444		138.601	154.534	1400.39	487.74	611.473	232.438	292.429	489.739	418.715	622.274	545.076	296.166	104.444	171.6	206.49	120.175	345.013	266.019	394.337	177.273	523.19	560.825	953.625	723.913
P40967	Melanocyte protein PMEL OS=Homo sapiens OX=9606 GN=PMEL PE=1 SV=2	PMEL	70.2551	1338.07	1048.22	1149.99	952.638	1091.62	1621.34	935.716	1085.82	667.76	797.269	1279.09	657.44	856.328	1514.35	1513.9	1016.41	2026.23	973.497	1596.29	2739.61	2420.73	1082.66	3133.62	3274.93	1161.94	1033.87	373.269	690.558	773.218	959.005	1952.8	996.836	864.294	2337.64	1547.39	831.83	775.046	1052.99	766.897	463.482	727.577	834.784	1497.4	293.043	916.703	961.376
P41159	Leptin OS=Homo sapiens OX=9606 GN=LEP PE=1 SV=1	LEP	18.6406		292.59	169.149	197.843	449.587	625.559		626.924	166.845	215.074	453.515	156.243		424.87	296.826	1083.16	326.137	161.496		588.979	241.27	1083.83	267.091	235.273	322.678	278.515		553.656	156.386			270.239	1980.02	141.785		861.782	250.681	148.657	854.03	410.679	152.879		974.679		322.958
P41217	OX-2 membrane glycoprotein OS=Homo sapiens OX=9606 GN=CD200 PE=1 SV=4	CD200	31.2644	948.505	2035.51	1680.85		1697.27	418.069							674.967			1466.01			2288.7	1554.12	1271.42	1728.87	1754.05	1454.36	609.367				2496.71		4327.29	1486.56	2030.56	3782.91		900.849		3219.6		3287.49	1850.67				830.578	745.085
P41222	Prostaglandin-H2 D-isomerase OS=Homo sapiens OX=9606 GN=PTGDS PE=1 SV=1	PTGDS	21.0288	52727.2	44644.3	41669.2	16109.7	70244	47354	40294.7	26338.8	31225.5	38116.4	37406.9	31371.1	32144.4	47874.7	35643.2	55255.3	43802.3	37880	44428.7	56036.4	36029.9	59045.3	50008.8	84175.6	39022	61160.8	35332.2	37446.5	53751.9	49985.8	71059.2	39858.4	63728.9	61371.8	36017.4	69540.6	47041.5	36357	64312.3	60507.7	63051.5	43138.8	25394.2	14768.5	37570.6	21963.8
P41271	Neuroblastoma suppressor of tumorigenicity 1 OS=Homo sapiens OX=9606 GN=NBL1 PE=1 SV=2	NBL1	19.4079	6506.96	8615.23	2730.9	937.903	3334.28	6456.54	6138.32	7166.42	9281.3	10592.4	4689.18	4406.2	6445.99	8672.81	2850.31	8955.08	2683.8	6689.76	6272.65	8581.9	4816.5	6682.09	6022.23	7060.69	5693.78	11853.8	5564.65	9138.05	9594.23	8976.49	14900.2	9502.05	4873.06	12734.4	6053.96	8929.41	8740.09	8379.12	9994.84	10539.6	13092.1	9850.29	11288.9	3986.81	8360.26	8953.58
P42167	Lamina-associated polypeptide 2, isoforms beta/gamma OS=Homo sapiens OX=9606 GN=TMPO PE=1 SV=2	TMPO	50.6703										89.4535																															156.475	175.847	276.268		220.342
P42357	Histidine ammonia-lyase OS=Homo sapiens OX=9606 GN=HAL PE=1 SV=1	HAL	72.6976	134.684		121.728		184.648		785.831	554.559					445.679			1450.9		2819.52			202.431		646.992			849.418	1459.2	938.014	700.284	664.157		616.114	256.283	1621.81		679.932			473.795	503.739	738.487		354.308		763.863	521.167
P42574	Caspase-3 OS=Homo sapiens OX=9606 GN=CASP3 PE=1 SV=2	CASP3	31.6079										168.859						183.793										158.91	1404.39										174.941			220.755	284.677		93.9467
P42658	Dipeptidyl aminopeptidase-like protein 6 OS=Homo sapiens OX=9606 GN=DPP6 PE=1 SV=2	DPP6	97.5882					51.4016	89.4722	82.7707							139.915		170.381	66.2758	85.5202	131.424	57.1282	187.37			232.533		104.36	128.544	124.573	147.074	156.467		107.771	151.715	303.977		108.407	198.963	256.002		151.658	330.904		86.1403		93.2731	89.3444
P42765	3-ketoacyl-CoA thiolase, mitochondrial OS=Homo sapiens OX=9606 GN=ACAA2 PE=1 SV=2	ACAA2	41.9241																		21760.3							811.327							311.372								841.913
P42766	60S ribosomal protein L35 OS=Homo sapiens OX=9606 GN=RPL35 PE=1 SV=2	RPL35	14.5515																305.353	261.756									1188.31	3827.87																	1826.23	1393.89
P42785	Lysosomal Pro-X carboxypeptidase OS=Homo sapiens OX=9606 GN=PRCP PE=1 SV=1	PRCP	55.7998	2093.77	2219.02	1789.24	1366.09	3524.36	1724.15	1348.19	1433.14	1879.05	1782.21	1099.49	1770.2	1324.68	2369.44	1884.06	4245.7	3422.87	2147.01	1761.23	3060.67	3100.25	3081.16	3571.08	2735.01	1222.06	1958.81	2003.74	2017.91	2476.92	1848.01	3053.71	3288.85	4490.83	2083.59	2064.88	2760.87	2417.47	2143.3	2381.11	2822.46	3135.14	2042.55	1639.23	981.649	1860.12	548.502
P42857	Neuronal vesicle trafficking-associated protein 1 OS=Homo sapiens OX=9606 GN=NSG1 PE=1 SV=1	NSG1	20.913	609.738	575.29	429.694		617.11	474.873	282.886	272.067		211.436		415.675	298.938		347.511	750.308	514.535		532.825	633.781	442.464	571.989	424.524	1133.56	373.12	688.398	514.487	600.11	1202.65	893.695	935.493	743.281	920.729	589.761	525.42	760.19	879.339	675.534	564.57	1215.36	1043.53	868.808	461.248		810.238	607.984
P43034	Platelet-activating factor acetylhydrolase IB subunit beta OS=Homo sapiens OX=9606 GN=PAFAH1B1 PE=1 SV=2	PAFAH1B1	46.638		204.396						69.8777								250.154	151.67	636.215		320.194					1015.27	204.026	314.38		40.022	267.193	127.254	291.033	145.993	228.461		85.218	200.19			80.7543	205.149	233.868		477.817	226.39	67.7454
P43121	Cell surface glycoprotein MUC18 OS=Homo sapiens OX=9606 GN=MCAM PE=1 SV=2	MCAM	71.6074	1901.74	1172.96	2148.84	1551.15	2071.62	1620.85	1019.84	1374.34	584.24	799.485	941.603	1749.71	847.815	1078.75	2222.9	1821.91	1681.9	833.22	852.391	1810	1137.96	1148.5	1365.64	1586.14	1065.78	1206.69	1263.94	1119.62	1385.24	1357.11	1483.17	1328.39	1919.69	1498.11	1646.68	1611.04	1099.09	1322.43	1415.67	1128.47	1314.25	1283.91	1127.97	724.11	1115.81	729.509
P43146	Netrin receptor DCC OS=Homo sapiens OX=9606 GN=DCC PE=1 SV=2	DCC	158.457	445.395	441.82	268.774	342.178	560.518	563.37	216.98	426.344	216.445	355.392	211.496	306.48	233.443	386.141	430.532	779.742	582.386	326.344	357.661	500.869	379.716	299.015	291.674	659.976	405.049	459.14	302.836	484.243	1093.36	595.015	903.222	832.967	736.704	574.499	694.777	538.748	471.601	669.319	394.733	822.985	718.917	894.229	457.436	256.355	794.287	346.628
P43234	Cathepsin O OS=Homo sapiens OX=9606 GN=CTSO PE=1 SV=1	CTSO	35.9576	2652.15	1620.03	746.423		2459.53	1252.26	1681.34	1069.54	1926.55	2539.09	1717.98	1149.35	1388.21	2172.11	448.664	2256.58	842.613	1659.19	1514.68	2301.08	1501.98	1391.94	1596.06	2203.73	1239.91	2651.56	1480.59	2519.95	4127.84	2374.02	4485.17	2669.23	4577.17	3219.69	1614.49	3007.82	2687.79	2008.21	2492.13	2875.06	2429.65	1922.93	1411.05	660.11	2527.55	637.358
P43235	Cathepsin K OS=Homo sapiens OX=9606 GN=CTSK PE=1 SV=1	CTSK	36.966										511.895					386.487	970.286	477.429				403.588		617.433		296.163	311.033		500.879	819.903	660.357	795.687	902.217	684.709	1469.11	413.588	415.125	369.299	636.929	181.734	1403.56	636.763	520.779	363.651		322.662
P43251	Biotinidase OS=Homo sapiens OX=9606 GN=BTD PE=1 SV=2	BTD	61.1329	20607.1	20521.2	20350.4	13498.5	25734	19742.9	14273	19974.2	10350	7870.76	9800.86	18387.3	11810.9	15545.9	19956.8	22052.6	18653.6	9613.27	16883.9	20924.6	16743	21177.5	16807.7	26679.7	18091.1	17700	14630.7	22450.4	26764.7	21181.7	35348.5	24993.8	27925.6	25421.3	17965.8	26532.7	21494.2	22977.3	22018.6	24524.4	24211.7	19593.6	16551.8	7463.78	20400.5	19988.7
P43320	Beta-crystallin B2 OS=Homo sapiens OX=9606 GN=CRYBB2 PE=1 SV=2	CRYBB2	23.3799	184.024	205.048	79.0666	46.7397	105.035	122.299	106.603	242.99	105.793	91.2502	47.992	91.0642	124.066	73.8583	118.979	112.286	140.948	144.087	2028.54	182.233	185.124	89.3951	118.549	169.786	86.5308	382.958	103.801	1032.1	591.536	1918.06	264.068	3925.17	48899.8	672.946	4147.28	149.944	166.452	741.376	1641.02	258.94	244.026	605.543	221.719	874.038	271.803	119.898
P43487	Ran-specific GTPase-activating protein OS=Homo sapiens OX=9606 GN=RANBP1 PE=1 SV=1	RANBP1	23.3101																											921.587					576.732					382.988			227.5	159.275			1258.25
P43490	Nicotinamide phosphoribosyltransferase OS=Homo sapiens OX=9606 GN=NAMPT PE=1 SV=1	NAMPT	55.5212	81.1983	413.835			1471.41			998.201	495.523	1609.81				1160.41	2086.3	1117.11	637.935	4456.6	159.083				621.901			444.318	6446.1		433.49	229.696	561.995	1209.24	382.983	562.674		537.145	313.279		127.372	419.311	899.031	787.213	368.314	744.1	533.77	598.55
P43652	Afamin OS=Homo sapiens OX=9606 GN=AFM PE=1 SV=1	AFM	69.0691	5448.31	7142.07	6773.39	7388.85	4357.11	4958.69	3782.97	5755.04	2642.64	3584.05	3952.14	7313.28	4514.87	4512.59	7588.27	4976.79	5776.62	3702.22	4796.04	6087.95	7284.92	10522.9	6231.2	3769.79	7419.01	3389.62	2783.6	3407.03	2741.8	4571.48	4718.36	3478.25	5994.38	2930.68	5255.67	2575.79	3423.04	4325.69	5425.47	3167.78	2817.32	2446.7	4942.93	3571.32	3801.41	2828.88
P43686	26S proteasome regulatory subunit 6B OS=Homo sapiens OX=9606 GN=PSMC4 PE=1 SV=2	PSMC4	47.3663																		966.852																										206.811
P45378	Troponin T, fast skeletal muscle OS=Homo sapiens OX=9606 GN=TNNT3 PE=1 SV=3	TNNT3	31.8245											531.814																						1047.78	555.649						1069.04						6809.92
P45877	Peptidyl-prolyl cis-trans isomerase C OS=Homo sapiens OX=9606 GN=PPIC PE=1 SV=1	PPIC	22.7633	2791.54	3836.68	3423.16	1257.78	4027.39	3436.54	1814.41	2812.62	997.004	1012.84	1795.21	2255.05	1842.55	1898.3	2372.23	4553.32	4834.92	1681.7	2686.77	3353.32	2789.79	5107.63	2920.76	5050.45	1998.83	2334.13	1247.34	1883.55	2501.37	1886	3817.06	3139.18	2961.99	2666.7	3312.04	2537.84	1447.89	3030.8	1527.44	3345.36	2701.95	2162.07	2173.67	1420.55	2766.12	744.443
P45880	Voltage-dependent anion-selective channel protein 2 OS=Homo sapiens OX=9606 GN=VDAC2 PE=1 SV=2	VDAC2	31.5665								667.609		172.857						335.562		12225.8					419.229		1427.12	313.901						993.413	285.001	642.607							386.312		788.278	655.277	1305.02
P45974	Ubiquitin carboxyl-terminal hydrolase 5 OS=Homo sapiens OX=9606 GN=USP5 PE=1 SV=2	USP5	95.7863	106.105	525.962					180.788	268.132	103.099	220.048					174.333	988.585	447.618	4767.85					591.234		512.095	1272.72	3151.75	526.624		1316.35	452.653	1758.18	446.644	1231.53	308.417	472.243	967.279		341.882	1560.73	2282.59	1180.56	954.442	5846.66	1157.57	919.651
P46459	Vesicle-fusing ATPase OS=Homo sapiens OX=9606 GN=NSF PE=1 SV=3	NSF	82.5943																201.651		267.753					234.867			312.313	589.874	282.547			351.783	317.035	656.629	480.388		367.659	304.928			417.366	297.213	319.867			202.086
P46776	60S ribosomal protein L27a OS=Homo sapiens OX=9606 GN=RPL27A PE=1 SV=2	RPL27A	16.5614									321.242	415.334						2005.54		1623.9							631.422	1214.75	2083.93		515.581	650.797		1131.96	545.601	519.28					453.367		786.54	1024.13	977.486	980.16	1208.02	1143.41
P46777	60S ribosomal protein L5 OS=Homo sapiens OX=9606 GN=RPL5 PE=1 SV=3	RPL5	34.3626		513.299					156.49		255.999				200.472			2952.11	188.867	1094.44	164.006		100.514		173.885		1004.42	819.14	3722.58	470.518		699.258	282.686	421.029		662.545	134.025	124.936	397.194		171.514	445.332	734.099	679.867	680.95	771.482	830.976	959.257
P46781	40S ribosomal protein S9 OS=Homo sapiens OX=9606 GN=RPS9 PE=1 SV=3	RPS9	22.5914		508.577				77.3093	52.9816		188.033	254.512		61.6301		305.052		331.786	311.671	6178.31					342.534		500.023	539.615	874.636	168.55	218.833	376.931	200.176	462.524	189.598	418.893		272.245	590.467		181.827	345.403	562.709	325.148	599.841	589.952	1462.05	729.934
P46783	40S ribosomal protein S10 OS=Homo sapiens OX=9606 GN=RPS10 PE=1 SV=1	RPS10	18.8978																983.304																					184.243				119.15	132.207	157.423		427.263
P46926	Glucosamine-6-phosphate isomerase 1 OS=Homo sapiens OX=9606 GN=GNPDA1 PE=1 SV=1	GNPDA1	32.6685		496.38						487.963		512.536					196.451	427.766	718.234								698.477	652.912	2114.71	474.371		511.57	424.452	767.568	366.14	677.998		291.604	660.347			851.836	1181.62	630.109		1130.51	451.302	1791.33
P46940	Ras GTPase-activating-like protein IQGAP1 OS=Homo sapiens OX=9606 GN=IQGAP1 PE=1 SV=1	IQGAP1	189.252	416.923	314.994						181.814	91.1791						71.7973	878.022	289.029	1066.53					554.223	51.0209	198.565	572.622	1705.29	351.26	175.917	792.478	173.91	820.338	139.613	840.344	94.7794	272.798	627.466		111.805	711.536	1195.67	411.206	529.409	548.71	856.266	658.121
P46976	Glycogenin-1 OS=Homo sapiens OX=9606 GN=GYG1 PE=1 SV=4	GYG1	39.3838		675.43														119.985	538.503	983.374		223.73			249.107		394.28	562.007	3609.79						387.504	193.574		183.288	459.623				2624.75	159.783	276.008			2162.38
P47755	F-actin-capping protein subunit alpha-2 OS=Homo sapiens OX=9606 GN=CAPZA2 PE=1 SV=3	CAPZA2	32.9491	200.501	1114.96	125.268		401.702	84.0302	328.385	798.999		216.431		383.6	236.738	145.099	417.723	1388.64	1165.48	1049.55	221.648	303.226	331.103	109.87	753.363	482.598	1039.49	1517.71	7453.98	898.83	447.326	3255.67	534.233	1940.52	1690.16	1667.08	504.075	1130.15	1274.04	416.493	716.958	1702.44	2652.19	2057.91	1846.77	4688.57	2828.21	1490.82
P47756	F-actin-capping protein subunit beta OS=Homo sapiens OX=9606 GN=CAPZB PE=1 SV=5	CAPZB	30.6287	329.85	974.076			236.776	94.5464		888.259	267.05			170.458	794.066	321.852	429.318	1323.94	976.231	4112.17					795.856	89.6276	433.942	1354.68	5801.34	359.747	370.405	2155.63		1356.92	1388.59	1044.63	193.922	444.597	948.315		474.595	980.613	1319.37	924.143	1373.17	2663.09	1045.09	973.919
P47914	60S ribosomal protein L29 OS=Homo sapiens OX=9606 GN=RPL29 PE=1 SV=2	RPL29	17.7521		1522.24						678.184		965.117							1053.61	265.528							391.62	582.083	4664.55	566.389				1154.28		486.534				348.457		1113.38	1486.19	824.686	1836.44	547.684	419.161	2075.3
P47929	Galectin-7 OS=Homo sapiens OX=9606 GN=LGALS7B PE=1 SV=2	LGALS7B	15.075	201.557	112.408	171.302		317.234	93.8152	46.0046	92.9063	127.58	240.537	59.976		803.649	172.395	147.706	27107.8	49.8515	32811.1	34.5716	70.7217	187.403		7624.53			162.085	570.415	151.829	98.8315	11671.2	96.3364	2812.05	367.829	10393.9	70.3732	155.127	623.891	87.8969	228.292	136.06	342.184	155.584	35.3031	361.842	8052.17	334.508
P48047	ATP synthase subunit O, mitochondrial OS=Homo sapiens OX=9606 GN=ATP5PO PE=1 SV=1	ATP5PO	23.2773	76.5396																	84.9428			118.315		100.975		448.187		226.821	237.237				271.233	55.3086						113.766	1158.26			124.919	1052.9
P48058	Glutamate receptor 4 OS=Homo sapiens OX=9606 GN=GRIA4 PE=1 SV=2	GRIA4	100.871	2898.97	5490.17	4681.43	2761.25	6454.31	5571.1	3003.82	5683.98	3923.32	4372.73	3328.6	4254.5	3462.55	3663.89	2529.09	6661.3	4827.79	3672.23	4590.9	5196.99	5755.3	4125.64	7248.77	6107.81	4167	6040.03	3366.88	6194.18	7711.78	4622.07	9443.52	10060	9331.78	6318.72	4863.95	7738.45	8097.15	7999.58	5246.84	8562.35	7010.91	8019.58	7733.57	3174.81	7272.76	2734.21
P48061	Stromal cell-derived factor 1 OS=Homo sapiens OX=9606 GN=CXCL12 PE=1 SV=1	CXCL12	10.6658	3279.18	1831.11	1728.86	562.81	3346.5	2210.77	4930.15	1249.36	7286.84	6166	2975.66	2055.07	1898.97	3340.23	1030.65	3448.76	444.314	1279.21	2439.4	2604.28	3962.26	982.001	4078.48	3140.07	462.678	3533.22	2359.69	5166.4	4732.36	4269.55	3322.36	3625.99	2912.32	5930.69	1687.12	4688.58	6407.62	4947.49	6236.4	3538.67	4535.41	3223.1	5322.81	1957.82	3904.84
P48147	Prolyl endopeptidase OS=Homo sapiens OX=9606 GN=PREP PE=1 SV=2	PREP	80.6995		1374.98														1291.35	1295.34	6541.84						1134.28							920.794			1177.12			1813.91			1041.42	2319.81	1375.82			1922.4
P48163	NADP-dependent malic enzyme OS=Homo sapiens OX=9606 GN=ME1 PE=1 SV=1	ME1	64.1496	133.393				385.798			133.976		63.5611						720.742		1662.39	611.023			351.412	684.274				333.738			429.982		314.585	524.342	256.985	96.6409		211.846	195.263	163.555	143.796		289.449			688.926	213.586
P48165	Gap junction alpha-8 protein OS=Homo sapiens OX=9606 GN=GJA8 PE=1 SV=3	GJA8	48.229																									3394.1					8964.99				11113.1											15980.9	10331.4
P48307	Tissue factor pathway inhibitor 2 OS=Homo sapiens OX=9606 GN=TFPI2 PE=1 SV=1	TFPI2	26.9339	539.049	322.559	200.009	88.3518	245.833	233.142	332.335	546.134	429.617	504.994	324.901	313.758	245.154	262.85	228.098	178.089	163.014	382.959	417.041	161.991	145.051	59.971	184.67	195.478	29.8466	193.966	359.206	905.097	652.406	446.445	156.659	507.457	452.053	535.76	237.311	536.212	520.625	334.095	351.567	411.106	406.051	757.931	764.633	391.727	609.579	142.646
P48506	Glutamate--cysteine ligase catalytic subunit OS=Homo sapiens OX=9606 GN=GCLC PE=1 SV=2	GCLC	72.7658					46.583										181.156					58.0504			62.6296			75.6153	326.412	39.9403			297.584	836.515	79.5766	82.7031	227.662			41.222		291.009				4002.96	294.907	45.0007
P48507	Glutamate--cysteine ligase regulatory subunit OS=Homo sapiens OX=9606 GN=GCLM PE=1 SV=1	GCLM	30.727																											1332.53					1967.37		505.574				291.672						11080.1	1533.24
P48539	Calmodulin regulator protein PCP4 OS=Homo sapiens OX=9606 GN=PCP4 PE=1 SV=3	PCP4	6.79141	1273.01	2391.48	1392.23		2121.43	2277.21	2043.41	1065.52	1858.84	1953.27	1811.19	1543.07	1851.33	2495.32	1351.48	1284.14	1085.17	715.918	1715.06	1908.14	1456.51	1858.53	1418.14	3020.69	1562.89	1921.91	829.036	1684.24	2473.63	3377.52	3825.53	2259.58	3659.92	2157.82	1602.72	1461.29	1410.88	1757.44	2340.66	3637.76	4540.13	1801.68	2337.98	5339.59	1589.91	31759.4
P48594	Serpin B4 OS=Homo sapiens OX=9606 GN=SERPINB4 PE=1 SV=2	SERPINB4	44.8539	138.093			245.736	200.709				754.179		751.276		459.61	483.504		1042.21		19881.7					1080.05				743.798			484.309		97.9969	174.68	3530.52		268.333					225.61		1366.4		1805.77	344.197
P48637	Glutathione synthetase OS=Homo sapiens OX=9606 GN=GSS PE=1 SV=1	GSS	52.3848	184.371	519.456	389.434	170.03		217.953	229.595	259.837			228.434	253.998	246.387	118.824	661.545	559.958	786.762	1059.75	289.073	393.779	173.657	519.194	404.544	195.38	825.623	448.037	2733.65	619.451	267.749	807.108	477.226	1041.27	1393.58	298.946	389.021	491.041	716.966	507.96	217.772	725.278	1170.74	523.12	589.777	1579.99	691.307	938.235
P48643	T-complex protein 1 subunit epsilon OS=Homo sapiens OX=9606 GN=CCT5 PE=1 SV=1	CCT5	59.671																886.016		328.765							615.19	789.068	795.179			517.91		582.941		377.22		163.046	612.38			835.365	1242.49	379.728	317.71	1910.25	879.374	447.5
P48668	Keratin, type II cytoskeletal 6C OS=Homo sapiens OX=9606 GN=KRT6C PE=1 SV=3	KRT6C	60.0249	1666.84	288.237	458.55	550.903	3520.25	918.955	348.281	374.792	661.11	1159.74	376.379	660.037	8409.68	1267.41	244.19	12312.4	477.181	137363	341.521	396.145	2997.43	322.988	3851.6	707.023	265.216	902.773	355.183	242.148	1167.09	94105.1	341.84	5410.39	4551.17	26563.1	309.963	922.763	665.692	1196.36	308.371	1097.06	3179.76	604.202	817.458	816.422	16996.1	827.144
P48723	Heat shock 70 kDa protein 13 OS=Homo sapiens OX=9606 GN=HSPA13 PE=1 SV=1	HSPA13	51.9275	3381.56	2239.88	2225.33	1407.02	5011.65	1762.85	2634.76	2225.76	4115.08	4419.29	2292.25	1984.92	2288.36	2868.18	854.691	3914.93	1617.79	1744.41	2578.78	2534.56	2480.75	2583.45	2353.48	4468.74	1466.28	3481.92	1978.99	3841.51	4057.7	2936.66	3309.39	3198.75	4860.17	3799.89	1753.05	3618.86	3631.07	2807.37	4572.07	3224.43	3816.81	3663.82	3597.57	1153.9	3307.24	1757.89
P48735	Isocitrate dehydrogenase [NADP], mitochondrial OS=Homo sapiens OX=9606 GN=IDH2 PE=1 SV=2	IDH2	50.9093												147.142				308.91		224.564
P48745	CCN family member 3 OS=Homo sapiens OX=9606 GN=CCN3 PE=1 SV=1	CCN3	39.1622	837.935	466.663	205.361		738.947	325.543	608.328	1353.74	760.91	469.024		77.0085		845.958		127.051	307.738	648.956		507.541	253.195	327.299	180.531	1206.68		532.891	338.578	1274.84	1231.43	808.733	665.576	167.702	293.806	1167.61	507.725	1011.23	609.23	690.932	899.249	521.842	782.505	971.159	1115.87	363.804	1028.03	1022.46
P49184	Deoxyribonuclease-1-like 1 OS=Homo sapiens OX=9606 GN=DNASE1L1 PE=1 SV=1	DNASE1L1	33.8928	306.232	324.3	381.79		480.671	212.259									142.357	270.885	299.577			403.516		367.924		684.116					254.519		322.38	206.255	178.874	118.293
P49189	4-trimethylaminobutyraldehyde dehydrogenase OS=Homo sapiens OX=9606 GN=ALDH9A1 PE=1 SV=3	ALDH9A1	53.8019	108.755	757.586	129.243		234.414	59.1094	132.72	289.538	90.4103	164.351		115.613	276.542	260.577	291.786	469.371	764.239	1069.87	30.8029	274.74	97.5379	78.392	396.359	186.46	1294.82	1012.88	1610.18	396.7	325.799	1548.13	617.864	893.964	515.2	1108.12	192.67	235.097	826.096	143.491	385.026	985.291	1898.66	1010.69	806.275	1453.99	942.133	2721.87
P49247	Ribose-5-phosphate isomerase OS=Homo sapiens OX=9606 GN=RPIA PE=1 SV=3	RPIA	33.2689																		651.48													224.515	395.921												1748.45
P49257	Protein ERGIC-53 OS=Homo sapiens OX=9606 GN=LMAN1 PE=1 SV=2	LMAN1	57.5489	2240.33	2705.26	1045.85	628.15	2885.47	2250.54	1722.89	1684.99	2523.68	2381.15	2308.81	2303.37	2458.52	2333.62	884.246	3430.99	2038.36	2975.95	2724.72	1922.31	1330.82	1498.2	2172.33	2311.44	822.369	3569.86	2287.05	4860.74	2669.1	2781.71	2775.22	3741.11	2792.87	4585.55	2966.62	4132.33	3202.3	3979.64	3410.56	4193.7	3771.01	4749.86	2981.91	2163.24	3920.99	1085.92
P49327	Fatty acid synthase OS=Homo sapiens OX=9606 GN=FASN PE=1 SV=3	FASN	273.427	470.016	223.748	772.931		582.282	324.627		56.0108		245.858			178.961	87.3538		840.731	158.737	1920.89					258.248	529.389	315.367	466.321	478.014	297.257	139.421	722.496	136.306	649.018	355.186	491.109	82.7504	136.733	510.631		138.998	210.544	478.903	319.657	404.276	384.791	779.391	784.149
P49368	T-complex protein 1 subunit gamma OS=Homo sapiens OX=9606 GN=CCT3 PE=1 SV=4	CCT3	60.5339		890.375						142.964	239.937	247.663			95.3904			1326.81	1064.16	598.758					269.83		759.285	997.157	1880.9	601.588	1055.72	1454.16	689.903	843.917	378.961	631.313	318.156	328.108	945.104	201.666	399.228	914.73	1909.49	882.641	782.822	2166.8	1126.68	616.596
P49411	Elongation factor Tu, mitochondrial OS=Homo sapiens OX=9606 GN=TUFM PE=1 SV=3	TUFM	49.8749																193.792		1817.87							924.866	73.7217	136.8					237.857	197.825											242.474
P49419	Alpha-aminoadipic semialdehyde dehydrogenase OS=Homo sapiens OX=9606 GN=ALDH7A1 PE=1 SV=5	ALDH7A1	58.4871	993.152	780.83	316.389		325.894			1009.14		231.52		319.275		278.889	145.506	476.195	587.801	1697.08		259.702	231.129		291.227	355.856	5845.74	2656.72	3010.52	1018.29	260.449	930.707	857.177	2306.96	353.45	771.103	277.484	647.631	1350.08		729.295	966.638	3097.36	1131.32	1215.55	1311.45	885.361	3555.01
P49588	Alanine--tRNA ligase, cytoplasmic OS=Homo sapiens OX=9606 GN=AARS1 PE=1 SV=2	AARS1	106.81																390.57										393.402	457.192													248.311	641.201
P49591	Serine--tRNA ligase, cytoplasmic OS=Homo sapiens OX=9606 GN=SARS1 PE=1 SV=3	SARS1	58.7773		922.076						790.28	917.63	626.723		516.394		766.043	394.545	851.689	524.413	1542.99	429.554	868.038	226.789		457.167	291.837	914.826	1011.28	2324.58	630.523	324.93	315.513	606.266	1002.12	515.627	849.427		860.245	1520.81			1590.87	1982.52	1479.75	1479.15	1467.34	1834.06	2100.64
P49641	Alpha-mannosidase 2x OS=Homo sapiens OX=9606 GN=MAN2A2 PE=2 SV=3	MAN2A2	130.539	1968.41	2279.03	1629.63	1069.63	2651.5	1434.99	1282.18	1275.88	1652.84	1975.72	1282.41	1332.98	1399.91	1543.48	1058.69	2874.84	1878.79	1110.69	1648.61	1810.65	1485.39	1330.51	2396.6	2212.63	1204.67	2228.76	993.356	2352.33	2808.21	1749.97	2662.63	2881.3	2517.38	2751.32	1744.47	3096.9	1980.45	2282.68	2683.63	3194.45	2783.78	3130.11	2705.38	1056.19	2509	922.396
P49720	Proteasome subunit beta type-3 OS=Homo sapiens OX=9606 GN=PSMB3 PE=1 SV=2	PSMB3	22.9489		424.93			134.744		100.637	556.531					191.971	132.041	261.741	283.662	492.314	4592.55		112.023	100.577		124.459		800.741	807.153	2052.97	360.348	263.621	714.284	565.149	1407.53	354.777	807.36	316.844	442.705	1084.44	171.469	207.847	983.459	1456.55	1110.9	708.355	4112.08	1432.67	3271.98
P49721	Proteasome subunit beta type-2 OS=Homo sapiens OX=9606 GN=PSMB2 PE=1 SV=1	PSMB2	22.8363		471.637			252.299			145.075					251.026			806.506	1046.71	3419.85		265.732					502.271	639.417	1331.79			552.088	408.673	791.312	349.63	445.965	303.807		379.506		540.403	640.929	1117.76	313.252	385.288	1629.37	589.258	603.327
P49746	Thrombospondin-3 OS=Homo sapiens OX=9606 GN=THBS3 PE=1 SV=1	THBS3	104.201	893.725	769.264	642.487	509.167	546.94	970.428	439.834	189.313	623.422	556.22		570.076	349.365	652.268	601.928	1245.81	1011.09	325.503	756.517	730.052	511.592	769.051	711.038	670.778	356.422	253.092	480.681	514.082	663.941	664.379	522.561	860.978	647.935	1246.02	884.861	1073.38	622.145	689.614	481.27	771.186	713.408	781.953	605.91	378.059	876.853	235.251
P49747	Cartilage oligomeric matrix protein OS=Homo sapiens OX=9606 GN=COMP PE=1 SV=2	COMP	82.8605	7574.26	1435.34	2039.05	1570.34	2358.81	3442.01	1353.47	1722.46	2904.76	1502.31	1425.35	1751	1720.32	2247.92	2080.63	2110.57	3380.39	2202.81	1721.19	3101.83	1054.53	1088.29	3298.48	6438.84	1448.18	2143.96	1948.44	1115	1199.71	1229.59	1750.28	2042.62	2008.35	1666.8	1720.32	1609	1386.45	1187.95	1048.83	1220.13	1544.57	1035.13	1870.33	2042.09	1939.84	1049.27
P49748	Very long-chain specific acyl-CoA dehydrogenase, mitochondrial OS=Homo sapiens OX=9606 GN=ACADVL PE=1 SV=1	ACADVL	70.3901																		1402.28							1216.75						302.191			252.944					997.394	229.394	210.831		630.567		870.234
P49755	Transmembrane emp24 domain-containing protein 10 OS=Homo sapiens OX=9606 GN=TMED10 PE=1 SV=2	TMED10	24.976	225.585	966.555						36.7112								921.951		4948.73							321.197					1223.09	667.97	650.942	407.341	681.247				349.817	68.79	34.7692		552.986	446.992	402.724	1435.51
P49767	Vascular endothelial growth factor C OS=Homo sapiens OX=9606 GN=VEGFC PE=1 SV=1	VEGFC	46.8834	686.024		444.86		2975.53	218.74		606.307								1916.53	548.946			583.394			818.234	745.751			561.668	258.117				261.78	861.872	675.598		519.964		617.992	517.547			580.069
P49773	Adenosine 5'-monophosphoramidase HINT1 OS=Homo sapiens OX=9606 GN=HINT1 PE=1 SV=2	HINT1	13.8019	173.712	1296.89	258.684		191.536			188.389		316.103		200.006		250.632	217.993	687.054	682.688	837.684		291.103			398.584	370.874	527.772	1959.68	11941.2	730.395	333.279	761.584	781.904	2798.33	974.346	882.934	611.22	647.157	1315.98	147.31	556.488	1421.85	2361.68	2330.25	1506.59	4502.84	1165.95	1003.67
P49788	Retinoic acid receptor responder protein 1 OS=Homo sapiens OX=9606 GN=RARRES1 PE=1 SV=2	RARRES1	33.2851	2417.07	2338.22	1055.07	593.871	4850.24	1374.5	878.269	1959.92	1025.49	1407.46	597.321	1347.39	2164.03	1161.98	664.463	5455.67	1148.94	1187.12	3497.04	1134.05	1972.65	3153.33	3377.17	2001.81	1108.8	1072.49	591.924	1395.72	2126.03	3386.79	1568.2	1354.34	2439.71	3928.97	1388.87	1643.13	1051.15	3243.14	1490.55	6522.24	5003.97	1636.9	2935.93	2137.54	3401.14	4428.58
P49789	Bis(5'-adenosyl)-triphosphatase OS=Homo sapiens OX=9606 GN=FHIT PE=1 SV=3	FHIT	16.8582																											292.354						162.993							100.713	16.2314			92.0037
P49821	NADH dehydrogenase [ubiquinone] flavoprotein 1, mitochondrial OS=Homo sapiens OX=9606 GN=NDUFV1 PE=1 SV=4	NDUFV1	50.8171								513.291								114.922		1088.06							1628.73	81.9748						302.621							300.651				402.077	321.126		447.663
P49862	Kallikrein-7 OS=Homo sapiens OX=9606 GN=KLK7 PE=1 SV=1	KLK7	27.5247	825.452	406.835	2462.8	239.336	1221.36	1770.09	414.305	2501.86	307.374	569.362	430.039	571.171	2954.24	894.759	326.79	2165.34	344.343	11541.8	625.659	1142	346.834	439.705	776.846	528.418	193.098	410.263	908.633	1084.01	1211.73	2868.7	2585.48	2064.59	1969.21	3070.21	346.265	951.751	777.627	640.919	570.303	717.283	1031.97	535.29	828.193	454.468	8955.33	334.539
P49908	Selenoprotein P OS=Homo sapiens OX=9606 GN=SELENOP PE=1 SV=3	SELENOP	43.1736	14252.4	11023.4	15607.2	8974.25	13055.5	12965.2	9209.18	10028.4	9599.12	9758.69	10194.2	8505.73	10042.8	11587.3	10783.3	15232.8	13743.4	8001.79	11737.7	13129.5	10279.2	10359.3	12504.8	14171.4	10705.5	16896.5	9736.73	16156.9	12050.9	15712.1	13978.2	14652.7	11770.9	17483.9	11584.9	13170.5	14384	15351.8	15433.9	14164.8	10884	13767.6	16758.5	7337.14	16716	9435.23
P50213	Isocitrate dehydrogenase [NAD] subunit alpha, mitochondrial OS=Homo sapiens OX=9606 GN=IDH3A PE=1 SV=1	IDH3A	39.5917																		310.511							832.679	446.702		308.87				656.018											554.06	360.707	336.9
P50281	Matrix metalloproteinase-14 OS=Homo sapiens OX=9606 GN=MMP14 PE=1 SV=3	MMP14	65.8939	1152.51	1349.33	909.727	837.998	1168.42	741.661	1176.2	840.583	1423.19	1899.7	1123.1	1224.14	1128.97	1050.21	736.239	1572.25	904.303	1124.05	1111.15	986.379	1264.39	696.716	1209.24	1287.68	416.185	1136.36	1255.14	1344.68	1292.91	1090.87	932.409	1304.85	849.66	1481.34	1596.79	1137.08	1063.79	1434.44	1233.29	798.022	1154.82	1158.68	1756.53	711.745	1196.06	354.697
P50395	Rab GDP dissociation inhibitor beta OS=Homo sapiens OX=9606 GN=GDI2 PE=1 SV=2	GDI2	50.6632	241.867	824.208	258.843	113.326	349.064	315.105	146.371	581.061	151.241	150.481	99.8095	177.148	171.676	198.08	476.985	638.294	1190.88	798.165	218.982	269.511	293.753	384.14	588.525	479.279	705.065	978.462	3732.45	279.876	332.129	946.307	1035.01	1764.69	1160.66	753.468	432.623	348.569	391.074	261.325	341.582	1065.92	1291.44	672.021	747.694	3952.88	1100.89	942.787
P50452	Serpin B8 OS=Homo sapiens OX=9606 GN=SERPINB8 PE=1 SV=2	SERPINB8	42.7669		200.296			285.366			205.364					395.497			250.249	613.008	1028.77					112.656			113.045	2309.44		87.6628	216.318		241.118	1212.69	272.673						154.071		396.673		272.031	610.31	131.84
P50453	Serpin B9 OS=Homo sapiens OX=9606 GN=SERPINB9 PE=1 SV=1	SERPINB9	42.4036		293.336			574.409		123.89							317.583		513.973	504.759	731.793		222.212	310.058		273.07	233.845	374.212	573.685		523.094	516.731	599.671		349.761	1983.42	416.606		325.843	1030.21		232.893	408.748	346.067	324.18	583.953	149.708	321.407
P50502	Hsc70-interacting protein OS=Homo sapiens OX=9606 GN=ST13 PE=1 SV=2	ST13	41.3317	296.754	1032.46	231.635				532.292	1570.61	382.522	428.882						781.379	1367.35	226.043	864.878	514.913	153.027	201.868	346.958	263.442	1740.21	2123.13	3393.09	926.87	287.239	340.832	962.725	2502.03	583.9	604.16	467.075	773.788	1385.05	316.02	641.081	2100.98	2378.91	1432.23	1307.97	7799.15	1222.64	1403.42
P50895	Basal cell adhesion molecule OS=Homo sapiens OX=9606 GN=BCAM PE=1 SV=2	BCAM	67.4048	1903.88	1414.86	1139.18	316.223	1608.79	1095.73	989.11	1360.76	863.584	634.352	995.628	764.613	780.362	1166.13	401.279	1677.05	1147.99	759.462	1068.1	1624.88	1065.02	1529.57	1340.08	1566.63	752.747	1632.19	867.814	1429.96	1538.69	1450.79	2797.34	1634.44	2117.45	1644.11	1360.13	1428.08	1241.16	1554.04	1248.93	2106.94	1784.75	1479.86	831.169	698.021	1281.24	1374.33
P50897	Palmitoyl-protein thioesterase 1 OS=Homo sapiens OX=9606 GN=PPT1 PE=1 SV=1	PPT1	34.1935	519.056	694.366	676.889	1459.73	1351.11	794.035	1379.23		2031.51	2271.13	713.964	1084.28	889.299	1515.2		2136.52	1017.13	1059.28	1084.11	611.215	733.339	1773.31	1800.58	957.394		1666.68	1395.37	1362.01	1252.68	1575.2	910.896	1336.6	1394.29	1281.53	796.036	1803.4	1949.17	911.348	1376.37	1120.14	1269.28	1111.43	1489.94		1601.57
P50914	60S ribosomal protein L14 OS=Homo sapiens OX=9606 GN=RPL14 PE=1 SV=4	RPL14	23.4318		1559.75						619.345				344.415				4540.13	390.742	4808.68						383.866		1512.11	5340.82	1116.41			406.432	1690.52	1160.13	2158.9		675.694	1829.37		517.773	1472.1	1767.29		877.101		4787.45	1681.59
P50990	T-complex protein 1 subunit theta OS=Homo sapiens OX=9606 GN=CCT8 PE=1 SV=4	CCT8	59.6206		442.376		28.5542		26.2432	106.488	326.88	267.829	229.7				330.372		530.021	251.789	260.724			136.251			40.1564	534.695	906.187	860.588	228.6	124.728	516.742	246.15	656.7	279.804	703.618	155.285	274.492	572.79		182.708	497.168	1005.84	439.298	491.623	1488.08	387.826	318.564
P50991	T-complex protein 1 subunit delta OS=Homo sapiens OX=9606 GN=CCT4 PE=1 SV=4	CCT4	57.9242							177.855									297.838										477.687	489.389					414.824		237.325						334.018	632.163			1315.68	496.599	262.444
P51149	Ras-related protein Rab-7a OS=Homo sapiens OX=9606 GN=RAB7A PE=1 SV=1	RAB7A	23.4897	155.901	606.88	314.176		227.224	76.8732		276.788		138.823				145.818		799.442	310.461	620.447		189.569			566.736	173.471	449.755	358.107	44.9099		232.239	889.824	291.702	546.043	301.486	1460.68	294.688		294.979	2400.35	297.143		280.64	340.025	356.97	650.653	189.734	672.259
P51159	Ras-related protein Rab-27A OS=Homo sapiens OX=9606 GN=RAB27A PE=1 SV=3	RAB27A	24.8681		126.002																517.304																										1001.93		589.25
P51512	Matrix metalloproteinase-16 OS=Homo sapiens OX=9606 GN=MMP16 PE=1 SV=2	MMP16	69.5215																												181.86		287.09												242.275
P51659	Peroxisomal multifunctional enzyme type 2 OS=Homo sapiens OX=9606 GN=HSD17B4 PE=1 SV=3	HSD17B4	79.6864								490.562								941.621		2312.61					72.4864							682.973															413.592
[truncated: 1,271 more rows]
[truncated: 62 more columns]

## Sheet: Peptide_quant
Sequence	Length	Protein accession	Protein description	Gene name	MW [kDa]	Charge	Score
[truncated: 15,494 more rows]
