# Supplementary material for: Uncovering the Hidden World of Aqueous Humor Proteins for Discovery of Biomarkers for Marfan Syndrome
Source: Adv Sci (Weinh). 2023 Dec 13;11(6):2303161. doi: 10.1002/advs.202303161 (PMC10853735; doi:10.1002/advs.202303161)
Supplement: Supplementary file 3 — Supporting Table 2 [file ADVS-11-2303161-s002.xlsx]

## Sheet: Summary
Header line description of Appendix 2-table 1			Appendix 2-Table 1. MS/MS spectrum database search analysis summary
Total spectrum	Number of spectrum produced by mass spectrometer
Matched spectrum	Number of spectrum matched with alignment protein		Total spectrums	Matched spectrums	Peptides	Unique peptides	Identified proteins	Comparable proteins
Peptides	Number of peptides which spectrum hit		1084899	279553	23603	22728	3853	2938
Unique peptides	Number of unique peptides which spectrums hit
Identified proteins	Number of proteins detected by spectrum search analysis
Comparable proteins	Number of proteins comparable		Appendix 2-Table 2. Differentially expressed protein summary
Header line description of worksheet "Protein_quant"			Compare group	Regulated type	fold change >1.2	fold change >1.3	fold change >1.5	fold change >2
Protein accession	Protein accession number of database used for search		MF/CC	Up-regulated	253	225	178	77
Protein description	Protein functional description			Down-regulated	179	168	148	72
Gene name	Name of the gene associated to the protein sequence
MW [kDa]	Protein molecular weight, unit [kDa]
Coverage [%]	Percent of identified peptide sequence covering in protein sequence
Peptides	Number of peptides which spectrums hit
Unique peptides	Number of unique peptides which spectrums hit
Razor + unique peptides	Number of razor and unique peptides which spectrums hit
PSMs	Number of spectrum which protein matched
Header line description of worksheet "Peptide_quant"
Sequence	Identified peptide amino acid sequence
Protein accession	Protein accession number of database used for search
Protein description	Protein functional description
Charge	The charge-state of the peptide
m/z	The recalibrated mass-over-charge value of the peptide
Mass error [ppm]	Parts per million ratio of peptide mass error between the theory and practice
PEP	The maximal posterior error probability for peptides
Length	Identified peptide amino acid length
Unique [yes/no]	The peptide is or no unique to a single protein group
Experiment	Sample name of identified peptide produced by
Intensity	Ionic signal intensity of identified peptide

## Sheet: Protein_quant
Protein accession	Protein description	Gene name	Coverage [%]	Peptides	PSMs	Unique Peptides	Razor + unique peptides	MW [kDa]	Intensity CC1	Intensity CC2	Intensity CC3	Intensity CC4	Intensity CC5	Intensity MF1	Intensity MF2	Intensity MF3	Intensity MF4	Intensity MF5	CC1	CC2	CC3	CC4	CC5	MF1	MF2	MF3	MF4	MF5	MF/CC Ratio	MF/CC P value
P38606	V-type proton ATPase catalytic subunit A OS=Homo sapiens OX=9606 GN=ATP6V1A PE=1 SV=2	ATP6V1A	36	17	184	17	17	68.3	3.17232e+07	2.08856e+07	1.39419e+07	3.38083e+07	2.04452e+07	2.28761e+07	4.52574e+07	3.6823e+07	1.8046e+07	4.93029e+07	1.35445	1.2715	0.56848	0.96892	0.856013	0.950104	1.21201	1.05795	0.984942	1.27136	1.09105	0.468847
Q9BZH6	WD repeat-containing protein 11 OS=Homo sapiens OX=9606 GN=WDR11 PE=1 SV=1	WDR11	7	6	22	6	6	136.6	2.11654e+06	1.21209e+06	1.69869e+06	3.02067e+06	3.83495e+06	1.44983e+06	4.32665e+06	3.02191e+06	593503	3.28871e+06	1.07833	0.880533	0.826507	1.03302	1.91596	0.718528	1.38263	1.03601	0.386537	1.01195	0.790964	0.336781
Q96DA0	Zymogen granule protein 16 homolog B OS=Homo sapiens OX=9606 GN=ZG16B PE=1 SV=3	ZG16B	22	3	14	3	3	22.7								7.21136e+06	8.00655e+06	9.02952e+06								0.75136	1.58474	0.844394
Q99536	Synaptic vesicle membrane protein VAT-1 homolog OS=Homo sapiens OX=9606 GN=VAT1 PE=1 SV=2	VAT1	39	10	148	10	10	41.9	1.98803e+07	9.35531e+06	1.17846e+07	2.17457e+07	1.55845e+07	1.98603e+07	4.78187e+07	3.82091e+07	1.5123e+07	4.78116e+07	1.00655	0.675395	0.569822	0.739039	0.773766	0.978145	1.51859	1.30179	0.978804	1.46203	1.65739	0.00532325
Q6UXN9	WD repeat-containing protein 82 OS=Homo sapiens OX=9606 GN=WDR82 PE=1 SV=1	WDR82	6	1	2	1	1	35.1		132776		351379		116492	278672	370302	192461	507225
O14980	Exportin-1 OS=Homo sapiens OX=9606 GN=XPO1 PE=1 SV=1	XPO1	27	23	192	23	23	123.3	2.52887e+08	1.53663e+08	1.55833e+08	1.34459e+08	1.5354e+08	1.28706e+08	6.70052e+07	7.81357e+07	2.7431e+08	7.1312e+07	2.15312	1.86551	1.2671	0.768445	1.28194	1.06596	0.357833	0.447663	2.98557	0.366703	0.712058	0.17907
Q07157	Tight junction protein ZO-1 OS=Homo sapiens OX=9606 GN=TJP1 PE=1 SV=3	TJP1	8	11	65	11	11	195.3	1.3993e+07	9.3571e+06	1.24707e+07	2.31858e+07	1.72769e+07	1.58629e+07	2.13292e+07	2.00354e+07	4.91844e+06	2.67508e+07	1.06015	1.01084	0.90231	1.17912	1.28359	1.16907	1.01359	1.02145	0.476351	1.22406	0.902226	0.447224
Q9Y5R8	Trafficking protein particle complex subunit 1 OS=Homo sapiens OX=9606 GN=TRAPPC1 PE=1 SV=1	TRAPPC1	11	1	4	1	1	16.8				329801			273161	332344		325534
P67936	Tropomyosin alpha-4 chain OS=Homo sapiens OX=9606 GN=TPM4 PE=1 SV=3	TPM4	21	5	60	2	2	28.5	505801		214578						424303	267801	1.79255		0.726248						1.92226	0.573212	0.990739	0.922858
Q7L0Y3	tRNA methyltransferase 10 homolog C OS=Homo sapiens OX=9606 GN=TRMT10C PE=1 SV=2	TRMT10C	5	2	4	2	2	47.3	293145		300432	881587	330245	267698	739211	468612		1.04041e+06	0.679156		0.664725	1.37098	0.750285	0.603303	1.0742	0.730567		1.4558	1.11507	0.718162
Q9BRJ7	Tudor-interacting repair regulator protein OS=Homo sapiens OX=9606 GN=NUDT16L1 PE=1 SV=1	NUDT16L1	43	7	51	6	6	23.3	3.93566e+06	3.21836e+06	6.45286e+06	5.45743e+06	5.60432e+06	3.68787e+06	4.25863e+06	6.63634e+06	539943	6.38925e+06	1.06653	1.24359	1.67	0.992711	1.4893	0.97215	0.723861	1.21016	0.187045	1.04572	0.640492	0.130718
Q6DKK2	Tetratricopeptide repeat protein 19, mitochondrial OS=Homo sapiens OX=9606 GN=TTC19 PE=1 SV=4	TTC19	4	1	3	1	1	42.4	164022			346551	130345		372768	278065		197838
Q13107	Ubiquitin carboxyl-terminal hydrolase 4 OS=Homo sapiens OX=9606 GN=USP4 PE=1 SV=3	USP4	3	2	9	2	2	108.5	387030	647088	523386	1.03801e+06	857052	961003	1.00795e+06	824344	1.35678e+06	645862	0.587197	1.39988	0.758352	1.05711	1.27512	1.4183	0.959201	0.841605	2.63143	0.59182	1.26877	0.631991
Q8N0U8	Vitamin K epoxide reductase complex subunit 1-like protein 1 OS=Homo sapiens OX=9606 GN=VKORC1L1 PE=1 SV=2	VKORC1L1	12	2	12	2	2	19.8	6.58161e+06	7.59721e+06	6.71726e+06	1.23582e+07	6.1546e+06	3.73706e+06	9.04206e+06	6.83874e+06	4.76205e+06	1.18512e+07	1.08892	1.79227	1.06136	1.37246	0.998544	0.601447	0.938342	0.761376	1.00717	1.18423	0.711575	0.0643597
P55060	Exportin-2 OS=Homo sapiens OX=9606 GN=CSE1L PE=1 SV=3	CSE1L	19	15	135	15	15	110.3	2.33362e+07	1.94348e+07	2.07101e+07	3.20623e+07	1.88918e+07	1.40618e+07	2.22269e+07	2.89136e+07	1.03425e+07	2.90585e+07	1.33329	1.58329	1.13002	1.22962	1.05845	0.781517	0.796533	1.11162	0.755377	1.00272	0.702131	0.00915252
Q96S55	ATPase WRNIP1 OS=Homo sapiens OX=9606 GN=WRNIP1 PE=1 SV=2	WRNIP1	2	1	2	1	1	72.1		186284	569180		407023	359276	424261	426443		363990
O75083	WD repeat-containing protein 1 OS=Homo sapiens OX=9606 GN=WDR1 PE=1 SV=4	WDR1	47	20	282	20	20	66.2	5.89919e+07	7.56143e+07	9.37588e+07	102986963	69385249	1.24161e+08	1.62202e+08	1.72726e+08	6.0434e+07	1.88738e+08	0.665697	1.21668	1.01043	0.780093	0.767813	1.36292	1.14808	1.3116	0.871785	1.28633	1.34679	0.0514873
Q8NEZ2	Vacuolar protein sorting-associated protein 37A OS=Homo sapiens OX=9606 GN=VPS37A PE=1 SV=1	VPS37A	5	1	6	1	1	44.3	667321	202516	1.11565e+06	899162	1.26264e+06	354310	314336	600986	197219	625700
Q4G0F5	Vacuolar protein sorting-associated protein 26B OS=Homo sapiens OX=9606 GN=VPS26B PE=1 SV=2	VPS26B	13	4	39	3	3	39.1	1.88619e+06	2.92296e+06	2792596	3.88269e+06	2.43379e+06	2.05331e+06	2.62501e+06	3.11537e+07	1.06332e+06	2.02674e+06	0.44672	0.987096	0.631636	0.617252	0.565245	0.473052	0.389953	4.965	0.321926	0.289906	1.98274	0.963653
Q9UIA9	Exportin-7 OS=Homo sapiens OX=9606 GN=XPO7 PE=1 SV=3	XPO7	19	17	77	17	17	123.8	2.26734e+07	1.1521e+07	1.18731e+07	2.13138e+07	2.24784e+07	1.42132e+07	1.75913e+07	1.72575e+07	9.8279e+06	2.18647e+07	1.66309	1.20497	0.83171	1.0494	1.61684	1.01413	0.809333	0.8518	0.921518	0.968621	0.717152	0.0592648
P49754	Vacuolar protein sorting-associated protein 41 homolog OS=Homo sapiens OX=9606 GN=VPS41 PE=1 SV=3	VPS41	4	2	2	2	2	98.5	213453	421205		232511			344051	678180	470058	793269	0.5931	1.66881		0.433661			0.599626	1.26804	1.66963	1.33124	1.3546	0.381321
Q9NQH7	Xaa-Pro aminopeptidase 3 OS=Homo sapiens OX=9606 GN=XPNPEP3 PE=1 SV=1	XPNPEP3	4	2	16	1	1	57
P47914	60S ribosomal protein L29 OS=Homo sapiens OX=9606 GN=RPL29 PE=1 SV=2	RPL29	14	2	24	2	2	17.7	2.84868e+06	5.98179e+06	7.69589e+06	5.64231e+06	5.13585e+06	9.77028e+06	2.15651e+07	2.1937e+07	8579879	1.06764e+07	0.357094	1.0692	0.921314	0.474763	0.631329	1.19138	1.6956	1.85045	1.37488	0.808307	2.00383	0.0189098
P09493	Tropomyosin alpha-1 chain OS=Homo sapiens OX=9606 GN=TPM1 PE=1 SV=2	TPM1	43	14	278	9	15	32.7	1.00373e+08	7.53621e+07	1.31695e+08	1.79599e+08	1.23023e+08	1.03484e+08	2.06969e+08	1.84631e+08	9.39712e+07	2.31785e+08	0.877859	0.939825	1.09999	1.05437	1.05511	0.880406	1.13539	1.0866	1.05062	1.22435	1.06967	0.375387
Q9Y4G6	Talin-2 OS=Homo sapiens OX=9606 GN=TLN2 PE=1 SV=4	TLN2	27	46	353	38	38	271.4	2.2877e+07	9.47264e+06	2.42494e+07	4.21706e+07	2.63805e+07	2.25095e+07	4.06472e+07	3.6556e+07	1.45147e+07	4.00056e+07	1.02474	0.605023	1.03735	1.26796	1.15878	0.980807	1.14203	1.10188	0.831127	1.08229	1.00869	0.824916
Q3KQV9	UDP-N-acetylhexosamine pyrophosphorylase-like protein 1 OS=Homo sapiens OX=9606 GN=UAP1L1 PE=1 SV=2	UAP1L1	21	8	33	8	8	57	2.41184e+06	778519	791923	3.72608e+06	2.59943e+06	1.82151e+06	2.48106e+06	3.45149e+06		3.10044e+06	1.28364	0.590813	0.402519	1.33115	1.35668	0.943041	0.828251	1.23612		0.996618	1.0081	0.721656
P62328	Thymosin beta-4 OS=Homo sapiens OX=9606 GN=TMSB4X PE=1 SV=2	TMSB4X	64	4	105	3	4	5.1	3.36976e+07	7.10041e+07	1.06174e+08	6.14216e+07	6.69137e+07	1.08155e+08	1.39118e+08	2.65782e+08	9.38141e+07	3.57008e+08	0.323623	0.972324	0.973796	0.395952	0.630174	1.0104	0.838019	1.71762	1.15174	2.07076	2.05971	0.0267629
Q6IBS0	Twinfilin-2 OS=Homo sapiens OX=9606 GN=TWF2 PE=1 SV=2	TWF2	36	8	40	7	8	39.5	3.19572e+06	2.21739e+06	5.04893e+06	6562575	3.66806e+06	6.84625e+06	7.29729e+06	6.95378e+06	5.43605e+06	9.80124e+06	0.701295	0.693843	1.05813	0.966689	0.789355	1.46146	1.00444	1.02687	1.52496	1.29904	1.50067	0.0104099
Q9UMX0	Ubiquilin-1 OS=Homo sapiens OX=9606 GN=UBQLN1 PE=1 SV=2	UBQLN1	14	5	35	2	5	62.5	4.52073e+06	3.24927e+06	3.21039e+06	7.23845e+06	3.37877e+06	5.13333e+06	6.62102e+06	4.90695e+06	3.47941e+06	7.21837e+06	1.15561	1.18433	0.783736	1.24202	0.846964	1.27646	1.06159	0.844062	1.13698	1.11443	1.04237	0.679715
P25311	Zinc-alpha-2-glycoprotein OS=Homo sapiens OX=9606 GN=AZGP1 PE=1 SV=2	AZGP1	53	16	194	16	16	34.2	1.4595e+08	1.00026e+08	9.34946e+07	5.28946e+07	7.23507e+07	9.41056e+07	1.8471e+07	4.60331e+08	4.7739e+08	4.08629e+08	0.949501	0.927876	0.58088	0.230984	0.46157	0.595538	0.075372	2.01521	3.97015	1.60557	2.62213	0.54019
O75832	26S proteasome non-ATPase regulatory subunit 10 OS=Homo sapiens OX=9606 GN=PSMD10 PE=1 SV=1	PSMD10	10	1	7	1	1	24.4		613145		580728		720934	1.08406e+06	1.64657e+06	899669	1.04632e+06
P31939	Bifunctional purine biosynthesis protein ATIC OS=Homo sapiens OX=9606 GN=ATIC PE=1 SV=3	ATIC	56	23	291	23	23	64.6	5.10547e+07	5.31415e+07	8.82396e+07	64160587	4.19305e+07	5.95973e+07	8.9737e+07	9.6451e+07	47513409	1.03284e+08	0.919173	1.36421	1.51717	0.775372	0.74028	1.04374	1.01336	1.1685	1.09351	1.12306	1.02369	0.680086
Q8TBF2	Prostamide/prostaglandin F synthase OS=Homo sapiens OX=9606 GN=PRXL2B PE=1 SV=1	PRXL2B	10	1	2	1	1	21.2				175434
Q9Y3P9	Rab GTPase-activating protein 1 OS=Homo sapiens OX=9606 GN=RABGAP1 PE=1 SV=3	RABGAP1	9	8	21	8	8	121.7	2.3518e+06	1.7686e+06	2.01829e+06	2.79716e+06	1.78572e+06	5.39432e+06	3.58782e+06	1.95389e+06	1.53246e+06	2.01439e+06	1.16772	1.25214	0.95704	0.932256	0.869473	2.60542	1.11737	0.652827	0.972681	0.604075	1.14941	0.991069
Q969Q5	Ras-related protein Rab-24 OS=Homo sapiens OX=9606 GN=RAB24 PE=1 SV=1	RAB24	19	3	4	3	3	23.1	1.65194e+06	1.13747e+06	453486	1.89602e+06	1.41572e+06	257111	4.89334e+06	1.50828e+06	1.4726e+06	1.77968e+06	1.25554	1.23271	0.329161	0.967297	1.05516	0.19009	2.33277	0.771399	1.43075	0.816935	1.14506	0.917142
P62829	60S ribosomal protein L23 OS=Homo sapiens OX=9606 GN=RPL23 PE=1 SV=1	RPL23	44	5	53	5	5	14.9	1.20192e+07	6.55946e+06	7.09566e+06	1.47602e+07	1.44947e+07	7.29138e+06	1.42783e+07	1.48366e+07	8.44687e+06	1.07567e+07	1.36073	1.0589	0.767188	1.12169	1.60921	0.802995	1.01393	1.1303	1.22247	0.73551	0.828901	0.29937
Q969S9	Ribosome-releasing factor 2, mitochondrial OS=Homo sapiens OX=9606 GN=GFM2 PE=1 SV=1	GFM2	5	3	8	3	3	86.5	994362	502313	696430	1.80493e+06	1.19006e+06	929339	998401	1.39374e+06	830268	889140	1.21654	0.876281	0.813709	1.48226	1.42776	1.10601	0.766157	1.14742	1.29851	0.656997	0.855335	0.401756
P51531	Probable global transcription activator SNF2L2 OS=Homo sapiens OX=9606 GN=SMARCA2 PE=1 SV=2	SMARCA2	4	4	18	4	4	181.2	3.0064e+06	1.85409e+06	3.3626e+06	3.31579e+06	902982	3.15723e+06	3.1378e+06	1.83934e+06	4.83536e+06	3.73071e+06	1.29103	1.13529	1.37903	0.955782	0.380255	1.31886	0.845174	0.531512	2.65438	0.967592	1.22876	0.692682
Q8NBJ7	Inactive C-alpha-formylglycine-generating enzyme 2 OS=Homo sapiens OX=9606 GN=SUMF2 PE=1 SV=2	SUMF2	12	3	17	3	3	33.8	1.29502e+06	3.06081e+06	4.18272e+06	3.25845e+06	2.71863e+06	1.25344e+06	1.68912e+06	2.50084e+06	1.60683e+06	3.59355e+06	0.644156	2.17088	1.98693	1.08794	1.32608	0.606489	0.526993	0.837066	1.02171	1.07956	0.564278	0.0810744
Q9UH99	SUN domain-containing protein 2 OS=Homo sapiens OX=9606 GN=SUN2 PE=1 SV=3	SUN2	4	2	6	2	2	80.3	482814			644996	582404	17397.9		621125		52911.5	1.50951			1.35361	1.78561	0.0529123		1.30676		0.0999119	0.313975	0.100811
Q9P2R7	Succinate--CoA ligase [ADP-forming] subunit beta, mitochondrial OS=Homo sapiens OX=9606 GN=SUCLA2 PE=1 SV=3	SUCLA2	25	10	56	10	10	50.3	6.90287e+06	5.56834e+06	7.49519e+06	1.53974e+07	9.59329e+06	7.0515e+06	1.81885e+07	1.08265e+07	9.46957e+06	1.60297e+07	0.810963	0.932789	0.840937	1.21422	1.10521	0.805855	1.34029	0.855896	1.42215	1.13739	1.13406	0.443144
Q9BX79	Receptor for retinol uptake STRA6 OS=Homo sapiens OX=9606 GN=STRA6 PE=1 SV=1	STRA6	3	1	1	1	1	73.5	422422	339360	1.62949e+06	889849	483352
P51692	Signal transducer and activator of transcription 5B OS=Homo sapiens OX=9606 GN=STAT5B PE=1 SV=2	STAT5B	3	2	7	2	2	89.8	347241		518035	137124		201722	432828	332902		1.53701e+06	0.867412		1.23584	0.229925		0.490174	0.678171	0.55959		2.3189	1.30086	0.687285
Q9UGT4	Sushi domain-containing protein 2 OS=Homo sapiens OX=9606 GN=SUSD2 PE=1 SV=1	SUSD2	9	4	5	4	4	90.2		612851	322889	1.40967e+06	1.55953e+06		3.509e+06	536693				0.825288	0.291223	0.893639	1.44432		2.07863	0.341075			1.40091	0.879939
P08842	Steryl-sulfatase OS=Homo sapiens OX=9606 GN=STS PE=1 SV=2	STS	7	4	13	4	4	65.5	1.14482e+06	163142	310149	1.7373e+06	592744	1235181	5.10091e+06	233336	779276	1.83326e+06	1.09115	0.221717	0.28231	1.11148	0.55401	1.1452	3.04947	0.149654	0.94947	1.05531	1.94718	0.419317
P11277	Spectrin beta chain, erythrocytic OS=Homo sapiens OX=9606 GN=SPTB PE=1 SV=5	SPTB	47	79	669	74	79	246.3	3.11928e+08	1.74209e+08	1.52004e+08	1.12332e+08	1.44872e+08	1.78206e+08	1.29853e+08	1.17436e+08	3.9938e+08	1.14793e+08	2.1273	1.69407	0.990008	0.514234	0.968867	1.18223	0.555466	0.538934	3.48182	0.472828	0.989957	0.632985
Q9BX66	Sorbin and SH3 domain-containing protein 1 OS=Homo sapiens OX=9606 GN=SORBS1 PE=1 SV=3	SORBS1	4	4	16	4	4	142.4	715244	2.82265e+06	882881	2.0317e+06	1.14248e+06	1.31732e+06	3.05571e+06	888089	382415	2.00264e+06	0.587289	3.30477	0.692324	1.11979	0.919925	1.05219	1.57376	0.490699	0.401399	0.993141	0.681027	0.484439
Q14247	Src substrate cortactin OS=Homo sapiens OX=9606 GN=CTTN PE=1 SV=2	CTTN	20	10	47	10	10	61.5	9.86921e+06	1.35404e+07	9.68549e+06	1.68739e+07	9.44374e+06	1.87206e+07	1.59237e+07	2.57529e+07	1.30889e+07	2.53525e+07	0.780458	1.52682	0.731473	0.895699	0.732345	1.44009	0.789847	1.37042	1.32316	1.21087	1.31448	0.132635
Q9Y3C8	Ubiquitin-fold modifier-conjugating enzyme 1 OS=Homo sapiens OX=9606 GN=UFC1 PE=1 SV=3	UFC1	24	4	19	4	4	19.4	3.93294e+06	2.00133e+06	2.68313e+06	5.59524e+06	3.76474e+06	3.08646e+06	2.68517e+06	3.17327e+06	2.8855e+06	5.38498e+06	1.39855	1.01477	0.911198	1.33555	1.31281	1.06764	0.598912	0.759326	1.31167	1.15653	0.819385	0.217359
Q9Y285	Phenylalanine--tRNA ligase alpha subunit OS=Homo sapiens OX=9606 GN=FARSA PE=1 SV=3	FARSA	28	8	45	8	8	57.5	7.56235e+06	2.25621e+06	2.75768e+06	6950893	5.62975e+06	5.04577e+06	8.70353e+06	6.54866e+06	3.64411e+06	8.64986e+06	1.63881	0.697168	0.570723	1.0111	1.19637	1.06366	1.18303	0.954958	1.0095	1.13212	1.0448	0.592679
Q9P2J5	Leucine--tRNA ligase, cytoplasmic OS=Homo sapiens OX=9606 GN=LARS1 PE=1 SV=2	LARS1	13	13	88	13	13	134.4	7.85412e+06	2.63848e+06	1.26153e+07	1.27356e+07	8.0652e+06	7.03268e+06	1.19022e+07	1.16281e+07	3.38524e+06	1.50896e+07	1.0575	0.506549	1.62214	1.15102	1.06488	0.921098	1.00517	1.05354	0.582658	1.22707	0.886609	0.719983
P47897	Glutamine--tRNA ligase OS=Homo sapiens OX=9606 GN=QARS1 PE=1 SV=1	QARS1	33	21	151	21	21	87.7	2.66928e+07	1.3567e+07	3.16261e+07	3.33946e+07	2.05904e+07	2.22368e+07	3.53325e+07	4.57395e+07	2.18032e+07	3.68112e+07	1.16072	0.841207	1.31337	0.974742	0.878014	0.940607	0.963692	1.3384	1.21198	0.96677	1.04903	0.653116
P26640	Valine--tRNA ligase OS=Homo sapiens OX=9606 GN=VARS1 PE=1 SV=4	VARS1	17	15	72	15	15	140.4	1.32349e+07	6.86844e+06	1.12697e+07	1.63585e+07	1.18735e+07	1.06463e+07	12678361	8.33898e+06	1.21706e+07	1.54381e+07	1.39327	1.031	1.13302	1.15595	1.22574	1.09023	0.837161	0.59073	1.63784	0.98157	0.865053	0.293185
Q01085	Nucleolysin TIAR OS=Homo sapiens OX=9606 GN=TIAL1 PE=1 SV=1	TIAL1	3	1	2	1	1	41.6	2.58803e+06	2341837	2152581	3.5235e+06	2.96682e+06	3.92457e+06	7217675	7119597	2.04302e+06	5.62747e+06
P49368	T-complex protein 1 subunit gamma OS=Homo sapiens OX=9606 GN=CCT3 PE=1 SV=4	CCT3	38	18	290	18	18	60.5	6.31838e+07	5.92141e+07	8.25581e+07	7.45944e+07	5.79107e+07	6.48318e+07	7.10737e+07	8.07872e+07	5.41896e+07	8.21868e+07	1.14508	1.53018	1.4289	0.907441	1.02919	1.14294	0.807926	0.985224	1.25543	0.89959	0.842788	0.229079
Q9BV44	THUMP domain-containing protein 3 OS=Homo sapiens OX=9606 GN=THUMPD3 PE=1 SV=1	THUMPD3	5	2	4	2	2	57			375929	502977			357830			410738			1.09087	1.02585			0.681967			0.753757	0.678278	0.0346202
Q92526	T-complex protein 1 subunit zeta-2 OS=Homo sapiens OX=9606 GN=CCT6B PE=1 SV=5	CCT6B	9	5	80	1	1	57.8	5.79942e+06	7605066	6.25875e+06	9738333	6695269	5477883	9486020	6.84209e+06	2.40497e+06	7.32952e+06
Q8WUY1	Protein THEM6 OS=Homo sapiens OX=9606 GN=THEM6 PE=1 SV=2	THEM6	15	3	19	3	3	23.9	1.43674e+06	769977	1.36469e+06	3.75743e+06	2.07904e+06	2.53084e+06	2.58913e+06	2.86321e+06	1.98303e+06	2.66815e+06	0.815711	0.623338	0.739949	1.43196	1.15751	1.39775	0.922026	1.09389	1.43923	0.914913	1.20957	0.261452
P24821	Tenascin OS=Homo sapiens OX=9606 GN=TNC PE=1 SV=3	TNC	2	3	6	3	3	240.7		848393	6.23873e+06	2.83124e+06	1.52696e+06	1.0528e+06	3.48609e+06	1634008	176545	3.56708e+06		0.637826	3.14141	1.00202	0.789498	0.53997	1.15289	0.579739	0.118992	1.1359	0.506574	0.242366
P10586	Receptor-type tyrosine-protein phosphatase F OS=Homo sapiens OX=9606 GN=PTPRF PE=1 SV=2	PTPRF	1	1	3	1	1	212.7				514434		302280	687235	624359		356220
Q15257	Serine/threonine-protein phosphatase 2A activator OS=Homo sapiens OX=9606 GN=PTPA PE=1 SV=3	PTPA	24	7	70	7	7	40.6	2.48114e+07	1.15098e+07	2.08327e+07	2.02314e+07	1.49083e+07	1.36808e+07	24515273	2.13442e+07	1.5901e+07	2.57444e+07	1.60484	1.06153	1.28687	0.878388	0.945612	0.860788	0.994598	0.929011	1.31476	1.00571	0.883618	0.425087
P26599	Polypyrimidine tract-binding protein 1 OS=Homo sapiens OX=9606 GN=PTBP1 PE=1 SV=1	PTBP1	25	9	105	9	9	57.2	3.81104e+07	2.61499e+07	4.40436e+07	6.27738e+07	4.45078e+07	2.833e+07	4.76974e+07	3.45023e+07	1.84634e+07	5.08331e+07	1.20617	1.18011	1.33124	1.33359	1.38136	0.872197	0.94687	0.734807	0.746999	0.971679	0.664216	0.000240534
Q9H0Z9	RNA-binding protein 38 OS=Homo sapiens OX=9606 GN=RBM38 PE=1 SV=2	RBM38	8	1	1	1	1	25.5
P62979	Ubiquitin-40S ribosomal protein S27a OS=Homo sapiens OX=9606 GN=RPS27A PE=1 SV=2	RPS27A	42	5	125	5	5	18	8.38992e+07	1.3694e+08	1.05252e+08	1.09422e+08	8.66932e+07	6.82624e+07	1.99582e+08	1.42222e+08	8.33378e+07	1.61483e+08	0.891993	2.07596	1.06867	0.780886	0.903844	0.705975	1.33093	1.01749	1.13263	1.03691	0.913061	0.834442
P62306	Small nuclear ribonucleoprotein F OS=Homo sapiens OX=9606 GN=SNRPF PE=1 SV=1	SNRPF	31	3	15	3	3	9.7	1.1597e+06			2.15607e+06	1.14241e+06	318377	1.05711e+06	4276368	495540	3.9158e+06	0.799545			0.997794	0.772364	0.213522	0.457138	1.98396	0.436736	1.63053	1.10251	0.694259
Q9BYN8	28S ribosomal protein S26, mitochondrial OS=Homo sapiens OX=9606 GN=MRPS26 PE=1 SV=1	MRPS26	4	1	1	1	1	24.2	389764		291114	421058	157760	249262	174971	585174		195352
Q9H446	RWD domain-containing protein 1 OS=Homo sapiens OX=9606 GN=RWDD1 PE=1 SV=1	RWDD1	7	2	13	2	2	27.9	1.20223e+06		1.22654e+06	1.28298e+06	354312	1.0162e+06	785704	1.34576e+06	723510	1.93263e+06	1.37194		1.33671	0.982756	0.396494	1.12805	0.562387	1.03342	1.05544	1.332	1.00028	0.830422
P08621	U1 small nuclear ribonucleoprotein 70 kDa OS=Homo sapiens OX=9606 GN=SNRNP70 PE=1 SV=2	SNRNP70	9	4	20	4	4	51.5	4.82094e+06	1.13904e+06	2.76942e+06	5.97745e+06	8.64921e+06	3.77678e+07	6665559	8.66363e+06	732820	4.34654e+06	0.739973	0.249293	0.405959	0.615858	1.30186	5.6391	0.641729	0.894839	0.143789	0.402939	2.33097	0.739827
O00442	RNA 3'-terminal phosphate cyclase OS=Homo sapiens OX=9606 GN=RTCA PE=1 SV=1	RTCA	21	6	34	6	6	39.3	4.66243e+06	5.65572e+06	1.15063e+07	5.77392e+06	6.23923e+06	5.01428e+06	5.55982e+06	4.99025e+06	3.07276e+06	5.47799e+06	1.00682	1.74147	2.37293	0.836936	1.32122	1.0533	0.753065	0.725143	0.848229	0.714451	0.562437	0.0328015
Q9Y3D9	28S ribosomal protein S23, mitochondrial OS=Homo sapiens OX=9606 GN=MRPS23 PE=1 SV=2	MRPS23	5	1	2	1	1	21.8		352732		613650	546507	884885	872884	500020	561846	846433
P82921	28S ribosomal protein S21, mitochondrial OS=Homo sapiens OX=9606 GN=MRPS21 PE=1 SV=3	MRPS21	14	1	2	1	1	10.7				599912		81253.3	223051	302158		547123
Q9BXP2	Solute carrier family 12 member 9 OS=Homo sapiens OX=9606 GN=SLC12A9 PE=1 SV=1	SLC12A9	1	1	2	1	1	96				3.57911e+06
Q15750	TGF-beta-activated kinase 1 and MAP3K7-binding protein 1 OS=Homo sapiens OX=9606 GN=TAB1 PE=1 SV=1	TAB1	9	3	6	3	3	54.6	2.21352e+06	302114	1.53968e+06	420554	232718	1.11522e+06	1.08028e+06	1341626	539289		2.83791	0.552297	1.88519	0.361923	0.292583	1.39085	0.868727	1.15746	0.883852		0.90661	0.602884
P60059	Protein transport protein Sec61 subunit gamma OS=Homo sapiens OX=9606 GN=SEC61G PE=1 SV=1	SEC61G	18	1	7	1	1	7.7				1.0193e+06	734340		695116	908246		1.4578e+06
P31213	3-oxo-5-alpha-steroid 4-dehydrogenase 2 OS=Homo sapiens OX=9606 GN=SRD5A2 PE=1 SV=1	SRD5A2	23	5	99	5	5	28.4	1.84898e+07	2.2599e+07	2.88559e+07	2.25106e+07	1.75477e+07	4.11022e+07	7.9563e+07	6.21889e+07	1.8504e+07	3.48357e+07	0.668381	1.16484	0.996174	0.54621	0.622036	1.44531	1.80399	1.51274	0.855068	0.760548	1.59535	0.0759899
Q9NVA2	Septin-11 OS=Homo sapiens OX=9606 GN=SEPTIN11 PE=1 SV=3	SEPTIN11	41	13	106	7	14	49.4	1.40816e+07	8.95362e+06	2.26498e+07	2.24264e+07	1.53456e+07	1.57976e+07	3.14035e+07	1.92558e+07	1.19747e+07	3.49229e+07	0.8954	0.8118	1.37543	0.957201	0.956867	0.977146	1.25248	0.823921	0.973359	1.34118	1.07433	0.581914
P61619	Protein transport protein Sec61 subunit alpha isoform 1 OS=Homo sapiens OX=9606 GN=SEC61A1 PE=1 SV=2	SEC61A1	8	3	7	3	3	52.2	380741	631527		801630		672431	5499319	605344	1.23144e+06	531873	0.36814	0.870688		0.520281		0.632463	3.33521	0.393864	1.52209	0.310601	2.11274	0.530473
O00767	Stearoyl-CoA desaturase OS=Homo sapiens OX=9606 GN=SCD PE=1 SV=2	SCD	4	1	1	1	1	41.5	2.20578e+06	1.11478e+06		729071					925094
Q9Y3A5	Ribosome maturation protein SBDS OS=Homo sapiens OX=9606 GN=SBDS PE=1 SV=4	SBDS	34	8	46	8	8	28.7	4.13364e+06	9.36393e+06	8.82485e+06	9.98469e+06	6.86308e+06	8701263	1.11663e+07	1.27208e+07	3.82201e+06	1.45838e+07	0.573736	1.85321	1.16976	0.930238	0.93412	1.1748	0.972123	1.18811	0.678133	1.22254	0.958734	0.971847
Q9NR31	GTP-binding protein SAR1a OS=Homo sapiens OX=9606 GN=SAR1A PE=1 SV=1	SAR1A	44	5	63	3	6	22.4	9.46793e+06	9.47164e+06	9.99153e+06	2.01623e+07	1.51584e+07	1.11272e+07	1.63714e+07	1.38169e+07	7.67756e+06	9.89745e+06	0.962194	1.37252	0.969725	1.3754	1.51066	1.10001	1.04358	0.944882	0.997411	0.607493	0.758159	0.0866216
O14828	Secretory carrier-associated membrane protein 3 OS=Homo sapiens OX=9606 GN=SCAMP3 PE=1 SV=3	SCAMP3	5	1	2	1	1	38.3				389366		272353	258348	646311		679279
Q6P3W7	SCY1-like protein 2 OS=Homo sapiens OX=9606 GN=SCYL2 PE=1 SV=1	SCYL2	1	1	4	1	1	103.6		277046	361005	610068		344853	993224	861782		612650
Q13424	Alpha-1-syntrophin OS=Homo sapiens OX=9606 GN=SNTA1 PE=1 SV=1	SNTA1	14	5	14	4	4	53.9	2.15353e+06	594102	1.53451e+06	2.74241e+06	1.92446e+06	1.0126e+06	3.81113e+06	1.44346e+06	832114	2.42205e+06	1.45912	0.573967	0.992928	1.24725	1.27865	0.667389	1.61966	0.658118	0.720719	0.991137	0.838814	0.443151
P50452	Serpin B8 OS=Homo sapiens OX=9606 GN=SERPINB8 PE=1 SV=2	SERPINB8	11	4	63	1	1	42.7
Q96RF0	Sorting nexin-18 OS=Homo sapiens OX=9606 GN=SNX18 PE=1 SV=2	SNX18	2	1	10	1	1	68.9	644012	1.16485e+06	999439	1.46313e+06	853056	449368	668710	629115	377500	909521
Q8TAQ2	SWI/SNF complex subunit SMARCC2 OS=Homo sapiens OX=9606 GN=SMARCC2 PE=1 SV=1	SMARCC2	8	8	23	8	8	132.8	2.3915e+06	1.63534e+06	3.37323e+06	3.36469e+06	2.87217e+06	2.52566e+06	3.9777e+06	6.03841e+06	1.76311e+06	4.51087e+06	0.922218	0.899207	1.24228	0.870942	1.08612	0.947419	0.962114	1.56692	0.869137	1.05059	1.07477	0.649461
Q658P3	Metalloreductase STEAP3 OS=Homo sapiens OX=9606 GN=STEAP3 PE=1 SV=2	STEAP3	26	9	54	9	9	54.6	3.54584e+06	6.08761e+06	8.53944e+06	8.29343e+06	7.47335e+06	5.88929e+06	9.77623e+06	1.45333e+07	5.33904e+06	1.85383e+07	0.504166	1.23421	1.15956	0.791532	1.04202	0.814556	0.871879	1.39052	0.970423	1.59197	1.19188	0.39781
O43295	SLIT-ROBO Rho GTPase-activating protein 3 OS=Homo sapiens OX=9606 GN=SRGAP3 PE=1 SV=3	SRGAP3	6	6	18	6	6	124.4	342080	576323	3.29267e+06	1.86795e+06	831086	1.71769e+06	2.73187e+06	1.48014e+06	286153	2.44531e+06	0.274927	0.660455	2.52725	1.00771	0.654999	1.34289	1.37715	0.800485	0.29399	1.18696	0.97583	0.823102
Q9NSD9	Phenylalanine--tRNA ligase beta subunit OS=Homo sapiens OX=9606 GN=FARSB PE=1 SV=3	FARSB	25	14	148	14	14	66.1	1.82232e+07	2.01765e+07	1.60824e+07	3.43365e+07	3.26042e+07	1.98644e+07	33774506	3.12869e+07	1.34648e+07	5.25305e+07	0.837378	1.32199	0.705762	1.05909	1.46918	0.887923	0.973457	0.967432	0.790932	1.45787	0.941449	0.793645
P14868	Aspartate--tRNA ligase, cytoplasmic OS=Homo sapiens OX=9606 GN=DARS1 PE=1 SV=2	DARS1	54	23	255	23	23	57.1	4.99133e+07	2.94299e+07	4.84858e+07	6.87277e+07	4.85e+07	4.68524e+07	7.39489e+07	7.8544e+07	4.11221e+07	7.36691e+07	1.11704	0.939136	1.03628	1.03244	1.06438	1.01997	1.03804	1.18284	1.17645	0.995746	1.04312	0.40185
P04350	Tubulin beta-4A chain OS=Homo sapiens OX=9606 GN=TUBB4A PE=1 SV=2	TUBB4A	64	19	1122	2	3	49.6	5.23498e+06	7.86265e+06	3.44089e+06	6.74609e+06	5.0059e+06	113495	2.41591e+06	645472	2.15121e+06	649737	1.91189	4.09451	1.20013	1.65379	1.79281	0.0403206	0.553425	0.15863	1.00432	0.143316	0.178353	0.00649547
Q12931	Heat shock protein 75 kDa, mitochondrial OS=Homo sapiens OX=9606 GN=TRAP1 PE=1 SV=3	TRAP1	12	7	88	6	6	80.1	1.65679e+07	1.98145e+07	1.35897e+07	2.77279e+07	2.08918e+07	2.68721e+07	4.5258e+07	5.59538e+07	12625677	5.76805e+07	0.698156	1.19057	0.546895	0.7843	0.863305	1.10151	1.19622	1.58663	0.680116	1.46799	1.47738	0.0866539
P12270	Nucleoprotein TPR OS=Homo sapiens OX=9606 GN=TPR PE=1 SV=3	TPR	7	13	61	13	13	267.1	1.01338e+07	6.81201e+06	9.60048e+06	1.45862e+07	1.31682e+07	6.97053e+06	1.25679e+07	2.59928e+07	3.60881e+06	1.37003e+07	1.08262	1.03769	0.979509	1.04599	1.37955	0.724395	0.842168	1.86861	0.492849	0.883987	0.870895	0.331895
Q9Y490	Talin-1 OS=Homo sapiens OX=9606 GN=TLN1 PE=1 SV=3	TLN1	37	66	802	58	66	269.6	1.40099e+08	9.27944e+07	1.45507e+08	1.3837e+08	1.05955e+08	1.05152e+08	1.42443e+08	1.27919e+08	1.27847e+08	1.20097e+08	1.40692	1.32874	1.39549	0.932727	1.04342	1.0272	0.897233	0.864426	1.64122	0.728408	0.844643	0.258817
O95292	Vesicle-associated membrane protein-associated protein B/C OS=Homo sapiens OX=9606 GN=VAPB PE=1 SV=3	VAPB	35	6	83	5	6	27.2	1.2378e+07	6.6568e+06	1.14674e+07	2.26867e+07	1.15522e+07	2.48015e+07	3.64806e+07	3.26866e+07	6.9271e+06	3.47951e+07	0.772856	0.592652	0.683791	0.950821	0.70732	1.50636	1.4287	1.37334	0.552895	1.31213	1.66514	0.0517968
O94888	UBX domain-containing protein 7 OS=Homo sapiens OX=9606 GN=UBXN7 PE=1 SV=2	UBXN7	6	3	14	3	3	54.8	706572	463142	487277	1.38644e+06	652260	1.11626e+06	1.59826e+06	1.61413e+06	974221	1.62147e+06	0.832618	0.778197	0.548371	1.09666	0.753728	1.27955	1.18132	1.27993	1.46754	1.15401	1.58679	0.00358618
Q9BZF1	Oxysterol-binding protein-related protein 8 OS=Homo sapiens OX=9606 GN=OSBPL8 PE=1 SV=3	OSBPL8	3	2	7	2	2	101.1	354673	254258	553130	614987	315783	1.07167e+06	2.17576e+06	1.15805e+06	280502	270542	0.629642	0.643617	0.937782	0.732844	0.549741	1.85067	2.42274	1.38341	0.63657	0.290075	1.88442	0.34106
O60313	Dynamin-like 120 kDa protein, mitochondrial OS=Homo sapiens OX=9606 GN=OPA1 PE=1 SV=3	OPA1	18	14	63	14	14	111.6	3.91145e+06	3.30134e+06	8.62534e+06	1.08035e+07	5.10379e+06	6.18799e+06	1.15373e+07	8.6638e+06	4.25055e+06	1.03884e+07	0.672634	0.809502	1.41653	1.24706	0.860673	1.03513	1.24445	1.00256	0.934394	1.07895	1.05774	0.555213
Q15042	Rab3 GTPase-activating protein catalytic subunit OS=Homo sapiens OX=9606 GN=RAB3GAP1 PE=1 SV=3	RAB3GAP1	3	2	8	2	2	110.5	318194		418396	1.04933e+06	465577	121360	987087	1.10603e+06		1.44705e+06	0.53875		0.676537	1.19258	0.773019	0.199882	1.04829	1.26015		1.47975	1.25376	0.941509
Q53GG5	PDZ and LIM domain protein 3 OS=Homo sapiens OX=9606 GN=PDLIM3 PE=1 SV=1	PDLIM3	4	1	3	1	1	39.2
P62877	E3 ubiquitin-protein ligase RBX1 OS=Homo sapiens OX=9606 GN=RBX1 PE=1 SV=1	RBX1	25	2	5	2	2	12.3	485544		156526	949161	459010	1.53019e+06	2.91806e+06	3.04722e+06		555801	0.481223		0.148154	0.631449	0.446113	1.47525	1.81403	2.03228		0.332696	3.31251	0.0775299
Q8IUD2	ELKS/Rab6-interacting/CAST family member 1 OS=Homo sapiens OX=9606 GN=ERC1 PE=1 SV=1	ERC1	4	3	8	3	3	128	1.02023e+06	543448	1.39289e+06	1.51137e+06	508409	1.07257e+06	1.60064e+06	983707	352747	906927	1.29058	0.980243	1.68274	1.28334	0.630677	1.31983	1.27003	0.837366	0.570422	0.692903	0.799402	0.361668
P61006	Ras-related protein Rab-8A OS=Homo sapiens OX=9606 GN=RAB8A PE=1 SV=1	RAB8A	30	6	47	2	4	23.7	2.01171e+06	764359	2.86748e+06	3.94948e+06	1.26714e+06	2.12156e+06	4.90937e+06	4.33505e+06	2.65775e+06	4.57954e+06	0.854471	0.46293	1.16316	1.12603	0.527787	0.876575	1.30794	1.23904	1.44308	1.1748	1.46127	0.0702065
Q9Y263	Phospholipase A-2-activating protein OS=Homo sapiens OX=9606 GN=PLAA PE=1 SV=2	PLAA	11	5	23	5	5	87.1	331909	346789	1.03204e+06	2.9384e+06	285967	517415	2.32794e+06	1.98816e+06	402602	1.47184e+06	0.356752	0.531496	1.05938	2.12002	0.301417	0.540991	1.56946	1.438	0.55318	0.955474	1.15748	0.471404
P51153	Ras-related protein Rab-13 OS=Homo sapiens OX=9606 GN=RAB13 PE=1 SV=1	RAB13	19	4	34	2	2	22.8	4.29371e+06	2.76037e+06	8.89224e+06	7.6329e+06	4670463	6.07788e+06	1.09893e+07	8.95009e+06	8.29313e+06	1.28934e+07	0.712144	0.652813	1.4085	0.849777	0.759626	0.980598	1.14324	0.998903	1.75832	1.29156	1.40835	0.071265
P00747	Plasminogen OS=Homo sapiens OX=9606 GN=PLG PE=1 SV=2	PLG	33	17	106	17	17	90.5	3.5319e+07	3.26761e+07	4.05709e+07	2.12799e+07	1.92462e+07	3.34677e+07	5.62635e+06	8.12236e+06	8.1508e+07	1.01614e+07	1.53484	2.02475	1.68376	0.620735	0.820171	1.41477	0.15336	0.237519	4.52793	0.266697	0.987435	0.300514
A1L390	Pleckstrin homology domain-containing family G member 3 OS=Homo sapiens OX=9606 GN=PLEKHG3 PE=1 SV=1	PLEKHG3	4	4	17	4	4	134.3	1.58241e+06	331919	1.84675e+06	2.45628e+06	1.20796e+06	1.312e+06	1.43157e+06	1.86403e+06	673356	2.159e+06	1.33218	0.398438	1.48477	1.38803	0.997239	1.07444	0.755934	1.05598	0.724653	1.09775	0.840751	0.728279
P01833	Polymeric immunoglobulin receptor OS=Homo sapiens OX=9606 GN=PIGR PE=1 SV=4	PIGR	20	12	75	12	12	83.2	1.94981e+06	2.40467e+06		3.77881e+06	894506	8.50182e+06	4.94517e+06	5.6452e+07	8.36934e+07	1.52629e+08	0.069662	0.122503		0.090623	0.0313394	0.295473	0.110819	1.3572	3.82242	3.29345	22.6134	0.0178535
P40937	Replication factor C subunit 5 OS=Homo sapiens OX=9606 GN=RFC5 PE=1 SV=1	RFC5	6	1	2	1	1	38.5
P27694	Replication protein A 70 kDa DNA-binding subunit OS=Homo sapiens OX=9606 GN=RPA1 PE=1 SV=2	RPA1	27	13	120	13	13	68.1	1.07279e+07	7537075	1.63989e+07	1.33191e+07	1.16304e+07	8428150	1.76286e+07	1.76727e+07	8.92618e+06	1.80594e+07	1.03013	1.03197	1.50383	0.858483	1.09515	0.787248	1.06175	1.14193	1.09568	1.04734	0.930139	0.589779
P48634	Protein PRRC2A OS=Homo sapiens OX=9606 GN=PRRC2A PE=1 SV=3	PRRC2A	1	1	2	1	1	228.7	374806			632944	485670	440067	569176	297914		277611
Q9NPH0	Lysophosphatidic acid phosphatase type 6 OS=Homo sapiens OX=9606 GN=ACP6 PE=1 SV=3	ACP6	3	1	2	1	1	48.9	666060	440410				778986			501642	1.05676e+06
O43447	Peptidyl-prolyl cis-trans isomerase H OS=Homo sapiens OX=9606 GN=PPIH PE=1 SV=1	PPIH	11	2	6	2	2	19.2	3.2567e+07	6.16979e+06	22257380	3.3609e+07	17069889	1.00157e+07	17490708	1.18038e+07	8.33928e+06	1.82229e+07	2.29553	0.6201	1.49826	1.59016	1.17989	0.686736	0.773292	0.559871	0.751411	0.775771	0.493752	0.0237082
Q8WUK0	Phosphatidylglycerophosphatase and protein-tyrosine phosphatase 1 OS=Homo sapiens OX=9606 GN=PTPMT1 PE=1 SV=1	PTPMT1	6	1	8	1	1	22.8		159196				224536	597092	458527	144335	453802
P55036	26S proteasome non-ATPase regulatory subunit 4 OS=Homo sapiens OX=9606 GN=PSMD4 PE=1 SV=1	PSMD4	28	8	32	8	8	40.7	5.08861e+06	6.91915e+06	6.72306e+06	1.10853e+07	7.15065e+06	7.97427e+06	1.27662e+07	1.31112e+07	4.54712e+06	1.45015e+07	0.708621	1.37389	0.89411	1.03619	0.976482	1.08021	1.11508	1.22862	0.809458	1.21966	1.09294	0.463816
Q8N2H3	Pyridine nucleotide-disulfide oxidoreductase domain-containing protein 2 OS=Homo sapiens OX=9606 GN=PYROXD2 PE=1 SV=2	PYROXD2	1	1	6	1	1	63	411472	146737	136575	336991	454547	132637	254480	939487		449486
Q14515	SPARC-like protein 1 OS=Homo sapiens OX=9606 GN=SPARCL1 PE=1 SV=2	SPARCL1	4	2	6	2	2	75.2	393810	346053	1.21535e+06	883644	505164	763458	873568	1.21193e+06	242145	2.38319e+06	0.558876	0.700259	1.64717	0.841757	0.703017	1.05395	0.7776	1.15735	0.439286	2.04268	1.22911	0.621284
P61077	Ubiquitin-conjugating enzyme E2 D3 OS=Homo sapiens OX=9606 GN=UBE2D3 PE=1 SV=1	UBE2D3	7	1	26	1	1	16.7	1.52943e+06	1.26935e+06	3502155	4.18642e+06	2.76974e+06	1.88069e+06	6.38952e+06	6119862	2.90473e+06	7.64246e+06
Q7L7X3	Serine/threonine-protein kinase TAO1 OS=Homo sapiens OX=9606 GN=TAOK1 PE=1 SV=1	TAOK1	1	1	2	1	1	116				354230	148694		310276	199958		189743
A4D1P6	WD repeat-containing protein 91 OS=Homo sapiens OX=9606 GN=WDR91 PE=1 SV=2	WDR91	3	2	5	2	2	83.3	258795	478405			6.43091e+06	339263	2.13746e+06	1.49895e+06			0.174377	0.459637			4.24923	0.222369	0.903361	0.679645			0.369708	0.78361
P42765	3-ketoacyl-CoA thiolase, mitochondrial OS=Homo sapiens OX=9606 GN=ACAA2 PE=1 SV=2	ACAA2	22	6	61	6	6	41.9	1.26424e+07	6.02963e+06	9.53556e+06	1.45808e+07	1.0862e+07	6.63887e+06	1.8286e+07	9.38115e+06	7.32753e+06	1.32621e+07	1.45757	0.991236	1.04992	1.1284	1.22805	0.744558	1.32236	0.727808	1.07994	0.923471	0.819471	0.139787
Q99426	Tubulin-folding cofactor B OS=Homo sapiens OX=9606 GN=TBCB PE=1 SV=2	TBCB	34	7	60	7	7	27.3	7.06823e+06	2.08813e+07	5.25751e+06	1.40139e+07	6.49426e+06	2.04059e+07	3.08236e+07	3.1106e+07	1.44367e+07	3.13134e+07	0.486553	2.04957	0.345627	0.647528	0.438383	1.3664	1.33086	1.44087	1.27037	1.30185	1.69126	0.0417457
P15374	Ubiquitin carboxyl-terminal hydrolase isozyme L3 OS=Homo sapiens OX=9606 GN=UCHL3 PE=1 SV=1	UCHL3	40	6	37	6	6	26.2	7.31126e+06	2.98848e+06	4.62238e+06	4.81068e+06	4.85453e+06	6.37135e+06	3.30484e+06	7.95526e+06	6.59407e+06	5.37456e+06	1.68853	0.984133	1.01951	0.745766	1.09943	1.43137	0.478737	1.23632	1.94676	0.749669	1.05517	0.936063
Q9UPU5	Ubiquitin carboxyl-terminal hydrolase 24 OS=Homo sapiens OX=9606 GN=USP24 PE=1 SV=3	USP24	1	2	3	2	2	294.2	454983	219260	1.17192e+06	537362	788269		352084	1.26468e+06		964368	0.791792	0.544079	1.9477	0.627716	1.34522		0.38432	1.48101		1.01361	0.912816	0.800833
P45974	Ubiquitin carboxyl-terminal hydrolase 5 OS=Homo sapiens OX=9606 GN=USP5 PE=1 SV=2	USP5	35	22	146	22	22	95.7	2.72217e+07	2.01136e+07	2.10145e+07	2.50076e+07	1.96872e+07	2.42559e+07	2.72334e+07	2.49905e+07	1.87514e+07	2.73363e+07	1.44588	1.52333	1.06597	0.891599	1.02543	1.25325	0.907298	0.893208	1.2732	0.876935	0.87428	0.369238
Q16401	26S proteasome non-ATPase regulatory subunit 5 OS=Homo sapiens OX=9606 GN=PSMD5 PE=1 SV=3	PSMD5	20	9	72	9	9	56.2	8.05739e+06	4.08076e+06	5.4788e+06	8.68215e+06	6.41218e+06	7.60567e+06	8.2174e+06	6.49262e+06	7.52793e+06	9.76507e+06	1.39428	1.00689	0.905422	1.00847	1.08809	1.28026	0.891911	0.756026	1.66524	1.02057	1.03902	0.950018
Q08257	Quinone oxidoreductase OS=Homo sapiens OX=9606 GN=CRYZ PE=1 SV=1	CRYZ	49	11	119	11	11	35.2	1.47238e+07	1.20627e+07	2.22503e+07	2.97914e+07	2.09094e+07	2.13818e+07	2.91464e+07	3.01267e+07	1.77489e+07	3.74887e+07	0.781996	0.913513	1.12857	1.06208	1.08901	1.10467	0.970955	1.0767	1.20503	1.20253	1.11753	0.177601
Q9BYD6	39S ribosomal protein L1, mitochondrial OS=Homo sapiens OX=9606 GN=MRPL1 PE=1 SV=2	MRPL1	4	1	3	1	1	36.9	1.3063e+06	4.78114e+06	2.36698e+06	2.25664e+06	2453194			1.96798e+06	1.20701e+06	3.05819e+06
P35542	Serum amyloid A-4 protein OS=Homo sapiens OX=9606 GN=SAA4 PE=1 SV=2	SAA4	15	2	18	2	2	14.7	2.6584e+08	2.82689e+08	2.5688e+08	5.19552e+08	2.99267e+08	3.28996e+08	6.75207e+08	6.34799e+08	301709911	7.55484e+08	0.770032	1.16757	0.710604	1.01018	0.850064	0.927006	1.22675	1.23733	1.11718	1.32167	1.29311	0.0409346
P52434	DNA-directed RNA polymerases I, II, and III subunit RPABC3 OS=Homo sapiens OX=9606 GN=POLR2H PE=1 SV=4	POLR2H	9	1	2	1	1	17.1	645024	573360	266172	197734	211877	136144		155658	63376.4
P19387	DNA-directed RNA polymerase II subunit RPB3 OS=Homo sapiens OX=9606 GN=POLR2C PE=1 SV=2	POLR2C	12	2	11	2	2	31.4	1.10968e+06	292674	1.548e+06	1.80924e+06	835047	1.09615e+06	1.69771e+06	2.13258e+06	511915	1.96188e+06	1.06867	0.401896	1.42371	1.16955	0.788601	1.02687	1.0255	1.382	0.630209	1.14111	1.0728	0.642132
Q9H2W6	39S ribosomal protein L46, mitochondrial OS=Homo sapiens OX=9606 GN=MRPL46 PE=1 SV=1	MRPL46	5	1	5	1	1	31.7			744543	1.81906e+06	734515	949367	3.88517e+06	4.92794e+06	484114	2.77961e+06
Q63HN8	E3 ubiquitin-protein ligase RNF213 OS=Homo sapiens OX=9606 GN=RNF213 PE=1 SV=3	RNF213	1	4	5	4	4	591	175905	66959.1	126132	1.18333e+06	312347	336680	262435	299760		153956	0.679087	0.368589	0.46503	3.06642	1.18246	1.26435	0.635475	0.778718		0.358966	0.658999	0.692101
Q7L523	Ras-related GTP-binding protein A OS=Homo sapiens OX=9606 GN=RRAGA PE=1 SV=1	RRAGA	12	3	4	3	3	36.5	548570	1.18541e+06	683092		400967	646433	2.34158e+06	1.59004e+06	297488	391109	0.764234	2.35477	0.908829		0.547781	0.876034	2.04613	1.4906	0.529795	0.329081	0.921695	0.795989
Q9P2W9	Syntaxin-18 OS=Homo sapiens OX=9606 GN=STX18 PE=1 SV=1	STX18	14	3	7	3	3	38.7	266814	447025	144331	605847	480873	562180	861909	713556	751591	769540	0.59587	1.42351	0.307831	0.908209	1.05312	1.2213	1.20735	1.07234	2.14569	1.03797	1.55872	0.11186
P25398	40S ribosomal protein S12 OS=Homo sapiens OX=9606 GN=RPS12 PE=1 SV=3	RPS12	71	8	159	8	8	14.5	5.46343e+07	1.59509e+08	1.06025e+08	1.63533e+08	7.65961e+07	2.33166e+08	4.11887e+08	3.02645e+08	1.55844e+08	2.97133e+08	0.348665	1.45149	0.646192	0.700532	0.479351	1.44748	1.64874	1.29968	1.27139	1.14526	1.87869	0.0164464
Q71UM5	40S ribosomal protein S27-like OS=Homo sapiens OX=9606 GN=RPS27L PE=1 SV=3	RPS27L	13	1	15	1	1	9.5	1.78794e+06	2.68643e+06	3.65556e+06	2.40242e+06	2.52112e+06	3.38773e+06	6.70009e+06	4.17336e+06	2.65471e+06	3.99993e+06
Q8TEQ0	Sorting nexin-29 OS=Homo sapiens OX=9606 GN=SNX29 PE=1 SV=3	SNX29	2	2	2	2	2	91.2		9.09957e+07	320957	796650	1.06519e+06		912713	375683	1.16939e+06	964207		13.4472	0.0317674	0.0554208	0.108257		0.0593322	0.0262004	0.154928	0.060354	0.0220495	0.401672
Q9Y5B9	FACT complex subunit SPT16 OS=Homo sapiens OX=9606 GN=SUPT16H PE=1 SV=1	SUPT16H	9	7	26	7	7	119.8	7.22947e+06	695402	3.14041e+06	3.84903e+07	4.99288e+07	1.65618e+07	4.20171e+06	3.82106e+06	5.75007e+06	1.45649e+07	0.626617	0.0859446	0.259951	2.23938	4.24376	1.39639	0.22843	0.222864	0.637107	0.762456	0.435542	0.742103
Q15005	Signal peptidase complex subunit 2 OS=Homo sapiens OX=9606 GN=SPCS2 PE=1 SV=3	SPCS2	17	3	25	3	3	25	799893	1.28215e+06	3.18834e+06	2.62838e+06	819963	2.61702e+06	5219149	2.67767e+06	886442	5.14492e+06	0.396228	0.905604	1.5083	0.87394	0.398302	1.26103	1.6216	0.892549	0.561317	1.53923	1.43929	0.228359
Q8NBN3	Transmembrane protein 87A OS=Homo sapiens OX=9606 GN=TMEM87A PE=1 SV=3	TMEM87A	8	3	8	3	3	63.4	500109	526479	764408	1471773	944694	645831	1.90174e+06	900116	379935	2.19858e+06	0.611573	0.918019	0.892725	1.20811	1.13287	0.768256	1.4587	0.740701	0.593932	1.62381	1.08862	0.897686
P63208	S-phase kinase-associated protein 1 OS=Homo sapiens OX=9606 GN=SKP1 PE=1 SV=2	SKP1	21	4	91	4	4	18.6	2.02038e+07	1.07192e+07	1.56968e+07	2.39159e+07	1.68892e+07	1.80423e+07	2.12506e+07	3.324e+07	1.24296e+07	3.34441e+07	1.22839	0.929294	0.911432	0.976045	1.00697	1.06708	0.810411	1.35995	0.966058	1.2281	1.07511	0.570642
Q15427	Splicing factor 3B subunit 4 OS=Homo sapiens OX=9606 GN=SF3B4 PE=1 SV=1	SF3B4	3	1	3	1	1	44.4						812518	2.23708e+06	1.2864e+06
O14656	Torsin-1A OS=Homo sapiens OX=9606 GN=TOR1A PE=1 SV=1	TOR1A	3	1	1	1	1	37.8	419593	284869		313389	380210	466182	699500
Q9ULS5	Transmembrane and coiled-coil domain protein 3 OS=Homo sapiens OX=9606 GN=TMCC3 PE=1 SV=3	TMCC3	2	1	2	1	1	53.8	290834	175353	254997	173320		88740.9	144500	137202		247427
Q15363	Transmembrane emp24 domain-containing protein 2 OS=Homo sapiens OX=9606 GN=TMED2 PE=1 SV=1	TMED2	10	2	4	2	2	22.7	2.66752e+06	388873	661299	1.93296e+06	2938058	1.71063e+06	1.29331e+06	1.43348e+06	75268.9	1.43525e+06	2.29645	0.477358	0.543698	1.117	2.48036	1.43255	0.698366	0.83043	0.0828342	0.746257	0.548158	0.281219
Q7Z7H5	Transmembrane emp24 domain-containing protein 4 OS=Homo sapiens OX=9606 GN=TMED4 PE=1 SV=1	TMED4	23	4	15	3	3	25.9	256163	909516	1.40687e+06	2.89995e+06	616255	1.38722e+06	3.25681e+06	3.11057e+06	968701	4.81545e+06	0.16333	0.826888	0.856669	1.24114	0.385314	0.860398	1.30248	1.3346	0.789556	1.85437	1.76816	0.0992693
O00186	Syntaxin-binding protein 3 OS=Homo sapiens OX=9606 GN=STXBP3 PE=1 SV=2	STXBP3	7	4	18	4	4	67.7	2063525	1.7942e+06	3.46124e+06	5.09779e+06	2.27096e+06	2.41294e+06	4.55648e+06	3.08917e+06	3.73857e+06	4.55361e+06	0.781635	0.969062	1.25209	1.29615	0.843544	0.889087	1.08257	0.787402	1.81027	1.04174	1.09112	0.723641
P61764	Syntaxin-binding protein 1 OS=Homo sapiens OX=9606 GN=STXBP1 PE=1 SV=1	STXBP1	22	9	57	9	9	67.5	3.03773e+06	4.1711e+06	2.23691e+06	7.08803e+06	2.6147e+06	3.30764e+06	4.82022e+06	6.45406e+06	2.79872e+06	6.48049e+06	0.883892	1.73056	0.621595	1.38438	0.746062	0.936206	0.879725	1.2637	1.041	1.13885	0.980061	0.827111
O95630	STAM-binding protein OS=Homo sapiens OX=9606 GN=STAMBP PE=1 SV=1	STAMBP	2	1	5	1	1	48	401041	194246		343693	340481	455460	762228	386319		508263
P53597	Succinate--CoA ligase [ADP/GDP-forming] subunit alpha, mitochondrial OS=Homo sapiens OX=9606 GN=SUCLG1 PE=1 SV=4	SUCLG1	18	4	49	4	4	36.2	8.95548e+06	6.58253e+06	1.07275e+07	9.69919e+06	9.12565e+06	7.70504e+06	9.46517e+06	2.28557e+07	8.95522e+06	1.31615e+07	1.04514	1.09538	1.19562	0.759805	1.04437	0.874712	0.692861	1.7949	1.336	0.927689	1.09452	0.82112
Q13033	Striatin-3 OS=Homo sapiens OX=9606 GN=STRN3 PE=1 SV=3	STRN3	7	4	21	4	4	87.2	1.57312e+06	1.3408e+06	3.99017e+06	3.70895e+06	4.96914e+06	2.89813e+06	3.66297e+06	4.92011e+06	2.2384e+06	5.17207e+06	0.571065	0.694024	1.38333	0.903766	1.76893	1.0234	0.834045	1.20188	1.03874	1.13396	0.983258	0.77712
O75886	Signal transducing adapter molecule 2 OS=Homo sapiens OX=9606 GN=STAM2 PE=1 SV=1	STAM2	9	4	5	3	3	58.1	243028						580758			634963	0.625479						0.937521			0.986993	1.53843
Q9NUL3	Double-stranded RNA-binding protein Staufen homolog 2 OS=Homo sapiens OX=9606 GN=STAU2 PE=1 SV=2	STAU2	2	1	2	1	1	62.6	2.51152e+06	559478	469049	1111991	121734	132966	1.08318e+06		2.23354e+06
O15020	Spectrin beta chain, non-erythrocytic 2 OS=Homo sapiens OX=9606 GN=SPTBN2 PE=1 SV=3	SPTBN2	4	10	35	3	3	271.2	288405	1.17357e+06	118669	340528			261418				0.826829	4.79742	0.324908	0.655309			0.470089				0.28471
P63313	Thymosin beta-10 OS=Homo sapiens OX=9606 GN=TMSB10 PE=1 SV=2	TMSB10	50	2	172	1	1	5	8.10607e+07	5.59041e+07	8.75213e+07	1.4975e+08	9.23068e+07	1.39228e+08	1.47661e+08	1.34331e+08	6.42391e+07	178441256
Q9BVA1	Tubulin beta-2B chain OS=Homo sapiens OX=9606 GN=TUBB2B PE=1 SV=1	TUBB2B	62	21	1112	1	1	49.9	1.57178e+06	798010	5.1907e+06	2.60265e+06	1.50641e+06	4.27895e+06	3632017	5.94848e+06	5.15768e+06	4419930
Q66K14	TBC1 domain family member 9B OS=Homo sapiens OX=9606 GN=TBC1D9B PE=1 SV=3	TBC1D9B	3	2	9	2	2	140.4	106184	151372		380460		325336	476240	426322		431451	0.404894	0.82303		0.973805		1.20675	1.13904	1.09391		0.993631	1.51018	0.0936822
Q8IUR0	Trafficking protein particle complex subunit 5 OS=Homo sapiens OX=9606 GN=TRAPPC5 PE=1 SV=1	TRAPPC5	9	2	11	2	2	20.8	230091	349647	251065	1.07941e+06	279256	506485	626379	1.16655e+06		1.11483e+06	0.462466	1.00207	0.481922	1.45629	0.550412	0.990264	0.789675	1.57777		1.35332	1.48964	0.149451
Q14258	E3 ubiquitin/ISG15 ligase TRIM25 OS=Homo sapiens OX=9606 GN=TRIM25 PE=1 SV=2	TRIM25	20	9	46	9	9	70.9	1.69435e+06	1.77269e+06	6.56477e+06	7.08475e+06	3.94583e+06	2.13234e+06	4.36159e+06	5.80244e+06	4.38207e+06	5.81117e+06	0.486867	0.726315	1.80151	1.36651	1.11186	0.596028	0.786107	1.12196	1.60964	1.00851	0.932497	0.931986
P21283	V-type proton ATPase subunit C 1 OS=Homo sapiens OX=9606 GN=ATP6V1C1 PE=1 SV=4	ATP6V1C1	28	10	35	10	10	43.9	5.70451e+06	2680041	3.49686e+06	6.18402e+06	3.62097e+06	6.62668e+06	1.29475e+07	1.66882e+07	3.60539e+06	1.09307e+07	0.984886	0.659775	0.576575	0.71667	0.613051	1.11293	1.40211	1.93882	0.795727	1.13979	1.79934	0.0119769
Q5THJ4	Vacuolar protein sorting-associated protein 13D OS=Homo sapiens OX=9606 GN=VPS13D PE=1 SV=2	VPS13D	0	1	3	1	1	491.6	258760	82236.5	282097	599461	165864	177154	401244	468683		388333
Q92614	Unconventional myosin-XVIIIa OS=Homo sapiens OX=9606 GN=MYO18A PE=1 SV=3	MYO18A	3	6	11	6	6	233	1.25467e+07	692551	1.57532e+06	8.84132e+06	1.67647e+07	1.26331e+07	2.84373e+06	3.31971e+06	2.43493e+07	1.1008e+06	1.8545	0.145961	0.22237	0.877196	2.42996	1.8164	0.263644	0.330186	4.60076	0.0982698	1.28558	0.899145
Q9UBU9	Nuclear RNA export factor 1 OS=Homo sapiens OX=9606 GN=NXF1 PE=1 SV=1	NXF1	10	4	14	4	4	70.1	449064	242929	706120	1.1372e+06	298913	464498	493610	855754	157102	2.05972e+06	0.81863	0.63146	1.22933	1.39155	0.534353	0.823697	0.564409	1.04976	0.366105	2.26777	1.10128	0.933718
P22059	Oxysterol-binding protein 1 OS=Homo sapiens OX=9606 GN=OSBP PE=1 SV=1	OSBP	7	3	16	2	2	89.4	911487	645346	1.18401e+06	1.26617e+06	706224	1.22907e+06	2.83353e+06	1.97364e+06	266756	2.4002e+06	0.850214	0.858335	1.05473	0.792773	0.645988	1.11522	1.65781	1.23881	0.318079	1.35218	1.35222	0.562662
Q99460	26S proteasome non-ATPase regulatory subunit 1 OS=Homo sapiens OX=9606 GN=PSMD1 PE=1 SV=2	PSMD1	31	22	242	22	22	105.8	2.1494e+07	1.5991e+07	2.53849e+07	3.49423e+07	2.08263e+07	2.15028e+07	3.86495e+07	3.37861e+07	1.77554e+07	4.07668e+07	0.992209	1.05257	1.11911	1.08273	0.942766	0.965571	1.11908	1.04951	1.04776	1.13659	1.02488	0.573112
Q92626	Peroxidasin homolog OS=Homo sapiens OX=9606 GN=PXDN PE=1 SV=2	PXDN	2	3	12	3	3	165.2	1.81805e+06	342251	418224	601492	302847	889191	1262294	2.24336e+06	194264	1.99e+06	2.26119	0.606965	0.496764	0.50216	0.369369	1.0758	0.984743	1.87755	0.308864	1.49484	1.35533	0.398784
P63000	Ras-related C3 botulinum toxin substrate 1 OS=Homo sapiens OX=9606 GN=RAC1 PE=1 SV=1	RAC1	30	6	69	5	6	21.4	13594671	2.00747e+07	2.58251e+07	1.84153e+07	1.40109e+07	3.03228e+07	4.37363e+07	3.83631e+07	2.09221e+07	4.88011e+07	0.620766	1.30706	1.12619	0.564441	0.627378	1.34689	1.25266	1.17878	1.22126	1.34586	1.49451	0.0300206
Q15382	GTP-binding protein Rheb OS=Homo sapiens OX=9606 GN=RHEB PE=1 SV=1	RHEB	20	3	12	3	3	20.5	2.87762e+06	1.81658e+06	2.47152e+06	3.691e+06	3.49179e+06	1.57735e+06	3.57986e+06	3.4723e+06	1.84638e+06	3.81094e+06	1.25761	1.13202	1.03154	1.08277	1.49646	0.670571	0.981317	1.02115	1.03152	1.0059	0.785024	0.048488
P84095	Rho-related GTP-binding protein RhoG OS=Homo sapiens OX=9606 GN=RHOG PE=1 SV=1	RHOG	31	4	26	3	3	21.3	1.69614e+07	2.31129e+07	3.01668e+07	2.2625e+06	1.264e+06	1.40886e+07	3.39735e+06	3.69469e+06	3.97969e+07	2.62577e+06	1.54519	3.00235	2.62457	0.138353	0.11292	1.24851	0.194129	0.226495	4.63461	0.144473	0.868636	0.746481
O00584	Ribonuclease T2 OS=Homo sapiens OX=9606 GN=RNASET2 PE=1 SV=2	RNASET2	4	1	6	1	1	29.5	567620			1.38336e+06			539149	543037		1.30155e+06
Q96DM3	Regulator of MON1-CCZ1 complex OS=Homo sapiens OX=9606 GN=RMC1 PE=1 SV=2	RMC1	7	3	13	3	3	74.9	329815	496426	1.13164e+06	1.13477e+06	409296	1.21519e+06	2.06387e+06	1.34766e+06	162263	640077	0.462152	0.991871	1.51437	1.06734	0.562414	1.65638	1.81395	1.27073	0.290654	0.541698	1.2121	0.864664
Q96DB5	Regulator of microtubule dynamics protein 1 OS=Homo sapiens OX=9606 GN=RMDN1 PE=1 SV=1	RMDN1	20	5	32	5	5	35.8	5.37787e+06	5398731	9.28114e+06	9.38862e+06	7.7501e+06	9.43753e+06	2.28764e+07	2.10693e+07	6.68413e+06	1.29708e+07	0.610529	0.873926	1.00625	0.715449	0.862796	1.04222	1.62898	1.60956	0.97003	0.889355	1.50902	0.0359043
P62917	60S ribosomal protein L8 OS=Homo sapiens OX=9606 GN=RPL8 PE=1 SV=2	RPL8	36	7	71	7	7	28	2.33164e+07	1.73847e+07	2.04929e+07	3.60502e+07	2.73958e+07	2.61201e+07	5.25331e+07	3.75218e+07	1.65429e+07	3.55791e+07	0.996096	1.059	0.836091	1.03378	1.1477	1.08547	1.40768	1.07866	0.903435	0.918006	1.0632	0.591175
Q9Y3U8	60S ribosomal protein L36 OS=Homo sapiens OX=9606 GN=RPL36 PE=1 SV=3	RPL36	29	3	84	3	3	12.2	8.86528e+06	4.2317e+06	6.98986e+06	1.57014e+07	1.05108e+07	1.06753e+07	2.02956e+07	1.83931e+07	8.28656e+06	1.04976e+07	0.969397	0.659798	0.729939	1.15247	1.12707	1.13551	1.39201	1.3534	1.15832	0.693279	1.23581	0.253031
Q8IW75	Serpin A12 OS=Homo sapiens OX=9606 GN=SERPINA12 PE=1 SV=1	SERPINA12	2	1	1	1	1	47.1		85333.9				79017.4	105035	175119		482552
Q9UMY4	Sorting nexin-12 OS=Homo sapiens OX=9606 GN=SNX12 PE=1 SV=4	SNX12	19	3	16	2	2	18.9	2.01865e+06	867906	1.73319e+06	2.61214e+06	2.55436e+06	2.91484e+06	3.65859e+06	411236	2.28038e+06		1.19342	0.73163	0.978563	1.0366	1.48088	1.67629	1.35668	0.1636	1.72339		1.13445	0.75833
Q12824	SWI/SNF-related matrix-associated actin-dependent regulator of chromatin subfamily B member 1 OS=Homo sapiens OX=9606 GN=SMARCB1 PE=1 SV=2	SMARCB1	3	1	2	1	1	44.1	2837879	1059332	823059	1.1032e+06		2.31371e+06	367752	966795		847839
Q8IWV7	E3 ubiquitin-protein ligase UBR1 OS=Homo sapiens OX=9606 GN=UBR1 PE=1 SV=1	UBR1	1	1	2	1	1	200.1	273612			210159		106377	109189	96620.9		99587.5
Q9NQ86	E3 ubiquitin-protein ligase TRIM36 OS=Homo sapiens OX=9606 GN=TRIM36 PE=1 SV=2	TRIM36	21	13	31	13	13	83	6.41854e+06	3.10306e+06	4.97581e+06	9.21127e+06	4.94926e+06	7.68477e+06	1.12511e+07	1.05325e+07	3.95742e+06	1.4041e+07	1.05518	0.727388	0.781199	1.01646	0.797872	1.22892	1.16015	1.16515	0.831658	1.39411	1.32021	0.041855
O14787	Transportin-2 OS=Homo sapiens OX=9606 GN=TNPO2 PE=1 SV=3	TNPO2	4	4	44	1	1	101.3	248671		681777	325340	229037
Q9H3N1	Thioredoxin-related transmembrane protein 1 OS=Homo sapiens OX=9606 GN=TMX1 PE=1 SV=1	TMX1	19	5	63	5	5	31.8	1.82377e+07	1.26583e+07	11836871	1.63098e+07	1.15174e+07	1.5145e+07	2.28243e+07	1.31085e+07	1.5362e+07	1.30812e+07	1.52076	1.50505	0.942616	0.912887	0.941775	1.22846	1.19376	0.735531	1.63749	0.658791	0.936622	0.665348
P17152	Transmembrane protein 11, mitochondrial OS=Homo sapiens OX=9606 GN=TMEM11 PE=1 SV=1	TMEM11	13	2	10	2	2	21.5	496278	376759	806196	422386	548128	114476	1.02948e+06	744291	240490	949875	1.0842	1.17364	1.68203	0.619404	1.17428	0.243277	1.4107	1.09418	0.671621	1.25332	0.815043	0.401195
P53007	Tricarboxylate transport protein, mitochondrial OS=Homo sapiens OX=9606 GN=SLC25A1 PE=1 SV=2	SLC25A1	31	8	95	8	8	34	1.09122e+07	7.17242e+06	1.12361e+07	1.84818e+07	1.31091e+07	6.72217e+06	1.99369e+07	1.72519e+07	6.54636e+06	1.6756e+07	1.06584	0.998925	1.04811	1.21173	1.25562	0.638696	1.22143	1.13391	0.81738	0.988466	0.860158	0.204577
Q96JG6	Syndetin OS=Homo sapiens OX=9606 GN=VPS50 PE=1 SV=3	VPS50	4	3	6	3	3	111.1	3.14809e+06		121809	397673	150176	219817	214196	862164		477104	5.63716		0.208306	0.47799	0.263704	0.382894	0.240577	1.03887		0.515984	0.330693	0.748053
A5D8V6	Vacuolar protein sorting-associated protein 37C OS=Homo sapiens OX=9606 GN=VPS37C PE=1 SV=2	VPS37C	9	2	3	2	2	38.6	559376		1.17569e+06	785588	743126		965363	1221008		1.27882e+06	0.728228		1.46173	0.686498	0.948704		0.788288	1.06965		1.0055	0.99811	0.873404
O00231	26S proteasome non-ATPase regulatory subunit 11 OS=Homo sapiens OX=9606 GN=PSMD11 PE=1 SV=3	PSMD11	49	18	174	18	18	47.4	2.04684e+08	1.95763e+08	179391620	4.0395e+08	2.78251e+08	3.2257e+08	5.15421e+08	5.41164e+08	2.13047e+08	5.43354e+08	0.753922	1.02816	0.631037	0.998736	1.00504	1.15577	1.19079	1.34132	1.00314	1.20875	1.33573	0.0232578
P48651	Phosphatidylserine synthase 1 OS=Homo sapiens OX=9606 GN=PTDSS1 PE=1 SV=1	PTDSS1	6	2	4	2	2	55.5	505008	224510	257720	668599	256818	716282	1.12599e+06	327624		907752	1.1398	0.722525	0.555505	1.01292	0.568408	1.5726	1.59403	0.497584		1.23739	1.53207	0.241657
Q13200	26S proteasome non-ATPase regulatory subunit 2 OS=Homo sapiens OX=9606 GN=PSMD2 PE=1 SV=3	PSMD2	32	21	254	21	21	100.1	3.00875e+07	2.35009e+07	2.34146e+07	3.90039e+07	2.85279e+07	2.51245e+07	4.97014e+07	3.55023e+07	2.39598e+07	4.40568e+07	1.16617	1.29881	0.866701	1.01476	1.0843	0.947272	1.2083	0.925958	1.18714	1.03133	0.975926	0.812937
O00391	Sulfhydryl oxidase 1 OS=Homo sapiens OX=9606 GN=QSOX1 PE=1 SV=3	QSOX1	2	1	1	1	1	82.5
P30050	60S ribosomal protein L12 OS=Homo sapiens OX=9606 GN=RPL12 PE=1 SV=1	RPL12	55	6	100	6	6	17.8	4.53969e+07	2.31629e+07	3.2225e+07	5.04491e+07	3.3283e+07	3.23035e+07	6.3755e+07	4.66065e+07	2.94559e+07	5.65601e+07	1.37494	1.00031	0.932093	1.02563	0.988516	0.95172	1.21116	0.949868	1.14044	1.03461	0.993669	0.988831
Q96AA3	Protein RFT1 homolog OS=Homo sapiens OX=9606 GN=RFT1 PE=1 SV=1	RFT1	3	2	9	2	2	60.3	558169	249587	119263	611441	180548	270841	948644	826880	445243	1.11022e+06	1.31281	0.837033	0.267886	0.965315	0.416421	0.619659	1.39949	1.30869	1.33868	1.57708	1.64329	0.110801
P62906	60S ribosomal protein L10a OS=Homo sapiens OX=9606 GN=RPL10A PE=1 SV=2	RPL10A	33	8	113	8	8	24.8	2.22097e+07	1.76361e+07	2.29965e+07	43707629	3.70031e+07	2.95503e+07	5.34069e+07	4.38748e+07	2.18532e+07	5.05332e+07	0.810874	0.918121	0.801826	1.07114	1.32481	1.04948	1.22303	1.07792	1.01993	1.11429	1.11323	0.248929
P27635	60S ribosomal protein L10 OS=Homo sapiens OX=9606 GN=RPL10 PE=1 SV=4	RPL10	35	6	47	6	6	24.6	3.497e+06	4.8835e+06	6.9966e+06	4.54344e+06	4.00906e+06	7.00291e+06	1.2156e+07	3.63889e+06	3.34227e+06	1.59054e+06	0.847138	1.68685	1.61866	0.738794	0.95237	1.65022	1.84705	0.593181	1.03501	0.232709	0.916897	0.544294
Q14108	Lysosome membrane protein 2 OS=Homo sapiens OX=9606 GN=SCARB2 PE=1 SV=2	SCARB2	20	7	56	7	7	54.3	6.90316e+06	3.86882e+06	6271231	1.44468e+07	7814010	9.40949e+06	9.77975e+06	9178559	7.53727e+06	1.12297e+07	0.999433	0.798677	0.867098	1.40397	1.10939	1.32518	0.888106	0.894213	1.39497	0.981938	1.05906	0.686675
Q96FV2	Secernin-2 OS=Homo sapiens OX=9606 GN=SCRN2 PE=1 SV=3	SCRN2	19	5	51	5	5	46.6	4.68377e+07	2.73276e+07	3.6949e+07	6.9104e+07	5.30554e+07	5.9073e+07	6.3171e+07	1.02919e+08	2.06044e+07	1.29501e+08	0.963206	0.80133	0.725665	0.95391	1.06994	1.18173	0.81484	1.42422	0.54166	1.60846	1.23413	0.503892
O00161	Synaptosomal-associated protein 23 OS=Homo sapiens OX=9606 GN=SNAP23 PE=1 SV=1	SNAP23	11	2	4	2	2	23.3	438555	1.16191e+06		258686	142991			1.21525e+06		597523	0.863187	3.26093		0.34177	0.27599			1.60956		0.710307	0.978457	0.673922
Q9Y2Z0	Protein SGT1 homolog OS=Homo sapiens OX=9606 GN=SUGT1 PE=1 SV=3	SUGT1	20	6	32	6	6	41	2.22292e+06	1.50613e+06	2.22401e+06	7.79478e+06	2584845	2.34003e+06	1.13199e+07	5.8965e+06	2.38528e+06	9.66205e+06	0.580328	0.560659	0.554492	1.36594	0.66174	0.594257	1.85362	1.03587	0.796036	1.52345	1.55868	0.150844
Q9UNH6	Sorting nexin-7 OS=Homo sapiens OX=9606 GN=SNX7 PE=1 SV=1	SNX7	4	1	1	1	1	45.3							390062			267370
B2RUZ4	Small integral membrane protein 1 OS=Homo sapiens OX=9606 GN=SMIM1 PE=1 SV=1	SMIM1	21	1	1	1	1	8.7	2.12679e+06	3.44222e+06	4.19019e+06	4.97512e+06	4.75129e+06	3.42726e+06	10755073	3.84303e+06	5.89374e+06	15102017
Q15036	Sorting nexin-17 OS=Homo sapiens OX=9606 GN=SNX17 PE=1 SV=1	SNX17	7	2	15	2	2	52.9	3.15869e+06	758194	1313450	3.21467e+06	828798	2.2533e+06	2.97605e+06	999182	1821740	3.48811e+06	1.89935	0.650076	0.754257	1.29752	0.488709	1.31801	1.12245	0.404298	1.40032	1.26677	1.0829	0.737482
Q9H299	SH3 domain-binding glutamic acid-rich-like protein 3 OS=Homo sapiens OX=9606 GN=SH3BGRL3 PE=1 SV=1	SH3BGRL3	31	3	36	3	3	10.4	3.39661e+06	1.09927e+06	3.38711e+06	3.18342e+06	3.59076e+06	1.63799e+06	3.75148e+06	2.6054e+06	1.27674e+06	4.18212e+06	1.51212	0.697801	1.44005	0.951293	1.56758	0.70934	1.04755	0.780503	0.726583	1.12447	0.711387	0.130469
O94875	Sorbin and SH3 domain-containing protein 2 OS=Homo sapiens OX=9606 GN=SORBS2 PE=1 SV=3	SORBS2	8	6	28	6	6	124	1.71353e+06	2.85068e+06	721480	1.80541e+06	1.88921e+06	3401729	8.64786e+06	3.70776e+06	2.32585e+06	2488541	0.725637	1.72132	0.291783	0.513197	0.784535	1.4013	2.29703	1.05657	1.25908	0.636477	1.64759	0.140162
Q8IYB3	Serine/arginine repetitive matrix protein 1 OS=Homo sapiens OX=9606 GN=SRRM1 PE=1 SV=2	SRRM1	6	3	21	3	3	102.3	986232	2.2762e+06	1.69782e+06	3.11267e+06	2.74349e+06	5.05692e+06	5.24218e+06	3.85504e+06	1.28979e+06	1.04888e+06	0.451944	1.48731	0.74303	0.957456	1.23286	2.25422	1.50677	1.18876	0.755558	0.290297	1.23047	0.846898
P62256	Ubiquitin-conjugating enzyme E2 H OS=Homo sapiens OX=9606 GN=UBE2H PE=1 SV=1	UBE2H	8	1	10	1	1	20.6	1.04698e+06	340583	325309	388160	292118		383550	160902		306999
A6NIH7	Protein unc-119 homolog B OS=Homo sapiens OX=9606 GN=UNC119B PE=1 SV=1	UNC119B	22	3	10	3	3	28.1				1.58698e+06	381285	4.42076e+06	944378	797931		758054				0.899797	0.315826	3.63241	0.500347	0.453544		0.386728	2.04546	0.70837
P61086	Ubiquitin-conjugating enzyme E2 K OS=Homo sapiens OX=9606 GN=UBE2K PE=1 SV=3	UBE2K	29	5	72	5	5	22.4	7.93082e+06	7.16814e+06	9.61409e+06	8.60675e+06	7.01181e+06	9.4331e+06	1.09193e+07	14206599	1.18133e+07	1.44926e+07	0.980771	1.26399	1.13545	0.714445	0.850322	1.13477	0.846981	1.18222	1.86751	1.08245	1.23639	0.261666
P61088	Ubiquitin-conjugating enzyme E2 N OS=Homo sapiens OX=9606 GN=UBE2N PE=1 SV=1	UBE2N	53	7	124	7	7	17.1	2.05837e+07	2.8834e+07	2.63391e+07	4.20189e+07	2.58125e+07	3.68528e+07	4.91738e+07	4.25017e+07	2.95185e+07	4.49381e+07	0.743265	1.4846	0.9083	1.01846	0.914018	1.29447	1.11374	1.03273	1.36257	0.980044	1.14104	0.280454
Q9C0C9	(E3-independent) E2 ubiquitin-conjugating enzyme OS=Homo sapiens OX=9606 GN=UBE2O PE=1 SV=3	UBE2O	6	5	27	5	5	141.2	5.49181e+06	609225	834698	1.84871e+06	1.51427e+06	746972	562828	706530	879153	615364	4.9768	0.787225	0.722392	1.12456	1.34568	0.65848	0.31992	0.430849	1.01846	0.336804	0.308654	0.0433935
Q05086	Ubiquitin-protein ligase E3A OS=Homo sapiens OX=9606 GN=UBE3A PE=1 SV=4	UBE3A	4	3	4	3	3	100.6			127582			354644	396056	847381	206139	504460			0.375526			1.06326	0.765648	1.75744	0.812168	0.939029	2.8427
Q15386	Ubiquitin-protein ligase E3C OS=Homo sapiens OX=9606 GN=UBE3C PE=1 SV=3	UBE3C	2	1	2	1	1	123.8			175925				442432	324008		470745
Q14139	Ubiquitin conjugation factor E4 A OS=Homo sapiens OX=9606 GN=UBE4A PE=1 SV=2	UBE4A	16	11	39	11	11	122.5	1.00259e+06	2.85248e+06	4.02941e+06	8.15681e+06	3.79933e+06	6.28832e+06	1.01884e+07	8.17931e+06	4.03227e+06	8.56386e+06	0.219765	0.891544	0.843497	1.20015	0.816667	1.34082	1.40078	1.20645	1.12987	1.13374	1.56401	0.0896664
P17480	Nucleolar transcription factor 1 OS=Homo sapiens OX=9606 GN=UBTF PE=1 SV=1	UBTF	7	4	22	4	4	89.4	17240924	1.41139e+07	1.27774e+07	2.62575e+07	1.06441e+07	29605062	5.02631e+07	3.49506e+07	18828542	4.21173e+07	0.840201	0.980743	0.594667	0.858925	0.508669	1.40343	1.53639	1.14614	1.17296	1.23963	1.71774	0.00317159
O14562	Ubiquitin domain-containing protein UBFD1 OS=Homo sapiens OX=9606 GN=UBFD1 PE=1 SV=2	UBFD1	10	2	3	2	2	33.4	176377	410297	423929	868945	336697		958882	727303		837167	0.372567	1.2358	0.855196	1.23207	0.69744		1.27045	1.03381		1.06804	1.2794	0.312938
Q9Y5K8	V-type proton ATPase subunit D OS=Homo sapiens OX=9606 GN=ATP6V1D PE=1 SV=1	ATP6V1D	30	4	15	4	4	28.2	3.94175e+06	650381	608880	3.94127e+06	1.73288e+06	894846	2.14328e+06	2.68782e+06	1.77464e+06	2.36776e+06	2.37805	0.559483	0.350811	1.59606	1.02519	0.525151	0.811039	1.09117	1.36863	0.862743	0.788334	0.866585
Q08AM6	Protein VAC14 homolog OS=Homo sapiens OX=9606 GN=VAC14 PE=1 SV=1	VAC14	13	8	40	8	8	87.9	8599185	5.79169e+06	1.61453e+07	1.85428e+07	9.77697e+06	13189802	1.6123e+07	2.24341e+07	1.09731e+07	2.97032e+07	0.711365	0.683168	1.27553	1.02965	0.793129	1.0614	0.83659	1.24884	1.16041	1.48405	1.289	0.118516
Q6P1N9	Putative deoxyribonuclease TATDN1 OS=Homo sapiens OX=9606 GN=TATDN1 PE=1 SV=2	TATDN1	15	4	4	4	4	33.6	1.23809e+06	1.55934e+06	3.74008e+06	3.87454e+06	2.69514e+06	1.72333e+06	1.87782e+06	2.01988e+06	1.52269e+06	1.6078e+06	0.708828	1.27297	2.04494	1.48899	1.51313	0.959757	0.674335	0.778171	1.11441	0.555946	0.580837	0.0419684
P10599	Thioredoxin OS=Homo sapiens OX=9606 GN=TXN PE=1 SV=3	TXN	41	4	105	4	4	11.7	3.19819e+07	1.90048e+07	1.3625e+07	2.34539e+07	2.41331e+07	3.09066e+07	3.37748e+07	3.49587e+07	3.46482e+07	4.50737e+07	1.37275	1.16315	0.558512	0.675741	1.01579	1.29045	0.909304	1.00972	1.90112	1.16848	1.31198	0.204546
P0DPH7	Tubulin alpha-3C chain OS=Homo sapiens OX=9606 GN=TUBA3C PE=1 SV=1	TUBA3C	51	15	939	2	2	49.9	5.5983e+07	2.3174e+07	3.91916e+07	1.79341e+07	2.17711e+07	2.74304e+06	3.43931e+07	1.27187e+07	2.69381e+06	1.85188e+07	3.05778	1.80483	2.04433	0.657521	1.16609	0.145742	1.17829	0.467468	0.188088	0.610903	0.296715	0.0187112
Q68CZ2	Tensin-3 OS=Homo sapiens OX=9606 GN=TNS3 PE=1 SV=2	TNS3	5	5	36	4	4	155.2	1.95641e+06	1.03661e+06	1.93792e+06	2.20068e+06	1587676	2.40985e+06	4.16564e+06	2.83907e+06	807579	1.65357e+06	1.18881	0.898166	1.1246	0.897616	0.946061	1.42445	1.58769	1.16089	0.627309	0.606856	1.06962	0.985365
Q9HBL0	Tensin-1 OS=Homo sapiens OX=9606 GN=TNS1 PE=1 SV=2	TNS1	8	11	48	10	11	185.6	4.22167e+06	4.58253e+06	1.02395e+07	8.50184e+06	5.30854e+06	7.42602e+06	1.34419e+07	1.28272e+07	7.27616e+06	1.20525e+07	0.615201	0.952194	1.42502	0.831623	0.758599	1.05267	1.22864	1.25784	1.35544	1.06077	1.29955	0.0795374
P07437	Tubulin beta chain OS=Homo sapiens OX=9606 GN=TUBB PE=1 SV=2	TUBB	69	22	1427	4	6	49.6	1.93945e+08	1.93952e+08	2.28425e+08	3.11787e+08	2.28526e+08	2.64708e+08	3.59707e+08	3.80662e+08	1.60534e+08	3.66951e+08	0.902549	1.28698	1.01519	0.973936	1.04288	1.19829	1.04996	1.19204	0.955	1.03136	1.03928	0.585375
P06454	Prothymosin alpha OS=Homo sapiens OX=9606 GN=PTMA PE=1 SV=2	PTMA	13	2	15	2	2	12.2	262281	69657.5	2924.4	65400.6	21904.7	3.53068e+06	9.73022e+06	1.76005e+06	1.09344e+06	2.28957e+06	0.174349	0.066025	0.00185652	0.029182	0.0142789	2.28305	4.05702	0.787296	0.929166	0.919218	31.4176	0.00120332
Q9UHX1	Poly(U)-binding-splicing factor PUF60 OS=Homo sapiens OX=9606 GN=PUF60 PE=1 SV=1	PUF60	17	7	36	7	7	59.8	2.67976e+06	1.77291e+06	3270817	4.76194e+06	2.75178e+06	1.63487e+06	5.09688e+06	3.25143e+06	600255	3.19209e+06	1.1559	1.09043	1.34738	1.37877	1.16398	0.685982	1.37899	0.943759	0.330983	0.831594	0.679758	0.0800684
P61020	Ras-related protein Rab-5B OS=Homo sapiens OX=9606 GN=RAB5B PE=1 SV=1	RAB5B	37	6	150	3	3	23.7	8124986	8.2062e+06	1.01841e+07	1.11463e+07	7.73486e+06	6.58729e+06	1.214e+07	7.29017e+06	7.01265e+06	9.19826e+06	1.16041	1.67115	1.38906	1.06856	1.08329	0.915161	1.08752	0.700625	1.2803	0.793422	0.749637	0.0632494
P61026	Ras-related protein Rab-10 OS=Homo sapiens OX=9606 GN=RAB10 PE=1 SV=1	RAB10	24	5	53	2	3	22.5	1.23373e+07	5.08278e+06	7.41528e+06	7.48867e+06	6.48102e+06	3.48887e+06	7.30993e+06	4.95531e+06	2.52486e+06	1.36843e+07	2.1817	1.28164	1.25231	0.888917	1.12389	0.600157	0.810811	0.589668	0.570764	1.46153	0.599384	0.0488141
P49207	60S ribosomal protein L34 OS=Homo sapiens OX=9606 GN=RPL34 PE=1 SV=3	RPL34	21	3	49	3	3	13.3	1.23075e+07	1.53163e+07	1.103e+07	1.28595e+07	1.22601e+07	17707190	3.78445e+07	33949578	2.07008e+07	34813918	0.737691	1.30902	0.631383	0.517379	0.720617	1.03243	1.42279	1.36931	1.58613	1.26029	1.70347	0.00982918
Q99442	Translocation protein SEC62 OS=Homo sapiens OX=9606 GN=SEC62 PE=1 SV=1	SEC62	3	1	1	1	1	45.8				560562			1.02304e+06
P10301	Ras-related protein R-Ras OS=Homo sapiens OX=9606 GN=RRAS PE=1 SV=1	RRAS	11	2	16	1	2	23.5	1.32856e+06	1.16803e+06	515562	3.19475e+06	2.20443e+06	972276	2138669	3.17863e+06	586126	3.16428e+06
Q99720	Sigma non-opioid intracellular receptor 1 OS=Homo sapiens OX=9606 GN=SIGMAR1 PE=1 SV=1	SIGMAR1	6	1	4	1	1	25.1	405278	310437	306296	571176	421658	330965	1.4311e+06	966897	572673	840163
Q53H47	Histone-lysine N-methyltransferase SETMAR OS=Homo sapiens OX=9606 GN=SETMAR PE=1 SV=2	SETMAR	1	1	1	1	1	78
P54577	Tyrosine--tRNA ligase, cytoplasmic OS=Homo sapiens OX=9606 GN=YARS1 PE=1 SV=4	YARS1	8	4	26	4	4	59.1	2.22527e+06	1.74456e+06	1.44356e+06	3.68944e+06	2.40846e+06	2.00759e+06	3.30122e+06	2.87338e+06		3.46721e+06	1.08215	1.2097	0.670423	1.20433	1.14855	0.949695	1.00696	0.940285		1.01835	0.920783	0.64838
Q9ULP9	TBC1 domain family member 24 OS=Homo sapiens OX=9606 GN=TBC1D24 PE=1 SV=2	TBC1D24	7	3	18	3	3	62.9	4.07664e+06	1.9433e+06	3.67789e+06	4.146e+06	3.86963e+06	5.45847e+06	4.18593e+06	4.30647e+06	3.32263e+06	7.23789e+06	1.20823	0.821247	1.04101	0.824813	1.12466	1.5737	0.77816	0.858871	1.25885	1.29559	1.14845	0.473788
O75382	Tripartite motif-containing protein 3 OS=Homo sapiens OX=9606 GN=TRIM3 PE=1 SV=2	TRIM3	1	1	1	1	1	80.8		7182467					939773	341714
Q9NVH6	Trimethyllysine dioxygenase, mitochondrial OS=Homo sapiens OX=9606 GN=TMLHE PE=1 SV=1	TMLHE	11	3	12	3	3	49.5	699649	197106	1.00806e+06	858996	688978	592666	1.35875e+06	1.32843e+06	253592	1.79623e+06	0.996963	0.400484	1.37181	0.821618	0.962739	0.82151	1.21442	1.27379	0.461931	1.54586	1.16776	0.631261
P54578	Ubiquitin carboxyl-terminal hydrolase 14 OS=Homo sapiens OX=9606 GN=USP14 PE=1 SV=3	USP14	37	14	190	14	14	56	2.99862e+07	1.71191e+07	1.71985e+07	2.89333e+07	2.14021e+07	1.742e+07	1.44224e+07	2.38149e+07	2.49804e+07	3.49802e+07	1.62976	1.32669	0.892692	1.05555	1.14068	0.920988	0.491665	0.870984	1.73558	1.14825	0.854781	0.371869
Q9Y4E8	Ubiquitin carboxyl-terminal hydrolase 15 OS=Homo sapiens OX=9606 GN=USP15 PE=1 SV=3	USP15	2	2	4	2	2	112.3	263885	191414	160316	171644	110747		171993		534297	89825.3	1.55946	1.61295	0.904788	0.680879	0.641795		0.637531		4.03633	0.320604	1.54154	0.921321
P63279	SUMO-conjugating enzyme UBC9 OS=Homo sapiens OX=9606 GN=UBE2I PE=1 SV=1	UBE2I	15	2	10	2	2	18	1.24091e+07	2.5224e+06	8.80744e+06	12554604	1.10547e+07	6.55779e+06	6.3507e+06	14355071	2.4955e+06	15685485	1.67356	0.485067	1.13438	1.13654	1.46201	0.860323	0.53722	1.30277	0.430231	1.27764	0.74822	0.353652
O00534	von Willebrand factor A domain-containing protein 5A OS=Homo sapiens OX=9606 GN=VWA5A PE=1 SV=2	VWA5A	17	9	31	9	9	86.4	1089411	3.42125e+06	4.38218e+06	3.61633e+06	2.93853e+06	4.4297e+06	4.04953e+06	4.52101e+06	3.01081e+06	5.97503e+06	0.364202	1.63088	1.39911	0.811519	0.963353	1.44055	0.849153	1.01706	1.2867	1.20643	1.12204	0.456693
Q92889	DNA repair endonuclease XPF OS=Homo sapiens OX=9606 GN=ERCC4 PE=1 SV=3	ERCC4	1	1	5	1	1	104.4	586952	121544	605324	628463	490383		311428
O43592	Exportin-T OS=Homo sapiens OX=9606 GN=XPOT PE=1 SV=2	XPOT	14	10	46	10	10	109.9	1.5718e+06	1.75266e+06	2.14729e+06	4.48341e+06	3.51957e+06	1.96877e+06	4.65748e+06	3.8557e+06	1289120	5.20482e+06	0.645975	1.02708	0.84279	1.23682	1.41845	0.787078	1.20061	1.06631	0.67726	1.29192	0.97139	0.911775
Q9P0M6	Core histone macro-H2A.2 OS=Homo sapiens OX=9606 GN=MACROH2A2 PE=1 SV=3	MACROH2A2	30	8	161	6	6	40	7444337	5.8795e+06	1.3431e+07	1.62144e+07	8.14242e+06	1.03026e+07	2.61056e+07	2.29293e+07	9.44526e+06	1.18624e+07	0.707079	0.796285	1.21832	1.03376	0.758402	0.951904	1.55527	1.46552	1.14683	0.680494	1.28494	0.244435
Q9GZZ1	N-alpha-acetyltransferase 50 OS=Homo sapiens OX=9606 GN=NAA50 PE=1 SV=1	NAA50	11	2	7	2	2	19.4	757251	323095	1.08528e+06	1.238e+06	996252	1.74593e+06	1.39022e+06	1.79181e+06	298991	1.80492e+06	0.828975	0.504335	1.13463	0.909709	1.06949	1.85923	0.95459	1.31994	0.418411	1.19335	1.29196	0.536956
Q99836	Myeloid differentiation primary response protein MyD88 OS=Homo sapiens OX=9606 GN=MYD88 PE=1 SV=1	MYD88	7	1	5	1	1	33.2		377732	855468	1.23405e+06	600711	1.32501e+06	220957	1.54784e+06	509904	489405
Q9Y5N5	Methyltransferase N6AMT1 OS=Homo sapiens OX=9606 GN=N6AMT1 PE=1 SV=4	N6AMT1	6	1	10	1	1	22.9		214089	292748	641843		420035	387597	499895		527783
Q7Z406	Myosin-14 OS=Homo sapiens OX=9606 GN=MYH14 PE=1 SV=2	MYH14	33	52	413	45	45	227.7	5.12115e+07	3.441e+07	4.56761e+07	9.05187e+07	5.05052e+07	4.3038e+07	1.18207e+08	1.12152e+08	5.17728e+07	8.26967e+07	0.942223	0.902729	0.802572	1.1179	0.911227	0.770267	1.36414	1.38852	1.21768	0.918935	1.21017	0.218805
P00387	NADH-cytochrome b5 reductase 3 OS=Homo sapiens OX=9606 GN=CYB5R3 PE=1 SV=3	CYB5R3	43	8	100	8	8	34.2	1.73401e+07	1.58686e+07	5.13526e+07	2.96999e+07	2.06401e+07	1.74004e+07	2.62788e+07	2.28517e+07	1.87627e+07	2.72739e+07	0.876894	1.14424	2.48008	1.00816	1.02355	0.855969	0.833548	0.777629	1.21292	0.833013	0.69082	0.16827
O15294	UDP-N-acetylglucosamine--peptide N-acetylglucosaminyltransferase 110 kDa subunit OS=Homo sapiens OX=9606 GN=OGT PE=1 SV=3	OGT	5	5	17	5	5	116.9	2.05684e+06	410435	812526	2.08709e+06	2.28598e+06	885862	2.45957e+06	1.7789e+06	251727	2.65007e+06	1.64171	0.467118	0.61936	1.1182	1.78926	0.687806	1.23136	0.955449	0.256844	1.27751	0.782337	0.53825
Q9Y6K5	2'-5'-oligoadenylate synthase 3 OS=Homo sapiens OX=9606 GN=OAS3 PE=1 SV=3	OAS3	1	1	1	1	1	121.1		90425.2		254794	247972	135933			233984	332057
O00330	Pyruvate dehydrogenase protein X component, mitochondrial OS=Homo sapiens OX=9606 GN=PDHX PE=1 SV=3	PDHX	2	1	6	1	1	54.1	558159	168830	558309	619579	460492	221448	568310	348601		392164
O75170	Serine/threonine-protein phosphatase 6 regulatory subunit 2 OS=Homo sapiens OX=9606 GN=PPP6R2 PE=1 SV=2	PPP6R2	3	3	5	3	3	104.9	163377		93537.5	1.0589e+06	510343	129913	517136	310632		1.01148e+06	0.430971		0.235642	1.87496	1.32015	0.333361	0.855642	0.551396		1.61148	0.867975	0.997313
O75884	Serine hydrolase RBBP9 OS=Homo sapiens OX=9606 GN=RBBP9 PE=1 SV=2	RBBP9	28	4	33	4	4	21	3.35261e+06	2.18755e+06	4.7977e+06	6.12536e+06	5.40202e+06	6.04435e+06	4.5055e+06	6.1128e+06	3.15619e+06	7.84702e+06	0.84707	0.788099	1.15765	1.03884	1.33843	1.48556	0.714021	1.03929	1.0194	1.19744	1.05524	0.778382
P46776	60S ribosomal protein L27a OS=Homo sapiens OX=9606 GN=RPL27A PE=1 SV=2	RPL27A	22	3	66	3	3	16.6	1.4502e+07	8.74516e+06	1.24226e+07	2.14777e+07	1.77617e+07	1.56772e+07	2.09694e+07	2.31448e+07	1.28924e+07	2.12344e+07	1.07498	0.924329	0.879414	1.06866	1.2911	1.13043	0.974965	1.15448	1.22166	0.950653	1.03698	0.638636
O14773	Tripeptidyl-peptidase 1 OS=Homo sapiens OX=9606 GN=TPP1 PE=1 SV=2	TPP1	8	3	57	3	3	61.2	6.91044e+06	1.41709e+06	1.37993e+07	1.04389e+07	7.26659e+06	3.9838e+06	1.1628e+07	5360491	2.28317e+06	8879497	1.20167	0.351369	2.29163	1.21847	1.23912	0.673878	1.26828	0.627256	0.50753	0.932564	0.636202	0.340827
P35443	Thrombospondin-4 OS=Homo sapiens OX=9606 GN=THBS4 PE=1 SV=2	THBS4	1	1	4	1	1	105.8						1184155			3.9177e+06	857852
P61960	Ubiquitin-fold modifier 1 OS=Homo sapiens OX=9606 GN=UFM1 PE=1 SV=1	UFM1	59	3	47	3	3	9.1	7.11942e+06	5.6795e+07	1.04409e+07	2.39461e+07	1.36216e+07	1.02967e+07	2.61588e+07	2.75225e+07	5.19223e+06	2.56805e+07	0.430888	4.90136	0.603484	0.972823	0.808449	0.606206	0.993041	1.1209	0.401714	0.938714	0.526186	0.568889
O94874	E3 UFM1-protein ligase 1 OS=Homo sapiens OX=9606 GN=UFL1 PE=1 SV=2	UFL1	18	12	58	12	12	89.5	6.30175e+06	6.63417e+06	8.83659e+06	9.16084e+06	7.78532e+06	8.66051e+06	1.46931e+07	9.41139e+06	5.49186e+06	8.78531e+06	0.919574	1.38038	1.23146	0.897307	1.11405	1.22934	1.34484	0.924144	1.02445	0.774271	0.955667	0.703957
Q9UHD9	Ubiquilin-2 OS=Homo sapiens OX=9606 GN=UBQLN2 PE=1 SV=2	UBQLN2	11	4	20	2	2	65.7	1077117	805164	1.29064e+06	1.07589e+06	1.351e+06	476839	1.09695e+06	1.08401e+06		245958	1.42666	1.52064	1.63256	0.956541	1.75475	0.614373	0.911326	0.966162		0.196756	0.460938	0.0329318
Q9P253	Vacuolar protein sorting-associated protein 18 homolog OS=Homo sapiens OX=9606 GN=VPS18 PE=1 SV=2	VPS18	4	3	7	3	3	110.1		268853	1.41747e+06	997992	573483	1.33506e+06	220065	408038		505105		0.670269	2.36686	1.17126	0.98327	2.27066	0.24134	0.480075		0.533384	0.679063	0.279671
Q3ZAQ7	Vacuolar ATPase assembly integral membrane protein VMA21 OS=Homo sapiens OX=9606 GN=VMA21 PE=1 SV=1	VMA21	25	2	6	2	2	11.3	1.5485e+06	253346	1.33677e+06	1.1059e+06	1.5325e+06	2.04196e+06	1.01331e+06	3.05399e+06	965665	2.53e+06	1.25984	0.293903	1.03865	0.603948	1.22266	1.61605	0.517104	1.67198	1.00432	1.24318	1.36968	0.329642
Q86VN1	Vacuolar protein-sorting-associated protein 36 OS=Homo sapiens OX=9606 GN=VPS36 PE=1 SV=1	VPS36	6	2	13	2	2	43.8	332790	374292	343182	1.11988e+06	234243	634432	3.67479e+06	860222	546602	508650	0.482637	0.774011	0.475318	1.09019	0.333136	0.895032	3.34282	0.8395	1.01336	0.445532	2.07152	0.177789
Q9Y6W5	Wiskott-Aldrich syndrome protein family member 2 OS=Homo sapiens OX=9606 GN=WASF2 PE=1 SV=3	WASF2	10	5	26	5	5	54.3	3.16615e+06	2.58762e+06	2.42903e+06	7.68931e+07	6.98542e+07	6.45062e+07	1.32059e+07	9.95813e+06	3.45406e+06	6.9589e+06	0.156604	0.182498	0.11474	2.55293	3.3882	3.10368	0.409703	0.331444	0.218396	0.207885	0.667885	0.931591
P28065	Proteasome subunit beta type-9 OS=Homo sapiens OX=9606 GN=PSMB9 PE=1 SV=2	PSMB9	4	1	4	1	1	23.3	1.6131e+06	1.33698e+06	1.60029e+06	1.44039e+06	2.14588e+06	2.49897e+06	2.63068e+06	1.45196e+06	1310789	925862
Q96HR9	Receptor expression-enhancing protein 6 OS=Homo sapiens OX=9606 GN=REEP6 PE=1 SV=2	REEP6	6	1	2	1	1	23.4		36297.9	34681.7				185138	55679.1	65490.7
P49247	Ribose-5-phosphate isomerase OS=Homo sapiens OX=9606 GN=RPIA PE=1 SV=3	RPIA	11	3	12	3	3	33.2	4.40758e+06	2.69204e+06	5.00782e+06	3823994	2.54619e+06	5.36587e+06	8.12886e+06	8.264e+06	6.20459e+06	8434906	1.00516	0.87539	1.09066	0.585371	0.569415	1.19036	1.16277	1.26819	1.8088	1.16178	1.59765	0.0156614
Q9BQ52	Zinc phosphodiesterase ELAC protein 2 OS=Homo sapiens OX=9606 GN=ELAC2 PE=1 SV=2	ELAC2	4	2	3	2	2	92.2	2.74732e+06	4.09741e+06	2.61904e+06	6.9323e+06	5234277	2518574	212218	426878	2.5528e+06	2.79998e+06	1.14069	2.4258	1.03851	1.93205	2.13118	1.01723	0.0552679	0.119268	1.35494	0.702144	0.374799	0.0508725
P46063	ATP-dependent DNA helicase Q1 OS=Homo sapiens OX=9606 GN=RECQL PE=1 SV=3	RECQL	14	7	57	7	7	73.4	2.70579e+06	1.4669e+06	4.13546e+06	4.83287e+06	1.87247e+06	3.22384e+06	8.12215e+06	5.16277e+06	1.7472e+06	7.27978e+06	0.835077	0.645536	1.21889	1.00119	0.566697	0.967851	1.57229	1.0722	0.689314	1.35694	1.32601	0.195772
Q15493	Regucalcin OS=Homo sapiens OX=9606 GN=RGN PE=1 SV=1	RGN	16	4	9	4	4	33.2	2.7816e+06	1.95922e+06	3.73395e+06	6.33877e+06	4.10783e+06	7152611	7.21304e+06	6890564	1.88218e+06	2.66276e+06	0.778364	0.781734	0.997852	1.19062	1.12721	1.94696	1.26601	1.29749	0.673276	0.45002	1.15546	0.903119
P46779	60S ribosomal protein L28 OS=Homo sapiens OX=9606 GN=RPL28 PE=1 SV=3	RPL28	24	3	23	3	3	15.7	2.90023e+06	912785	1.36816e+06	3.73136e+06	1085910	4.61604e+06	1.42905e+07	7.17102e+06	740150	2.3062e+06	0.927731	0.416337	0.417961	0.801194	0.340634	1.43636	2.86726	1.54359	0.302659	0.445551	2.27126	0.236322
L0R6Q1	SLC35A4 upstream open reading frame protein OS=Homo sapiens OX=9606 GN=SLC35A4 PE=3 SV=1	SLC35A4	39	3	38	3	3	11.1	4.23629e+06	1.42188e+06	3650236	5.30115e+06	2962633	3.01409e+06	3.80547e+06	5.08809e+06	2.06098e+06	4.18598e+06	1.4839	0.710182	1.2211	1.24644	1.01766	1.02703	0.836103	1.19932	0.922864	0.88558	0.85766	0.373272
Q969T3	Sorting nexin-21 OS=Homo sapiens OX=9606 GN=SNX21 PE=1 SV=1	SNX21	4	1	1	1	1	41.3	3.83466e+06	1.61979e+06	2.83024e+06	9413996	4.41846e+06	1.4009e+06	4.13075e+06	2054670	706197	2.44052e+06
P35270	Sepiapterin reductase OS=Homo sapiens OX=9606 GN=SPR PE=1 SV=1	SPR	45	9	37	9	9	28	4.16901e+06	2.66283e+06	3.84136e+06	8.69456e+06	4.35557e+06	3.31917e+06	6.8213e+06	1.14322e+07	1.1668e+06	1.08371e+07	0.910529	0.82926	0.801226	1.27464	0.932846	0.705172	0.934456	1.68016	0.325763	1.4295	1.06877	0.831159
Q9NQ88	Fructose-2,6-bisphosphatase TIGAR OS=Homo sapiens OX=9606 GN=TIGAR PE=1 SV=1	TIGAR	4	1	6	1	1	30	453721	97273.1	326101	360306	376918	137822	196953	147900		112094
P61812	Transforming growth factor beta-2 proprotein OS=Homo sapiens OX=9606 GN=TGFB2 PE=1 SV=1	TGFB2	2	1	2	1	1	47.7		176906	784832	355371	173032	509931	158074			196840
Q96Q05	Trafficking protein particle complex subunit 9 OS=Homo sapiens OX=9606 GN=TRAPPC9 PE=1 SV=2	TRAPPC9	1	2	5	2	2	128.4		2525.56	686.387	232507	16765.8	198960	385600	318585		329846		0.0242708	0.00441792	1.05186	0.110807	1.30439	1.63007	1.44486		1.34264	4.80292	0.0715674
Q9H267	Vacuolar protein sorting-associated protein 33B OS=Homo sapiens OX=9606 GN=VPS33B PE=1 SV=2	VPS33B	3	1	6	1	1	70.5	382360			514615	480066	295595	372341	232806		494281
Q96RL7	Vacuolar protein sorting-associated protein 13A OS=Homo sapiens OX=9606 GN=VPS13A PE=1 SV=2	VPS13A	2	6	15	6	6	360	3.7178e+06	2.48267e+06	2.03977e+06	2.87341e+06	2.2249e+06	3.98662e+06	4.30302e+06	3.50532e+06	2.20922e+06	3.79968e+06	1.49399	1.42255	0.782804	0.77507	0.876752	1.55837	1.08459	0.947875	1.13487	0.922189	1.05545	0.661129
P61019	Ras-related protein Rab-2A OS=Homo sapiens OX=9606 GN=RAB2A PE=1 SV=1	RAB2A	53	10	103	3	9	23.5	2.13128e+07	1.37452e+07	2.34338e+07	3.52262e+07	1.9232e+07	2.04956e+07	4.30431e+07	4.05321e+07	1.32873e+07	3.06298e+07	1.02216	0.939972	1.07332	1.13403	0.904495	0.956185	1.29483	1.30809	0.814624	0.887224	1.03685	0.853887
Q13123	Protein Red OS=Homo sapiens OX=9606 GN=IK PE=1 SV=3	IK	6	2	9	2	2	65.6	487531	255960	312000	602759	877634	578847	917380	1.20129e+06	726961	628998	0.925921	0.693156	0.565895	0.768415	1.63452	1.0694	1.09283	1.53525	1.76493	0.721493	1.34787	0.214245
P49758	Regulator of G-protein signaling 6 OS=Homo sapiens OX=9606 GN=RGS6 PE=1 SV=5	RGS6	3	1	6	1	1	54.4	1.18688e+06	1.04824e+06	1.67785e+06	2802941	1761985		3.39731e+06	3.30588e+06	2.28756e+06	2.43085e+06
Q8N264	Rho GTPase-activating protein 24 OS=Homo sapiens OX=9606 GN=ARHGAP24 PE=1 SV=2	ARHGAP24	5	3	5	3	3	84.2	885165	2.93114e+06	1.62682e+06	2.42969e+06	5.89629e+06	544262	1.52719e+06			1.39719e+06	0.514101	2.42743	0.902348	0.947228	3.3582	0.307493	0.556349			0.490107	0.276905	0.0646849
O15258	Protein RER1 OS=Homo sapiens OX=9606 GN=RER1 PE=1 SV=1	RER1	6	1	7	1	1	22.9	1.14662e+06		467710	779977	1.01531e+06	1.25678e+06	1.5065e+06	1.60293e+06	429104	1.56177e+06
Q9P260	RAB11-binding protein RELCH OS=Homo sapiens OX=9606 GN=RELCH PE=1 SV=2	RELCH	1	1	7	1	1	134.5		181237	397866	701857		87477.3	676652	299788		752261
P61513	60S ribosomal protein L37a OS=Homo sapiens OX=9606 GN=RPL37A PE=1 SV=2	RPL37A	22	2	6	2	2	10.3	481101	298731		1129028	970985						0.83626	0.74041		1.31732	1.65509
P46777	60S ribosomal protein L5 OS=Homo sapiens OX=9606 GN=RPL5 PE=1 SV=3	RPL5	31	7	105	7	7	34.3	2.40097e+07	1.39349e+07	3.17561e+07	4.20637e+07	2.78412e+07	3.03942e+07	5.82425e+07	5.07535e+07	2.11431e+07	6.1591e+07	0.830649	0.687419	1.04922	0.976827	0.944544	1.02288	1.26387	1.18156	0.935066	1.28694	1.26771	0.0381724
P23526	Adenosylhomocysteinase OS=Homo sapiens OX=9606 GN=AHCY PE=1 SV=4	AHCY	35	14	277	13	14	47.7	5.37828e+07	3.35769e+07	4.96594e+07	6.69586e+07	4.77934e+07	4.20639e+07	6.12038e+07	6.23287e+07	4.26876e+07	8.05539e+07	1.24502	1.1083	1.09785	1.04044	1.08493	0.947206	0.88867	0.970911	1.26321	1.12623	0.931803	0.306782
Q9Y617	Phosphoserine aminotransferase OS=Homo sapiens OX=9606 GN=PSAT1 PE=1 SV=2	PSAT1	59	18	555	18	18	40.4	4.3625e+08	3.5889e+08	6.75981e+08	7.56494e+08	6.81017e+08	6.85647e+08	9.21017e+08	6.00063e+08	6.31595e+08	1.11836e+09	0.795224	0.932829	1.17679	0.925635	1.21735	1.21579	1.05306	0.736057	1.47176	1.23125	1.13077	0.457005
O43760	Synaptogyrin-2 OS=Homo sapiens OX=9606 GN=SYNGR2 PE=1 SV=1	SYNGR2	13	3	12	3	3	24.8	2.5747e+06	2.14896e+06	1.29878e+06	5.01868e+06	1.10191e+06	5.36095e+06	3.37737e+06	7.29025e+06	2.46286e+06	5.73957e+06	0.885828	1.05424	0.426745	1.15903	0.371768	1.79419	0.72884	1.68782	1.0832	1.19265	1.66428	0.0866292
Q9Y3B3	Transmembrane emp24 domain-containing protein 7 OS=Homo sapiens OX=9606 GN=TMED7 PE=1 SV=2	TMED7	38	6	104	6	6	25.2	1.19988e+07	5.56928e+06	9.28397e+06	1.62602e+07	1.12555e+07	1.11541e+07	2.11966e+07	1.4458e+07	9.4111e+06	2.15466e+07	1.13641	0.752116	0.839735	1.03373	1.04537	1.02764	1.2592	0.921442	1.13942	1.23251	1.16076	0.14943
Q9UBS9	SUN domain-containing ossification factor OS=Homo sapiens OX=9606 GN=SUCO PE=1 SV=1	SUCO	6	5	8	5	5	139.3	2.1157e+06	517233	2.45568e+06	2.6483e+06	1.75455e+06	2.82609e+06	991868	3.65863e+06	278814	3.45727e+06	1.27883	0.44579	1.41755	1.0745	1.03999	1.66168	0.376047	1.48812	0.215435	1.26212	0.951822	0.59559
Q3ZCQ8	Mitochondrial import inner membrane translocase subunit TIM50 OS=Homo sapiens OX=9606 GN=TIMM50 PE=1 SV=2	TIMM50	18	5	31	5	5	39.6	1.87369e+06	1.93086e+06	2.18235e+06	4.25647e+06	1.10236e+06	1.04467e+06	5.33706e+06	2.37654e+06	2.94711e+06	5.49344e+06	0.821464	1.20706	0.913745	1.25263	0.473934	0.445528	1.46766	0.701127	1.6517	1.45461	1.22528	0.656817
Q04837	Single-stranded DNA-binding protein, mitochondrial OS=Homo sapiens OX=9606 GN=SSBP1 PE=1 SV=1	SSBP1	32	4	17	4	4	17.2	3.66667e+06	2.29969e+06	4.95578e+06	3.73653e+06	3.34061e+06	4.72819e+06	1.31821e+07	7.20281e+06	4.53513e+06	1.58432e+07	0.72273	0.646338	0.93288	0.494371	0.645706	0.906573	1.62974	0.95536	1.14272	1.88607	1.89437	0.00847364
P46977	Dolichyl-diphosphooligosaccharide--protein glycosyltransferase subunit STT3A OS=Homo sapiens OX=9606 GN=STT3A PE=1 SV=2	STT3A	13	10	97	8	8	80.5	1.72025e+07	1.19216e+07	2.03669e+07	1.60586e+07	1.01198e+07	1.44274e+07	2.06156e+07	1.14135e+07	3.90788e+07	1.39479e+07	1.2291	1.21456	1.38974	0.77017	0.709047	1.00274	0.9239	0.548754	3.5693	0.601891	1.25109	0.984325
Q01082	Spectrin beta chain, non-erythrocytic 1 OS=Homo sapiens OX=9606 GN=SPTBN1 PE=1 SV=2	SPTBN1	40	69	450	61	64	274.4	8.56954e+07	1.89988e+08	1.52661e+08	2.12564e+08	1.75503e+08	1.54269e+08	2.74701e+08	1.89555e+08	1.09911e+08	1.98974e+08	0.614993	1.94413	1.04629	1.02396	1.2351	1.07695	1.23653	0.915393	1.00832	0.862421	0.869577	0.692561
Q5JPH6	Probable glutamate--tRNA ligase, mitochondrial OS=Homo sapiens OX=9606 GN=EARS2 PE=1 SV=2	EARS2	3	1	7	1	1	58.7	576779	153971	417163	1.15967e+06	417819	192725	369915	273661		260317
P49588	Alanine--tRNA ligase, cytoplasmic OS=Homo sapiens OX=9606 GN=AARS1 PE=1 SV=2	AARS1	14	9	60	9	9	106.7	10279093	5.5422e+06	6.88162e+06	1.39631e+07	8.51886e+06	6.70934e+06	9.66505e+06	1.36593e+07	3.55291e+06	1.92103e+07	1.31288	1.00934	0.8394	1.1971	1.06698	0.833591	0.77429	1.17398	0.580093	1.48188	0.892758	0.414027
Q15046	Lysine--tRNA ligase OS=Homo sapiens OX=9606 GN=KARS1 PE=1 SV=3	KARS1	20	11	77	11	11	68	1.02115e+07	5.14058e+06	9.37247e+06	1.29766e+07	8.66504e+06	1.01238e+07	13277225	1.50237e+07	5.99281e+06	2.13906e+07	1.13923	0.817749	0.998583	0.971769	0.947974	1.09868	0.929093	1.12787	0.854664	1.4413	1.11821	0.363876
Q15714	TSC22 domain family protein 1 OS=Homo sapiens OX=9606 GN=TSC22D1 PE=1 SV=3	TSC22D1	3	3	32	3	3	109.6	9863275	182942	1.27939e+07	1.82585e+07	1.09842e+07	13806440	2.67492e+07	1.71166e+07	1.05363e+07	29517345	0.823946	0.021791	1.02068	1.02382	0.899806	1.12192	1.40158	0.96218	1.12515	1.48924	1.6095	0.222511
O75436	Vacuolar protein sorting-associated protein 26A OS=Homo sapiens OX=9606 GN=VPS26A PE=1 SV=2	VPS26A	20	6	55	5	6	38.1	5.42957e+06	6.66861e+06	5.38837e+06	1.00337e+07	6.04706e+06	6.40975e+06	1.31212e+07	9.58456e+06	4.00779e+06	1.70151e+07	0.811756	1.42161	0.769355	1.00693	0.886561	0.932191	1.23045	0.964257	0.765965	1.5364	1.10887	0.559362
Q92734	Protein TFG OS=Homo sapiens OX=9606 GN=TFG PE=1 SV=2	TFG	13	3	33	3	3	43.4	7.00845e+06	6.92023e+06	7.78759e+06	6.62978e+06	6.77885e+06	1.03628e+07	1.84185e+07	1.2493e+07	5747960	1.23248e+07	0.928397	1.30713	0.985199	0.58951	0.880586	1.33534	1.53037	1.11363	0.97335	0.98606	1.26603	0.143859
O60763	General vesicular transport factor p115 OS=Homo sapiens OX=9606 GN=USO1 PE=1 SV=2	USO1	11	9	45	9	9	107.8	2.96825e+06	3.77793e+06	6.36771e+06	7.91004e+06	3.87736e+06	4.1922e+06	8.15537e+06	4.83267e+06	1.25982e+06	8.8213e+06	0.712124	1.2924	1.45897	1.27384	0.91221	0.978364	1.22724	0.780194	0.386373	1.2782	0.823141	0.368334
Q5MNZ6	WD repeat domain phosphoinositide-interacting protein 3 OS=Homo sapiens OX=9606 GN=WDR45B PE=1 SV=2	WDR45B	4	1	1	1	1	38.1
Q9UK41	Vacuolar protein sorting-associated protein 28 homolog OS=Homo sapiens OX=9606 GN=VPS28 PE=1 SV=1	VPS28	9	2	8	2	2	25.4	667157	1.65604e+06		1.70287e+06	369450	239676	218892	3.06322e+06		1.96268e+06	0.676046	2.3928		1.15827	0.36712	0.236253	0.139126	2.08875		1.20118	0.797808	0.510434
Q9GZV5	WW domain-containing transcription regulator protein 1 OS=Homo sapiens OX=9606 GN=WWTR1 PE=1 SV=1	WWTR1	2	1	4	1	1	44.1	630589	815354	640070	1.02734e+06	443354	461861	543450	575791	686677	1.05956e+06
P08670	Vimentin OS=Homo sapiens OX=9606 GN=VIM PE=1 SV=4	VIM	90	59	6021	55	59	53.6	1.12643e+10	9.63049e+09	1.37409e+10	1.60897e+10	9.71151e+09	1.54466e+10	1.85316e+10	2.39162e+10	9.34353e+09	1.94684e+10	0.95803	1.16791	1.11609	0.918551	0.809963	1.27794	0.988593	1.36876	1.01585	1.00003	1.13693	0.220886
P42785	Lysosomal Pro-X carboxypeptidase OS=Homo sapiens OX=9606 GN=PRCP PE=1 SV=1	PRCP	7	2	6	2	2	55.8	809664	154711	557659	1.24624e+06	336340		157452	309664		665082	1.91324	0.521283	1.25847	1.97673	0.779379		0.233369	0.492398		0.949187	0.432865	0.103914
Q13177	Serine/threonine-protein kinase PAK 2 OS=Homo sapiens OX=9606 GN=PAK2 PE=1 SV=3	PAK2	22	8	28	8	8	58	3.93136e+06	2.9031e+06	3.53141e+06	5.25441e+06	3.48486e+06	3.99359e+06	6.27804e+06	5.19576e+06	4.0067e+06	5.5877e+06	1.11394	1.17291	0.955596	0.999359	0.968294	1.10074	1.11576	0.990665	1.45127	0.956227	1.07765	0.447006
Q99447	Ethanolamine-phosphate cytidylyltransferase OS=Homo sapiens OX=9606 GN=PCYT2 PE=1 SV=1	PCYT2	5	2	13	2	2	43.8	1.32581e+06	416978	628218	1.78267e+06	1.39219e+06	1.66748e+06	1.85252e+06	1719834	502623	5.31369e+06	0.999392	0.448181	0.452245	0.901996	1.02909	1.22269	0.875888	0.87237	0.484329	2.41914	1.53343	0.309416
P53609	Geranylgeranyl transferase type-1 subunit beta OS=Homo sapiens OX=9606 GN=PGGT1B PE=1 SV=2	PGGT1B	6	2	6	2	2	42.3	487462	644767	924665	1.7223e+06	863777	1.22119e+06	1.65597e+06	3.18244e+06	379223		0.495437	0.934408	0.897513	1.17499	0.860902	1.20735	1.05568	2.17655	0.492703		1.41302	0.448653
Q75T13	GPI inositol-deacylase OS=Homo sapiens OX=9606 GN=PGAP1 PE=1 SV=1	PGAP1	3	2	2	2	2	105.3	191424		613634	642811	411499	230132	524197	356395		517352	0.549532		1.68235	1.23869	1.15843	0.642656	0.943893	0.688476		0.897004	0.685252	0.262788
Q01813	ATP-dependent 6-phosphofructokinase, platelet type OS=Homo sapiens OX=9606 GN=PFKP PE=1 SV=2	PFKP	33	21	361	18	18	85.5	5.34514e+07	3.76895e+07	3.08784e+07	5.82252e+07	3.97757e+07	4.44075e+07	8.265e+07	8.22673e+07	1.97355e+07	1.19435e+08	1.17661	1.18298	0.649137	0.860326	0.858607	0.950893	1.14116	1.2186	0.555346	1.58787	1.15361	0.606907
Q29RF7	Sister chromatid cohesion protein PDS5 homolog A OS=Homo sapiens OX=9606 GN=PDS5A PE=1 SV=1	PDS5A	2	2	5	1	1	150.7	2.44497e+06	1.32833e+06	2.07921e+06	2.12745e+06	2.04017e+06	2.45114e+06	4740532	4310825	3.43679e+06	3.41129e+06
P00491	Purine nucleoside phosphorylase OS=Homo sapiens OX=9606 GN=PNP PE=1 SV=2	PNP	67	14	208	14	14	32.1	6.49786e+07	4.36052e+07	3.00564e+07	2.1718e+07	3.4537e+07	2.08318e+07	3.06511e+06	7.30677e+06	1.27369e+08	5.96738e+06	2.26237	2.16481	0.999401	0.507569	1.17919	0.705543	0.0669376	0.17119	5.66894	0.125484	0.947248	0.175424
P13797	Plastin-3 OS=Homo sapiens OX=9606 GN=PLS3 PE=1 SV=4	PLS3	34	17	114	15	18	70.8	6.17028e+07	2.92113e+07	3.23926e+07	3.3395e+07	3.10782e+07	2.8259e+07	1.54386e+07	2.12065e+07	2.0853e+08	2.39815e+07	1.59149	1.07433	0.797908	0.578175	0.786065	0.70902	0.249767	0.368068	6.87559	0.373582	1.77633	0.68363
Q96PK6	RNA-binding protein 14 OS=Homo sapiens OX=9606 GN=RBM14 PE=1 SV=2	RBM14	10	6	26	6	6	69.4	3.4055e+06	1.84948e+06	2.63878e+06	2.18279e+06	1.85051e+06	8.5734e+06	6.67152e+06	1.02023e+07	13227959	5.15835e+06	0.764308	0.591864	0.565586	0.328837	0.40727	1.87173	0.939166	1.5408	3.7951	0.699212	3.32824	0.0115401
Q15286	Ras-related protein Rab-35 OS=Homo sapiens OX=9606 GN=RAB35 PE=1 SV=1	RAB35	32	5	30	3	3	23	3.05158e+06	533211	2.22982e+06	2.48987e+06	945698	1.4403e+06	2.63842e+06	970834	728627	2.23073e+06	2.21269	0.551293	1.5441	1.21186	0.67244	1.01591	1.19997	0.473699	0.675376	0.976909	0.701162	0.391357
Q9BRK0	Receptor expression-enhancing protein 2 OS=Homo sapiens OX=9606 GN=REEP2 PE=1 SV=2	REEP2	10	1	1	1	1	28.2
Q07960	Rho GTPase-activating protein 1 OS=Homo sapiens OX=9606 GN=ARHGAP1 PE=1 SV=1	ARHGAP1	26	9	113	9	9	50.4	5.18477e+06	9.74528e+06	1.04697e+07	1.03382e+07	6.37565e+06	8.52963e+06	1.53442e+07	1.20843e+07	7.49043e+06	1.61982e+07	0.637625	1.7089	1.22964	0.853416	0.76889	1.0204	1.18362	1.00004	1.17757	1.20313	1.07431	0.482856
Q96NA2	Rab-interacting lysosomal protein OS=Homo sapiens OX=9606 GN=RILP PE=1 SV=1	RILP	6	2	2	2	2	44.2	1.34028e+06	548625		507065	637255	298130	591249	143772	399944	236106	3.21018	1.87369		0.815228	1.49676	0.694616	0.888252	0.231724	1.22456	0.341549	0.365685	0.0424263
P09455	Retinol-binding protein 1 OS=Homo sapiens OX=9606 GN=RBP1 PE=1 SV=2	RBP1	79	10	281	10	10	15.8	1.09439e+08	42123016	9.84989e+07	1.29698e+08	1.26345e+08	9.45644e+07	1.21881e+08	1.51642e+08	6.32176e+07	1.38926e+08	1.27245	0.69835	1.09372	1.01224	1.44055	1.06954	0.888859	1.18644	0.939613	0.975575	0.917119	0.649039
Q86X10	Ral GTPase-activating protein subunit beta OS=Homo sapiens OX=9606 GN=RALGAPB PE=1 SV=1	RALGAPB	2	2	6	2	2	166.7						159321	334557	195843	171928	194120						0.918527	1.2437	0.78106	1.30259	0.694858
Q7L099	Protein RUFY3 OS=Homo sapiens OX=9606 GN=RUFY3 PE=1 SV=1	RUFY3	2	1	1	1	1	52.9	343556	368409	544167	573336	218612	237643	335149	449328		572032
Q08357	Sodium-dependent phosphate transporter 2 OS=Homo sapiens OX=9606 GN=SLC20A2 PE=1 SV=1	SLC20A2	9	4	24	4	4	70.3	1.92461e+06	275080	2.35117e+06	1.93269e+06	807178	3.24171e+06	7.29713e+06	7.29914e+06	1.31484e+06	6.19612e+06	0.737925	0.150389	0.860917	0.497407	0.303489	1.20906	1.7549	1.88322	0.644445	1.43483	2.71612	0.017368
Q9H015	Solute carrier family 22 member 4 OS=Homo sapiens OX=9606 GN=SLC22A4 PE=1 SV=3	SLC22A4	7	3	15	3	3	62.1	5.46937e+06	1.67915e+06	2.56847e+06	5.78393e+06	2.75467e+06	1.16575e+06	7.16553e+06	1.32213e+06	735482	3.07649e+06	2.15777	0.944592	0.967723	1.53169	1.06572	0.447382	1.77316	0.350997	0.370923	0.733051	0.551258	0.0591107
Q9Y265	RuvB-like 1 OS=Homo sapiens OX=9606 GN=RUVBL1 PE=1 SV=1	RUVBL1	32	11	256	11	11	50.2	3.44661e+07	1.73091e+07	2.33218e+07	3.88902e+07	3.07313e+07	2.94425e+07	4.304e+07	4.29852e+07	2.58474e+07	4.98052e+07	1.28433	0.919699	0.829958	0.972756	1.12297	1.06724	1.00597	1.07786	1.23124	1.12091	1.07281	0.367347
Q96AT9	Ribulose-phosphate 3-epimerase OS=Homo sapiens OX=9606 GN=RPE PE=1 SV=1	RPE	24	4	29	4	4	24.9	3.59605e+06	2.03238e+06	3.35439e+06	5.83218e+06	2.12231e+06	3.20717e+06	4.72778e+06	4.54698e+06	3.30386e+06	6.34472e+06	1.15192	0.928296	1.02617	1.25403	0.666667	0.999358	0.949912	0.98012	1.35289	1.22749	1.09602	0.446259
Q9NWS8	Required for meiotic nuclear division protein 1 homolog OS=Homo sapiens OX=9606 GN=RMND1 PE=1 SV=2	RMND1	4	2	12	2	2	51.6	1.2702e+06	820290	737573	1.57372e+06	1031247	1.10705e+06	1.4931e+06	1.00406e+06	2.18506e+06	645336	1.33944	1.2334	0.742788	1.11393	1.06639	1.13559	0.987574	0.712478	2.94549	0.411005	1.12667	0.81473
P24928	DNA-directed RNA polymerase II subunit RPB1 OS=Homo sapiens OX=9606 GN=POLR2A PE=1 SV=2	POLR2A	1	1	6	1	1	217				246700		226533	477601	353200		270522
P04844	Dolichyl-diphosphooligosaccharide--protein glycosyltransferase subunit 2 OS=Homo sapiens OX=9606 GN=RPN2 PE=1 SV=3	RPN2	38	16	200	16	16	69.2	2.80271e+07	22617214	2.98958e+07	4.46398e+07	2.62439e+07	1.92477e+07	4.05281e+07	3.68159e+07	1.09278e+07	4.24625e+07	1.1637	1.33902	1.18545	1.24413	1.06855	0.777401	1.05548	1.02863	0.580016	1.06483	0.750952	0.0377037
P49406	39S ribosomal protein L19, mitochondrial OS=Homo sapiens OX=9606 GN=MRPL19 PE=1 SV=2	MRPL19	3	1	11	1	1	33.5			1.04061e+06	1.25497e+06		506880	1.66595e+06	1.21839e+06		961687
Q9NRX2	39S ribosomal protein L17, mitochondrial OS=Homo sapiens OX=9606 GN=MRPL17 PE=1 SV=1	MRPL17	5	1	10	1	1	20	328047		479474	703605	339343	517867	809194	708295	360877	753115
Q9NWU5	39S ribosomal protein L22, mitochondrial OS=Homo sapiens OX=9606 GN=MRPL22 PE=1 SV=1	MRPL22	6	1	2	1	1	23.6	356280		1.07877e+06							471193
Q99729	Heterogeneous nuclear ribonucleoprotein A/B OS=Homo sapiens OX=9606 GN=HNRNPAB PE=1 SV=2	HNRNPAB	11	4	45	3	3	36.2	2.49519e+06	1.01912e+06	2.4114e+06	3.11759e+06	1.88444e+06	1.0375e+06	2.40579e+06	1.73877e+06	607833	3.49158e+06	1.54514	0.899862	1.42608	1.29588	1.14433	0.624968	0.934444	0.724549	0.481164	1.30587	0.645032	0.0393538
Q92599	Septin-8 OS=Homo sapiens OX=9606 GN=SEPTIN8 PE=1 SV=4	SEPTIN8	18	6	38	3	3	55.7	381134	279289	1.19324e+06	1.08056e+06	942196	505536	628926	1.28048e+06	435116	1.30719e+06	0.593717	0.620357	1.77516	1.12987	1.43929	0.76605	0.614514	1.34225	0.866463	1.22984	0.867	0.738975
P21912	Succinate dehydrogenase [ubiquinone] iron-sulfur subunit, mitochondrial OS=Homo sapiens OX=9606 GN=SDHB PE=1 SV=3	SDHB	19	6	40	6	6	31.6	1.17517e+07	3.2734e+06	10520979	1.23397e+07	8.65471e+06	3.63282e+06	8.14763e+06	7.94055e+06	6.82136e+06	1.16938e+07	1.73476	0.689008	1.48321	1.22271	1.25284	0.521657	0.754397	0.788767	1.28722	1.04257	0.688537	0.125463
Q9NTN3	UDP-glucuronic acid/UDP-N-acetylgalactosamine transporter OS=Homo sapiens OX=9606 GN=SLC35D1 PE=2 SV=1	SLC35D1	3	1	5	1	1	39.2	388280	132633	261089	740019	398194	423502	664243	704485	156696	933406
Q9UIL1	Short coiled-coil protein OS=Homo sapiens OX=9606 GN=SCOC PE=1 SV=2	SCOC	11	1	17	1	1	18	3.35928e+06	905559	2338526	4.56863e+06	1.8126e+06	373289	1621828	615455	66342.2	1.75661e+06
O43175	D-3-phosphoglycerate dehydrogenase OS=Homo sapiens OX=9606 GN=PHGDH PE=1 SV=4	PHGDH	45	21	1050	21	21	56.6	4.9247e+08	2.84614e+08	5.91047e+08	8.6522e+08	4.60692e+08	6.7002e+08	1.39589e+09	1.07744e+09	5.2054e+08	9.97155e+08	0.837929	0.690509	0.960414	0.988175	0.768673	1.10897	1.48973	1.23362	1.1322	1.02471	1.41066	0.00591979
P62070	Ras-related protein R-Ras2 OS=Homo sapiens OX=9606 GN=RRAS2 PE=1 SV=1	RRAS2	11	2	16	1	1	23.4		207355		285108		463947	532817	673963	512913	861480
P62316	Small nuclear ribonucleoprotein Sm D2 OS=Homo sapiens OX=9606 GN=SNRPD2 PE=1 SV=1	SNRPD2	38	5	35	5	5	13.5	6.25493e+06	5.83679e+06	5.05887e+06	7.2846e+06	7.03315e+06	1.19597e+07	1.93602e+07	1.67724e+07	7.98389e+06	18762738	0.736333	0.979743	0.568741	0.575622	0.811906	1.36954	1.42953	1.32864	1.20146	1.33401	1.81442	0.00298078
P23246	Splicing factor, proline- and glutamine-rich OS=Homo sapiens OX=9606 GN=SFPQ PE=1 SV=2	SFPQ	15	9	68	8	8	76.1	1.2744e+07	1.09763e+07	2.52696e+07	2.16364e+07	2.32956e+07	1.98721e+07	1.51054e+07	1.66119e+07	5.35445e+06	2.10297e+07	0.927802	1.13944	1.75694	1.05734	1.66314	1.40734	0.689784	0.813824	0.49832	0.924684	0.66221	0.0731703
Q5T4F7	Secreted frizzled-related protein 5 OS=Homo sapiens OX=9606 GN=SFRP5 PE=2 SV=3	SFRP5	8	2	7	2	2	35.5	433012	273905	981390	854307	408856		216488	773584		653378	0.943468	0.850969	2.0421	1.24946	0.873577		0.295863	1.13421		0.859809	0.640394	0.202237
A0MZ66	Shootin-1 OS=Homo sapiens OX=9606 GN=SHTN1 PE=1 SV=4	SHTN1	15	8	20	8	8	71.6	5.25303e+06	4.70318e+06	7.56292e+06	6.16959e+06	3.14617e+06	5.31538e+06	6.79995e+06	7.5922e+06	3.00627e+06	7.29843e+06	1.15642	1.47633	1.59003	0.91168	0.679193	1.13827	0.93895	1.12469	0.846015	0.97039	0.863194	0.540635
Q9NR45	Sialic acid synthase OS=Homo sapiens OX=9606 GN=NANS PE=1 SV=2	NANS	20	5	55	5	5	40.3	5.13853e+06	2.54822e+06	3.44869e+06	5.86493e+06	3.80514e+06	4.14498e+06	7.06642e+06	4.13829e+06	6.30072e+06	6.29355e+06	1.31912	0.932757	0.845488	1.01062	0.957899	1.03507	1.13782	0.714869	2.06766	0.975779	1.17081	0.595227
Q5PRF9	Protein Smaug homolog 2 OS=Homo sapiens OX=9606 GN=SAMD4B PE=1 SV=1	SAMD4B	4	2	7	2	2	75.4	458321	275851	482074	616862	428642	289172	630652	403363	89392.1	2.19407e+06	0.977382	0.838796	0.981788	0.883005	0.896383	0.599866	0.843558	0.57883	0.24369	2.8259	1.1124	0.579171
P03973	Antileukoproteinase OS=Homo sapiens OX=9606 GN=SLPI PE=1 SV=2	SLPI	19	2	3	2	2	14.3	673189	898201			625976		734414	1.83249e+06	2.27787e+06		0.717791	1.36559			0.65452		0.491171	1.31481	3.1048		1.79363	0.548777
Q86TU7	Actin-histidine N-methyltransferase OS=Homo sapiens OX=9606 GN=SETD3 PE=1 SV=1	SETD3	2	1	1	1	1	67.2	510234		376439	409691	133631	396086	525900	497593	205958	378574
P62910	60S ribosomal protein L32 OS=Homo sapiens OX=9606 GN=RPL32 PE=1 SV=2	RPL32	20	2	11	2	2	15.9	1.59601e+07	1.14894e+07	46171556	2.74001e+07	1.19716e+07	1.16331e+07	32056236	2.78062e+07	1.70205e+07	42396000	0.818898	0.840577	2.26245	0.943684	0.602353	0.58062	1.03166	0.960056	1.11637	1.3138	0.914878	0.971467
Q7Z2W9	39S ribosomal protein L21, mitochondrial OS=Homo sapiens OX=9606 GN=MRPL21 PE=1 SV=2	MRPL21	15	2	6	2	2	22.8	622284	209491	399402	542366	404232	398605	1.21511e+06	921036		719086	1.29038	0.619414	0.790948	0.754921	0.821986	0.804035	1.58042	1.28519		0.900576	1.33549	0.187215
Q9H9J2	39S ribosomal protein L44, mitochondrial OS=Homo sapiens OX=9606 GN=MRPL44 PE=1 SV=1	MRPL44	5	1	14	1	1	37.5	2111934	1.13173e+06	1.09e+06	1.5542e+06	1.18705e+06	815131	860929	1.11644e+06	1.66037e+06	860858
Q9Y2L1	Exosome complex exonuclease RRP44 OS=Homo sapiens OX=9606 GN=DIS3 PE=1 SV=2	DIS3	3	2	2	2	2	108.9	374690	373942	273059	640176	479862	644398	1.14212e+06	930356	195721	812580	0.79924	1.13736	0.556251	0.916611	1.00375	1.3371	1.52809	1.33541	0.533687	1.04685	1.30996	0.321689
Q15477	Helicase SKI2W OS=Homo sapiens OX=9606 GN=SKIV2L PE=1 SV=3	SKIV2L	12	9	37	9	9	137.7	3.82335e+06	3.53634e+06	2.34499e+06	5.37599e+06	3.07122e+06	4.22669e+06	4.38502e+06	4.19761e+06	1.80225e+06	5.55797e+06	1.24858	1.6467	0.731347	1.17845	0.983532	1.34269	0.898205	0.922434	0.752369	1.09623	0.865827	0.462983
Q15796	Mothers against decapentaplegic homolog 2 OS=Homo sapiens OX=9606 GN=SMAD2 PE=1 SV=1	SMAD2	10	4	35	4	4	52.3	1.26764e+06	1.35196e+06	1.78243e+06	3.63351e+06	1.89534e+06	3.05808e+06	3.84785e+06	5.39359e+06	1.17271e+06	6.19861e+06	0.535912	0.814985	0.719646	1.03111	0.78576	1.25762	1.02034	1.53439	0.633771	1.58271	1.55086	0.0726885
P30626	Sorcin OS=Homo sapiens OX=9606 GN=SRI PE=1 SV=1	SRI	50	9	139	9	9	21.7	4.43851e+07	2.63091e+07	2.61035e+07	4.45381e+07	3.94382e+07	4.80483e+07	3.98823e+07	6.77408e+07	9.42643e+07	1.14548e+08	1.01871	0.861005	0.572165	0.68616	0.887635	1.07274	0.574148	1.04622	2.76569	1.58785	1.75043	0.149288
O95470	Sphingosine-1-phosphate lyase 1 OS=Homo sapiens OX=9606 GN=SGPL1 PE=1 SV=3	SGPL1	6	3	6	3	3	63.5	695679	566362	1.11743e+06	1.12535e+06	622330	1.22487e+06	2.58432e+06	1.53203e+06	890064	1642433	0.725457	0.842137	1.11284	0.787717	0.636396	1.2425	1.69036	1.07505	1.1865	1.03443	1.51755	0.010968
P58511	Small integral membrane protein 11 OS=Homo sapiens OX=9606 GN=SMIM11 PE=1 SV=1	SMIM11	26	1	4	1	1	6.9				26150.8
Q15637	Splicing factor 1 OS=Homo sapiens OX=9606 GN=SF1 PE=1 SV=4	SF1	11	4	17	4	4	68.3	2.14838e+06	1.30215e+06	2.08501e+06	4126943	3.01535e+06	1.99869e+06	2.30703e+06	3.24365e+06	2.70817e+06	1.81405e+06	1.08633	0.938852	1.00686	1.40074	1.49517	0.983103	0.731701	1.10368	1.75053	0.553999	0.864213	0.367448
Q5VT52	Regulation of nuclear pre-mRNA domain-containing protein 2 OS=Homo sapiens OX=9606 GN=RPRD2 PE=1 SV=1	RPRD2	1	1	4	1	1	155.9		128573				217977	384610	300113		287968
Q13435	Splicing factor 3B subunit 2 OS=Homo sapiens OX=9606 GN=SF3B2 PE=1 SV=2	SF3B2	8	6	34	6	6	100.2	5.70809e+06	4.46869e+06	4.76673e+06	8.0296e+06	5.55048e+06	4.99256e+06	7.37221e+06	4.83975e+06	4.471e+06	5.83664e+06	1.27479	1.42304	1.01667	1.20372	1.21558	1.08462	1.03271	0.727332	1.27643	0.787269	0.800215	0.0771263
P08708	40S ribosomal protein S17 OS=Homo sapiens OX=9606 GN=RPS17 PE=1 SV=2	RPS17	49	5	85	5	5	15.5	1.16285e+07	6.62589e+06	1.00496e+07	1.72281e+07	11577301	1.43666e+07	1.89346e+07	1.58974e+07	7520494	1.51702e+07	1.12811	0.916559	0.931081	1.12188	1.10139	1.35577	1.15217	1.03781	0.932652	0.888857	1.03236	0.79135
Q5T5P2	Sickle tail protein homolog OS=Homo sapiens OX=9606 GN=KIAA1217 PE=1 SV=2	KIAA1217	11	17	94	17	17	214	7.94429e+06	7.62134e+06	1.2447e+07	1.13797e+07	5.10296e+06	8.95916e+06	1.36606e+07	1.26355e+07	9.70485e+06	1.25565e+07	0.974583	1.33316	1.45826	0.93708	0.613889	1.06914	1.05115	1.04308	1.52193	0.930341	1.05617	0.641742
O15357	Phosphatidylinositol 3,4,5-trisphosphate 5-phosphatase 2 OS=Homo sapiens OX=9606 GN=INPPL1 PE=1 SV=2	INPPL1	7	5	10	5	5	138.5	498544	337127	2.55972e+06	1.11396e+06	999505	907935	1.17167e+06	2.61962e+06		2.17485e+06	0.453458	0.437234	2.22349	0.680116	0.891502	0.803326	0.668453	1.60337		1.19474	1.13905	0.497087
Q9NR46	Endophilin-B2 OS=Homo sapiens OX=9606 GN=SH3GLB2 PE=1 SV=1	SH3GLB2	9	3	21	3	3	43.9	3.59957e+06	316150	2352401	2.08194e+06	422518	269247	1.88968e+06	1.34392e+06	889080	2.06026e+06	2.95879	0.370548	1.84665	1.14871	0.340576	0.215288	0.974277	0.743359	0.934219	1.02281	0.583615	0.539417
P62263	40S ribosomal protein S14 OS=Homo sapiens OX=9606 GN=RPS14 PE=1 SV=3	RPS14	36	4	44	4	4	16.3	8.48349e+06	5.54865e+06	8.32677e+06	8963503	11035716	2.32891e+07	1.82203e+07	1.61029e+07	7176199	2.98055e+07	0.775212	0.722969	0.726661	0.549799	0.988896	2.07015	1.04432	0.990173	0.83827	1.64495	1.75044	0.0282432
P62701	40S ribosomal protein S4, X isoform OS=Homo sapiens OX=9606 GN=RPS4X PE=1 SV=2	RPS4X	40	10	145	7	10	29.6	2.67578e+07	1.68485e+07	3.05204e+07	2.79425e+07	2.61445e+07	3.36397e+07	5.93761e+07	4.25877e+07	2.31745e+07	4.79885e+07	0.999647	0.897519	1.08892	0.700716	0.957811	1.22251	1.39136	1.07063	1.10675	1.08279	1.2647	0.027759
P82932	28S ribosomal protein S6, mitochondrial OS=Homo sapiens OX=9606 GN=MRPS6 PE=1 SV=3	MRPS6	10	1	4	1	1	14.2	449696	280036	831521	1.03399e+06	647495	580897	1.60649e+06	1.18815e+06	465513	776468
Q96T23	Remodeling and spacing factor 1 OS=Homo sapiens OX=9606 GN=RSF1 PE=1 SV=2	RSF1	1	1	1	1	1	163.7	156274		212973	374127	344202		335969	311605
Q9NTJ5	Phosphatidylinositol-3-phosphatase SAC1 OS=Homo sapiens OX=9606 GN=SACM1L PE=1 SV=2	SACM1L	19	11	74	11	11	66.9	1.07838e+07	5.52434e+06	9.80198e+06	1.60282e+07	8.01935e+06	1.06141e+07	2.07059e+07	1.84252e+07	4.80503e+06	1.82406e+07	1.09765	0.801786	0.952827	1.0951	0.800452	1.05094	1.32195	1.26202	0.625218	1.12135	1.13346	0.516126
Q969E2	Secretory carrier-associated membrane protein 4 OS=Homo sapiens OX=9606 GN=SCAMP4 PE=1 SV=1	SCAMP4	5	1	1	1	1	25.7			459798			339433	521781	296591	493317	935043
Q13228	Methanethiol oxidase OS=Homo sapiens OX=9606 GN=SELENBP1 PE=1 SV=2	SELENBP1	61	22	587	22	22	52.4	2.395e+08	8.58504e+07	1.25848e+08	2.59028e+08	1.33516e+08	1.68515e+08	1.62837e+08	2.22141e+08	2.44408e+08	1.98413e+08	1.62888	0.832554	0.817411	1.18253	0.890472	1.11487	0.694651	1.01665	2.12492	0.815013	1.07741	0.897113
Q6KCM7	Calcium-binding mitochondrial carrier protein SCaMC-2 OS=Homo sapiens OX=9606 GN=SLC25A25 PE=1 SV=1	SLC25A25	5	1	1	1	1	52.6
P53999	Activated RNA polymerase II transcriptional coactivator p15 OS=Homo sapiens OX=9606 GN=SUB1 PE=1 SV=3	SUB1	37	4	52	4	4	14.4	1.33803e+07	6.1086e+06	1.00879e+07	2.19535e+07	1.21812e+07	7.8025e+06	1.72466e+07	1.53134e+07	3.86174e+06	7.93238e+06	1.44516	0.94076	1.04055	1.5916	1.29017	0.819763	1.16838	1.11297	0.533184	0.517446	0.658146	0.0511931
P52888	Thimet oligopeptidase OS=Homo sapiens OX=9606 GN=THOP1 PE=1 SV=2	THOP1	4	2	3	2	2	78.8	685696	530297	883239	924846	549818	884879	636442	1.2124e+06	909329	1.12784e+06	1.02833	1.13398	1.26499	0.930999	0.80858	1.29088	0.598673	1.2235	1.74327	1.02154	1.13761	0.677357
P17987	T-complex protein 1 subunit alpha OS=Homo sapiens OX=9606 GN=TCP1 PE=1 SV=1	TCP1	49	22	252	22	22	60.3	2.36157e+08	2.62369e+08	4.48349e+08	5.7492e+08	4.374e+08	3.86447e+08	4.82894e+08	6.66879e+08	4.36784e+08	6.74791e+08	0.641503	1.01624	1.16312	1.0483	1.16515	1.02115	0.822772	1.219	1.51673	1.10708	1.1296	0.43189
P24752	Acetyl-CoA acetyltransferase, mitochondrial OS=Homo sapiens OX=9606 GN=ACAT1 PE=1 SV=1	ACAT1	24	8	79	8	8	45.2	1.30398e+07	8.186e+06	1.03042e+07	1.37027e+07	1.30642e+07	8.64277e+06	1.39926e+07	2.08459e+07	9.90973e+06	2.49647e+07	1.19418	1.06894	0.901199	0.842334	1.17324	0.769933	0.803757	1.28463	1.16012	1.38081	1.04235	0.87521
P78371	T-complex protein 1 subunit beta OS=Homo sapiens OX=9606 GN=CCT2 PE=1 SV=4	CCT2	57	22	327	22	22	57.5	4.47496e+07	3.39151e+07	3.85871e+07	5.49059e+07	4.29093e+07	5.23577e+07	7.0545e+07	7.11504e+07	4.12556e+07	6.48634e+07	1.08691	1.17459	0.89507	0.895169	1.02203	1.23706	1.07474	1.1629	1.28095	0.951517	1.12484	0.157478
Q9Y512	Sorting and assembly machinery component 50 homolog OS=Homo sapiens OX=9606 GN=SAMM50 PE=1 SV=3	SAMM50	21	8	51	8	8	51.9	7.42112e+06	4.25633e+06	6.00413e+06	9.67183e+06	5.43147e+06	5.94297e+06	1.47059e+07	9.33883e+06	3.57681e+06	9.8854e+06	1.21823	0.996284	0.941284	1.06574	0.874345	0.949005	1.5142	1.03161	0.750587	0.980091	1.02543	0.970581
Q8NBX0	Saccharopine dehydrogenase-like oxidoreductase OS=Homo sapiens OX=9606 GN=SCCPDH PE=1 SV=1	SCCPDH	24	7	34	7	7	47.1	5.32429e+06	1.86847e+06	3.27085e+06	5.69865e+06	4.03171e+06	5.20906e+06	6.85798e+06	6.52989e+06	2.13437e+06	6.82169e+06	1.3955	0.6983	0.818727	1.00259	1.03624	1.3281	1.12745	1.15169	0.715124	1.07987	1.09106	0.561802
O95487	Protein transport protein Sec24B OS=Homo sapiens OX=9606 GN=SEC24B PE=1 SV=2	SEC24B	3	3	17	3	3	137.3	1.78222e+06	671380	1.86466e+06	2.29886e+06	1.25252e+06	780477	1.58105e+06	1.59357e+06	533579	1.51561e+06	1.60759	0.863515	1.60629	1.3919	1.10791	0.684824	0.894523	0.967268	0.615259	0.825685	0.606269	0.0103531
P57772	Selenocysteine-specific elongation factor OS=Homo sapiens OX=9606 GN=EEFSEC PE=1 SV=4	EEFSEC	9	5	7	5	5	65.3	2.12927e+06	876946	1.24428e+06	2.96783e+06	2674046	2.80737e+06	4392758	2.73844e+06	1.87297e+06	2721234	1.09096	0.640674	0.608844	1.0207	1.34354	1.3992	1.41171	0.94415	1.22674	0.842081	1.23788	0.238101
Q8IYB5	Stromal membrane-associated protein 1 OS=Homo sapiens OX=9606 GN=SMAP1 PE=1 SV=2	SMAP1	5	2	4	2	2	50.4	423439	547049		912685	1.06449e+06	769303	1.16998e+06	1.02337e+06		999432	0.613526	1.1302		0.887654	1.51247	1.08429	1.06329	0.997782		0.874593	0.970101	0.924744
Q6GMV2	Histone-lysine N-trimethyltransferase SMYD5 OS=Homo sapiens OX=9606 GN=SMYD5 PE=1 SV=2	SMYD5	9	3	18	3	3	47.3	2.00706e+06	1.41035e+06	2.41566e+06	1.76516e+06	1.36992e+06	1.29988e+06	1.54937e+06	1.95107e+06	1.49022e+06	3.19266e+06	1.36128	1.36396	1.5647	0.803619	0.911144	0.857617	0.659134	0.890469	1.29206	1.30782	0.833863	0.348424
O95968	Secretoglobin family 1D member 1 OS=Homo sapiens OX=9606 GN=SCGB1D1 PE=1 SV=1	SCGB1D1	21	3	14	3	3	9.9		3.45604e+06				514248	8.0791e+06	1.44893e+08	1.12198e+08	38581554		0.120247				0.0122063	0.123652	2.37911	3.49975	0.568588	10.9497
Q5VWJ9	Sorting nexin-30 OS=Homo sapiens OX=9606 GN=SNX30 PE=1 SV=1	SNX30	5	2	7	2	2	49.6	1.63012e+06	1.28454e+06	1.44428e+06	2.07686e+06	2.18467e+06	1.58275e+06	2.13885e+06	2.12681e+06	1.05155e+06	2.84743e+06	1.11064	1.24793	0.939758	0.949826	1.45964	1.04899	0.914043	0.975091	0.915862	1.17171	0.880496	0.25476
Q96H20	Vacuolar-sorting protein SNF8 OS=Homo sapiens OX=9606 GN=SNF8 PE=1 SV=1	SNF8	5	1	5	1	1	28.8	1.26159e+06	321041	502386	772998	1.75408e+06	327298	1.45022e+06	1.06102e+06	2.24477e+06
P19623	Spermidine synthase OS=Homo sapiens OX=9606 GN=SRM PE=1 SV=1	SRM	21	4	23	4	4	33.8	2.00594e+06	780914	1.02742e+06	4.89461e+06	1.3521e+06	2.41839e+06	2.56023e+06	2.37712e+06	1.395e+06	3.82308e+06	1.10906	0.615641	0.542492	1.8165	0.733081	1.30067	0.887868	0.8844	0.98595	1.27662	1.10769	0.441287
Q15833	Syntaxin-binding protein 2 OS=Homo sapiens OX=9606 GN=STXBP2 PE=1 SV=2	STXBP2	6	2	13	2	2	66.4	710695		304578	574865	568322	304827	905302	361433	93275.3	404941	1.89313		0.774827	1.02788	1.48456	0.789869	1.51259	0.647868	0.31762	0.651479	0.605271	0.130598
Q9UNK0	Syntaxin-8 OS=Homo sapiens OX=9606 GN=STX8 PE=1 SV=2	STX8	8	1	6	1	1	26.9	348298	247987	450894	813886	429086	635512	781553	1146815	285639	861327
Q9BYN0	Sulfiredoxin-1 OS=Homo sapiens OX=9606 GN=SRXN1 PE=1 SV=2	SRXN1	14	2	2	2	2	14.3	1.5944e+06	494592					370473	331003	885153		2.71426	1.20057					0.395586	0.379181	1.92627		0.459966	0.275176
Q8TB22	Spermatogenesis-associated protein 20 OS=Homo sapiens OX=9606 GN=SPATA20 PE=2 SV=3	SPATA20	2	1	1	1	1	87.8
P42224	Signal transducer and activator of transcription 1-alpha/beta OS=Homo sapiens OX=9606 GN=STAT1 PE=1 SV=2	STAT1	22	12	81	12	12	87.3	4.93059e+06	7.23413e+06	1.23864e+07	8.16314e+06	1.03474e+07	4.81252e+06	7.16444e+06	7.35801e+06	5.91683e+06	1.7879e+07	0.715886	1.49768	1.71751	0.795578	1.47327	0.679706	0.652466	0.718896	1.09819	1.56783	0.760831	0.301774
Q9NZQ3	NCK-interacting protein with SH3 domain OS=Homo sapiens OX=9606 GN=NCKIPSD PE=1 SV=1	NCKIPSD	7	5	44	5	5	78.9	3.23997e+06	1.79497e+06	1.99517e+06	4.84777e+06	1.64891e+06	2.16763e+06	5.07071e+06	2.8965e+06	1.77534e+06	3.77865e+06	1.38785	1.09634	0.816184	1.39387	0.692628	0.903209	1.36238	0.834898	0.972129	0.977569	0.937501	0.8081
Q16563	Synaptophysin-like protein 1 OS=Homo sapiens OX=9606 GN=SYPL1 PE=1 SV=1	SYPL1	10	2	29	2	2	28.5	602710	3.13229e+06	1.7466e+06	4.90403e+06	3.81824e+06	3.01616e+06	7.24738e+06	6.00952e+06	608737	8.4192e+06	0.190929	1.41486	0.528404	1.04279	1.18613	0.929441	1.44004	1.28104	0.246512	1.61082	1.26237	0.605992
P22735	Protein-glutamine gamma-glutamyltransferase K OS=Homo sapiens OX=9606 GN=TGM1 PE=1 SV=4	TGM1	2	1	1	1	1	89.7						179591	140802	374942		535427
Q9Y5W5	Wnt inhibitory factor 1 OS=Homo sapiens OX=9606 GN=WIF1 PE=1 SV=3	WIF1	3	1	3	1	1	41.5	1.59305e+06	1.02564e+06	4276962	826023	682269	540681	847443	771787	976792	908479
Q13263	Transcription intermediary factor 1-beta OS=Homo sapiens OX=9606 GN=TRIM28 PE=1 SV=5	TRIM28	26	14	156	14	14	88.5	2.23415e+07	7.23675e+06	1.42249e+07	3.14273e+07	2.00037e+07	1.85847e+07	3.4475e+07	2.39201e+07	1.1827e+07	2.91997e+07	1.31116	0.605585	0.797265	1.23803	1.15122	1.06097	1.26905	0.944643	0.887282	1.03498	1.01835	0.755599
Q13888	General transcription factor IIH subunit 2 OS=Homo sapiens OX=9606 GN=GTF2H2 PE=1 SV=1	GTF2H2	4	1	1	1	1	44.4	275050		287966	403155	148267	117403		143921	202346	325288
Q7Z3B4	Nucleoporin p54 OS=Homo sapiens OX=9606 GN=NUP54 PE=1 SV=2	NUP54	4	2	3	2	2	55.4	402901			565873	406311				267334	588294	1.13016			1.06547	1.11764				0.958603	0.996658	0.885196	0.0213426
P12004	Proliferating cell nuclear antigen OS=Homo sapiens OX=9606 GN=PCNA PE=1 SV=1	PCNA	21	4	25	4	4	28.8	982630		3.20217e+06	3.23313e+06	1.59408e+06	2.031e+06	3.92599e+06	5.49693e+06	644738	6.89536e+06	0.39518		1.22987	0.872787	0.628667	0.794545	0.990343	1.4876	0.331461	1.67484	1.35072	0.550624
Q13310	Polyadenylate-binding protein 4 OS=Homo sapiens OX=9606 GN=PABPC4 PE=1 SV=1	PABPC4	13	8	41	5	5	70.7	2.03652e+06	1.69765e+06	3.14483e+06	3.11862e+06	2.00923e+06	2.57743e+06	3.66772e+06	2.43146e+06	1.2225e+06	5.59893e+06	0.926602	1.10139	1.36651	0.952463	0.896478	1.14076	1.04672	0.744445	0.711044	1.53858	0.988198	0.80962
Q9BRP4	Proteasomal ATPase-associated factor 1 OS=Homo sapiens OX=9606 GN=PAAF1 PE=1 SV=2	PAAF1	6	2	2	2	2	42.2	751578	2.58561e+06	2.7941e+06	1.38372e+06	1.55775e+06	425194	681537	329383		266497	0.785595	3.85367	2.78918	0.970853	1.59671	0.432331	0.446833	0.231679		0.16824	0.159949	0.00350143
Q9BYG4	Partitioning defective 6 homolog gamma OS=Homo sapiens OX=9606 GN=PARD6G PE=1 SV=1	PARD6G	10	3	14	3	3	40.9	1.61808e+06	652809	1.75196e+06	2.34506e+06	1.665e+06	1.31122e+06	2.77746e+06	1.8247e+06	710476	1.80406e+06	1.23017	0.707678	1.27202	1.19673	1.24131	0.96971	1.32447	0.933501	0.690488	0.82837	0.840404	0.290723
P30039	Phenazine biosynthesis-like domain-containing protein OS=Homo sapiens OX=9606 GN=PBLD PE=1 SV=2	PBLD	9	2	9	2	2	31.8	532031	552964	1.03495e+06	389906	732106	1.34455e+06	1.2834e+06	333916		533274	0.889449	1.31816	1.65239	0.437546	1.20022	2.18658	1.34579	0.375648		0.53845	1.01097	0.771768
Q9BRP8	Partner of Y14 and mago OS=Homo sapiens OX=9606 GN=PYM1 PE=1 SV=1	PYM1	22	2	4	2	2	22.6						562649	1.30855e+06	803672	459805	2.33274e+06						0.626388	0.939339	0.61893	0.672698	1.61243
P68402	Platelet-activating factor acetylhydrolase IB subunit alpha2 OS=Homo sapiens OX=9606 GN=PAFAH1B2 PE=1 SV=1	PAFAH1B2	48	5	52	5	5	25.6	7.57484e+06	4926551	8361304	1.36394e+07	9.68024e+06	6.47877e+06	1.38592e+07	7.91469e+06	3221570	1.18738e+07	1.083	1.00435	1.14167	1.30897	1.35721	0.901057	1.24287	0.761465	0.588799	1.02531	0.766641	0.0706263
Q9H7Z7	Prostaglandin E synthase 2 OS=Homo sapiens OX=9606 GN=PTGES2 PE=1 SV=1	PTGES2	22	6	47	6	6	41.9	4.50295e+06	2.63273e+06	5.71152e+06	9.40518e+06	3.9399e+06	4.86123e+06	7.35031e+06	4.22466e+06	1.26955e+06	6.92595e+06	1.10877	0.924357	1.34309	1.55451	0.951339	1.16438	1.13523	0.7	0.399614	1.03	0.753003	0.176399
P46060	Ran GTPase-activating protein 1 OS=Homo sapiens OX=9606 GN=RANGAP1 PE=1 SV=1	RANGAP1	9	5	15	5	5	63.5	3.14197e+06	1.94457e+06	2.99782e+06	3.57633e+06	5.2564e+06	2.55012e+06	6.75004e+06	3.31355e+06	4.88188e+06	2.70871e+06	1.05923	0.934759	0.965174	0.809298	1.73773	0.836287	1.42734	0.751699	2.10388	0.551523	1.02988	0.856204
P23219	Prostaglandin G/H synthase 1 OS=Homo sapiens OX=9606 GN=PTGS1 PE=1 SV=2	PTGS1	5	1	1	1	1	68.6	2035383	1.29087e+06	1.54706e+06	2984750	2.26689e+06	2.18387e+06	3.69436e+06	2.2252e+06	1.49673e+06	2.46727e+06
P98175	RNA-binding protein 10 OS=Homo sapiens OX=9606 GN=RBM10 PE=1 SV=3	RBM10	3	2	6	2	2	103.5		412374	729173	752341	714023	403908	710805	609915	563295	591253		1.20696	1.4294	1.0366	1.43725	0.806495	0.915159	0.842451	1.47807	0.732992	0.747549	0.0818919
P54725	UV excision repair protein RAD23 homolog A OS=Homo sapiens OX=9606 GN=RAD23A PE=1 SV=1	RAD23A	17	6	50	4	4	39.6	5.84787e+06	3.50204e+06	5.2e+06	5.3006e+06	4.7826e+06	6.07851e+06	10192249	8.68846e+06	5.22014e+06	6.96242e+06	1.18468	1.0116	1.00604	0.720788	0.950105	1.19785	1.2951	1.18442	1.35185	0.851871	1.20682	0.139815
Q15907	Ras-related protein Rab-11B OS=Homo sapiens OX=9606 GN=RAB11B PE=1 SV=4	RAB11B	55	11	212	11	11	24.5	2.88196e+07	2.59072e+07	3.71247e+07	4.82423e+07	3.18629e+07	3.10031e+07	6.27959e+07	5.67609e+07	2.42722e+07	7.2413e+07	0.86036	1.1028	1.05843	0.966719	0.932783	0.900327	1.17585	1.14025	0.926285	1.30563	1.10714	0.290286
P49792	E3 SUMO-protein ligase RanBP2 OS=Homo sapiens OX=9606 GN=RANBP2 PE=1 SV=2	RANBP2	2	5	11	5	5	358	1.87741e+06	2.80926e+06	3.12506e+06	3.52682e+06	1.35889e+06	1.09259e+06	3.93297e+06	1.62085e+06	1.34843e+06	3.40133e+06	0.975148	2.08061	1.55017	1.22963	0.692153	0.552046	1.28134	0.566521	0.895336	1.06702	0.668267	0.163195
P54727	UV excision repair protein RAD23 homolog B OS=Homo sapiens OX=9606 GN=RAD23B PE=1 SV=1	RAD23B	22	8	125	6	8	43.1	18971612	1.61387e+07	1.86588e+07	2.36999e+07	1.86069e+07	2.89138e+07	5.52201e+07	4.2391e+07	1.6155e+07	5.37347e+07	0.811721	0.984598	0.762422	0.68066	0.780695	1.2034	1.48194	1.2205	0.883594	1.38857	1.53678	0.00438429
Q8IXT5	RNA-binding protein 12B OS=Homo sapiens OX=9606 GN=RBM12B PE=1 SV=2	RBM12B	5	3	9	3	3	118	257726	93567.7	929220	920581	1.52504e+06	1.13383e+06	681719	387374	64295.6	2.68022e+06	0.371856	0.192499	1.2804	0.891577	2.15776	1.59136	0.616954	0.376104	0.118588	2.33559	1.02953	0.877612
P53816	Phospholipase A and acyltransferase 3 OS=Homo sapiens OX=9606 GN=PLAAT3 PE=1 SV=2	PLAAT3	7	1	1	1	1	17.9
Q02809	Procollagen-lysine,2-oxoglutarate 5-dioxygenase 1 OS=Homo sapiens OX=9606 GN=PLOD1 PE=1 SV=2	PLOD1	17	9	40	9	9	83.5	6.21823e+06	3.45443e+06	2.94739e+06	1.50222e+07	5.20097e+06	3.47826e+06	1.14589e+07	1.04045e+07	2.23058e+06	1.00442e+07	1.10444	0.874858	0.499942	1.79097	0.905864	0.600951	1.27657	1.24353	0.506448	1.07746	0.908983	0.779418
O15031	Plexin-B2 OS=Homo sapiens OX=9606 GN=PLXNB2 PE=1 SV=3	PLXNB2	3	4	6	4	4	205	1.24628e+06	406873	1.05555e+06	2.64816e+06	378381	925237	2.03699e+06	1.61586e+06	1.38244e+06	1.4657e+06	1.18502	0.551641	0.95851	1.69019	0.352813	0.855789	1.21487	1.03389	1.68035	0.84172	1.18751	0.386552
Q9NP80	Calcium-independent phospholipase A2-gamma OS=Homo sapiens OX=9606 GN=PNPLA8 PE=1 SV=1	PNPLA8	2	1	1	1	1	88.4
Q68EM7	Rho GTPase-activating protein 17 OS=Homo sapiens OX=9606 GN=ARHGAP17 PE=1 SV=1	ARHGAP17	12	7	29	7	7	95.4	1402100	1.6106e+06	2.48734e+06	4.97599e+06	1.49356e+06	2.3092e+06	3201270	5.70799e+06	1.37391e+06	4.61794e+06	0.601326	0.984928	1.01877	1.43249	0.628141	0.963377	0.86116	1.64731	0.75324	1.19616	1.16195	0.463863
Q9BXM0	Periaxin OS=Homo sapiens OX=9606 GN=PRX PE=1 SV=2	PRX	22	18	140	18	18	154.8	8.04049e+06	7.97711e+07	8.16484e+06	4.26222e+07	1.36266e+07	1.26095e+07	1.37818e+07	1.22771e+07	1.05027e+07	16050644	0.462747	6.54626	0.448764	1.64656	0.769049	0.705932	0.497504	0.475464	0.772688	0.55791	0.304809	0.248673
P30041	Peroxiredoxin-6 OS=Homo sapiens OX=9606 GN=PRDX6 PE=1 SV=3	PRDX6	76	15	591	15	15	25	2.39651e+08	2.57403e+08	2.56168e+08	3.32003e+08	3.28829e+08	2.38245e+08	2.74976e+08	2.54732e+08	2.60102e+08	2.76251e+08	1.10328	1.68969	1.12627	1.02596	1.48451	1.06693	0.794023	0.789136	1.53072	0.768107	0.769695	0.125476
Q8NAV1	Pre-mRNA-splicing factor 38A OS=Homo sapiens OX=9606 GN=PRPF38A PE=1 SV=1	PRPF38A	3	1	4	1	1	37.5	588407	534478	342426	638657	684694	535023	912702	459830	701087	339356
P22234	Multifunctional protein ADE2 OS=Homo sapiens OX=9606 GN=PAICS PE=1 SV=3	PAICS	33	11	142	11	11	47	1.78769e+07	1.73351e+07	1.37136e+07	2.14377e+07	1.89116e+07	1.73937e+07	2.0392e+07	2.60998e+07	1.79581e+07	3.02098e+07	1.11123	1.53647	0.814084	0.894475	1.15277	1.05173	0.795062	1.09171	1.42697	1.13414	0.998292	0.967566
P11234	Ras-related protein Ral-B OS=Homo sapiens OX=9606 GN=RALB PE=1 SV=1	RALB	16	3	36	1	5	23.4	7.39735e+06	4.8604e+06	6.69167e+06	6.40795e+06	5086113	7.40276e+06	6.41465e+06	7.5487e+06	5.0629e+06	2.83525e+06
Q9H1K0	Rabenosyn-5 OS=Homo sapiens OX=9606 GN=RBSN PE=1 SV=2	RBSN	1	1	1	1	1	88.8	772032	895879	1.33477e+06	1.33052e+06	951376	883165	1.45404e+06	1.06055e+06	827355	1.45923e+06
Q09028	Histone-binding protein RBBP4 OS=Homo sapiens OX=9606 GN=RBBP4 PE=1 SV=3	RBBP4	16	7	80	3	7	47.6	8.53694e+06	3.45372e+06	6.1667e+06	9.89388e+06	8.87367e+06	4.26742e+06	9.7436e+06	7.31148e+06	2.24974e+06	9.81007e+06	1.51956	0.876573	1.04828	1.18212	1.5489	0.738896	1.08784	0.87575	0.511908	1.05462	0.691291	0.0619545
Q3YEC7	Rab-like protein 6 OS=Homo sapiens OX=9606 GN=RABL6 PE=1 SV=2	RABL6	1	1	1	1	1	79.5
Q9H0U4	Ras-related protein Rab-1B OS=Homo sapiens OX=9606 GN=RAB1B PE=1 SV=1	RAB1B	45	7	71	2	6	22.2	2.57979e+07	2.3633e+07	2.78479e+07	4.3186e+07	2.51866e+07	3.25399e+07	7.0916e+07	4.22906e+07	2.39208e+07	6.51962e+07	0.848452	1.10828	0.87467	0.95338	0.812302	1.04103	1.46291	0.935938	1.00569	1.29502	1.24875	0.0655746
Q6NTF9	Rhomboid domain-containing protein 2 OS=Homo sapiens OX=9606 GN=RHBDD2 PE=1 SV=2	RHBDD2	4	1	8	1	1	39.2		83637.4	162043	478434	179046	134454	251141	148599	101641	219624
Q7LG56	Ribonucleoside-diphosphate reductase subunit M2 B OS=Homo sapiens OX=9606 GN=RRM2B PE=1 SV=1	RRM2B	15	4	14	4	4	40.7	548280	517399	609104	1.14908e+06	1.00851e+06	820822	697310	1.6414e+06	944240	1.91537e+06	0.696488	0.937181	0.738944	0.979813	1.25631	1.01429	0.555608	1.4031	1.53334	1.46952	1.29664	0.342576
P62424	60S ribosomal protein L7a OS=Homo sapiens OX=9606 GN=RPL7A PE=1 SV=2	RPL7A	33	9	137	9	9	30	2.39323e+07	2.19491e+07	1.81162e+07	4.17759e+07	2.37053e+07	3.84079e+07	7.06749e+07	4.86468e+07	1.85967e+07	4.61567e+07	0.850948	1.11281	0.615171	0.997068	0.82655	1.32844	1.57621	1.16395	0.845278	0.991207	1.34129	0.086496
Q6UWP8	Suprabasin OS=Homo sapiens OX=9606 GN=SBSN PE=1 SV=2	SBSN	9	1	2	1	1	60.5										958600
Q9NYK5	39S ribosomal protein L39, mitochondrial OS=Homo sapiens OX=9606 GN=MRPL39 PE=1 SV=3	MRPL39	17	4	31	4	4	38.7	1.48946e+07	6.76209e+06	2.75248e+06	1.03844e+07	1.20364e+07	9.47589e+06	3.81143e+06	3.17555e+06	9.83058e+06	4.30557e+06	2.40736	1.5584	0.424859	1.1266	1.90771	1.48982	0.386394	0.345375	2.03111	0.420294	0.629366	0.247758
Q13405	39S ribosomal protein L49, mitochondrial OS=Homo sapiens OX=9606 GN=MRPL49 PE=1 SV=1	MRPL49	12	2	4	2	2	19.2	1454956		1.42107e+06	1.23454e+06	636357					1.81351e+06	1.38772		1.29442	0.790383	0.595192					1.04468	1.02729
Q9Y508	E3 ubiquitin-protein ligase RNF114 OS=Homo sapiens OX=9606 GN=RNF114 PE=1 SV=1	RNF114	9	2	6	2	2	25.7	497368	528312		1.02637e+06	661340	1.47097e+06	2.14923e+06	2.44564e+06		754804	0.522284	0.791052		0.723454	0.681017	1.50257	1.4156	1.72815		0.478711	1.88572	0.131392
Q5XPI4	E3 ubiquitin-protein ligase RNF123 OS=Homo sapiens OX=9606 GN=RNF123 PE=1 SV=1	RNF123	5	6	16	6	6	148.4	2.80628e+06	686793	1.42795e+06	1.51258e+06	1.17536e+06	1.18888e+06	2.52463e+06	2.12357e+06	2.943e+06	2.31571e+06	1.87756	0.655202	0.9124	0.679301	0.771146	0.77376	1.05947	0.95607	2.51708	0.935744	1.27505	0.441514
Q8N474	Secreted frizzled-related protein 1 OS=Homo sapiens OX=9606 GN=SFRP1 PE=1 SV=1	SFRP1	17	4	75	4	4	35.4	3.82357e+06	5.15809e+06	7.24177e+06	1.22557e+07	5.08139e+06	4.69999e+06	1.26971e+07	1.35637e+07	1.14895e+06	1.11724e+07	0.622704	1.19781	1.12633	1.33977	0.81152	0.744583	1.29702	1.48645	0.239197	1.09893	0.954504	0.635469
Q13485	Mothers against decapentaplegic homolog 4 OS=Homo sapiens OX=9606 GN=SMAD4 PE=1 SV=1	SMAD4	2	1	4	1	1	60.4		240555	355818	1.23219e+06	520076		929759	1.08967e+06
Q99523	Sortilin OS=Homo sapiens OX=9606 GN=SORT1 PE=1 SV=3	SORT1	6	4	19	4	4	92	3.84128e+06	1.0756e+06	2.94132e+06	5.25724e+06	2.56648e+06	3.58316e+06	4.98012e+06	2.07672e+06	3.63182e+06	4.07393e+06	1.41273	0.564054	1.03308	1.29784	0.925604	1.28189	1.14882	0.51395	1.70746	0.904912	1.06186	0.900019
Q9H173	Nucleotide exchange factor SIL1 OS=Homo sapiens OX=9606 GN=SIL1 PE=1 SV=1	SIL1	3	1	1	1	1	52.1
Q7Z3B0	Small integral membrane protein 15 OS=Homo sapiens OX=9606 GN=SMIM15 PE=3 SV=1	SMIM15	16	1	3	1	1	8.6	1.44337e+06	2.20024e+06	4.20999e+06	2.68243e+06	1.32002e+06	3.44626e+06	4313574		870055	1.52848e+06
P04179	Superoxide dismutase [Mn], mitochondrial OS=Homo sapiens OX=9606 GN=SOD2 PE=1 SV=3	SOD2	17	4	59	4	4	24.7	6.63911e+06	2.27164e+06	5.87349e+06	8.79065e+06	7.32004e+06	4780060	1.47116e+07	7.33702e+06	4.32299e+06	1.43599e+07	1.08741	0.53053	0.918734	0.966464	1.17572	0.76159	1.51138	0.808657	0.905133	1.42052	1.15568	0.513842
Q01105	Protein SET OS=Homo sapiens OX=9606 GN=SET PE=1 SV=3	SET	30	6	73	6	6	33.5	1.65221e+07	1.36791e+07	9.53414e+07	3.11541e+07	2.08848e+07	2.23647e+07	4.34368e+07	3.03988e+07	1.52829e+07	3.47142e+07	0.638602	0.753896	3.5193	0.808279	0.79159	0.84088	1.05306	0.790647	0.755122	0.810371	0.652687	0.576088
Q8N5G0	Small integral membrane protein 20 OS=Homo sapiens OX=9606 GN=SMIM20 PE=1 SV=3	SMIM20	21	1	9	1	1	7.7	1.11681e+06	389195	612962	641560	924803	819571	2.14981e+06	1.73377e+06	618621	3.10513e+06
Q96ST3	Paired amphipathic helix protein Sin3a OS=Homo sapiens OX=9606 GN=SIN3A PE=1 SV=2	SIN3A	2	2	4	2	2	145.1	453636	253719	246476		357712		688038	346766		599256	1.34911	1.07591	0.70004		1.04322		1.28346	0.69396		1.07637	0.976834	0.902528
Q9H9B4	Sideroflexin-1 OS=Homo sapiens OX=9606 GN=SFXN1 PE=1 SV=4	SFXN1	39	9	59	7	9	35.6	7.72938e+06	5.64109e+06	5.80789e+06	1.33923e+07	8.16788e+06	7.13923e+06	1.53619e+07	1.53161e+07	3.30375e+06	1.71271e+07	0.977198	1.01692	0.701239	1.13651	1.01263	0.877997	1.21818	1.30301	0.533936	1.30777	1.08182	0.844059
Q9BWM7	Sideroflexin-3 OS=Homo sapiens OX=9606 GN=SFXN3 PE=1 SV=3	SFXN3	17	4	16	2	2	35.5	304682		361402	663204	1.14923e+06	468008	2179632	750714		1.87072e+06	0.393718		0.446003	0.575262	1.45629	0.588295	1.76666	0.652789		1.46001	1.55602	0.284969
Q9NUL5	Shiftless antiviral inhibitor of ribosomal frameshifting protein OS=Homo sapiens OX=9606 GN=SHFL PE=1 SV=2	SHFL	6	1	14	1	1	33.1	300684		357655	344595	436539	457650	606135	524797	279518	443580
Q9BWJ5	Splicing factor 3B subunit 5 OS=Homo sapiens OX=9606 GN=SF3B5 PE=1 SV=1	SF3B5	10	1	3	1	1	10.1	395993		370427	961105	754750		290383	674159		591923
Q9Y3B4	Splicing factor 3B subunit 6 OS=Homo sapiens OX=9606 GN=SF3B6 PE=1 SV=1	SF3B6	21	2	9	2	2	14.6	316438		204258	1.49635e+06	815507	669917	889028	820676		1.45917e+06	0.474876		0.292738	1.50732	1.20012	0.977947	0.83683	0.82875		1.32254	1.1413	0.478674
Q9BXP5	Serrate RNA effector molecule homolog OS=Homo sapiens OX=9606 GN=SRRT PE=1 SV=1	SRRT	7	5	19	5	5	100.6	464145	1.851e+06	3.48595e+06	4.10398e+06	3.25862e+06	978054	4.25537e+06	3.27187e+06	2.13803e+06	4.34973e+06	0.206293	1.17308	1.47966	1.22438	1.42027	0.422862	1.18632	0.978562	1.21476	1.16763	0.903055	0.959266
P43307	Translocon-associated protein subunit alpha OS=Homo sapiens OX=9606 GN=SSR1 PE=1 SV=3	SSR1	12	3	42	3	3	32.2	6.34679e+06	2.83546e+06	3.49092e+06	8.21857e+06	5.93043e+06	3.00093e+06	6.926e+06	4.3016e+06	2.26289e+06	5.61643e+06	1.62328	1.03407	0.852685	1.41096	1.48741	0.746619	1.1111	0.740337	0.739856	0.867582	0.656247	0.0230964
Q9BRA2	Thioredoxin domain-containing protein 17 OS=Homo sapiens OX=9606 GN=TXNDC17 PE=1 SV=1	TXNDC17	31	3	32	3	3	13.9	3.84996e+06	2.70684e+06	5.28946e+06	5995489	3.95705e+06	4.3226e+06	7.6396e+06	6.24056e+06	3.05902e+06	8.73051e+06	0.930284	0.932628	1.22062	0.972444	0.93764	1.01603	1.15787	1.01471	0.944898	1.27412	1.08291	0.319018
Q9NXF1	Testis-expressed protein 10 OS=Homo sapiens OX=9606 GN=TEX10 PE=1 SV=2	TEX10	5	3	13	3	3	105.6		141609	502508	1.53987e+06	568855	326653	409988	452501	64808	253903		0.533768	1.26861	2.73238	1.47463	0.839976	0.679796	0.804927	0.219002	0.405373	0.392595	0.0682748
P04004	Vitronectin OS=Homo sapiens OX=9606 GN=VTN PE=1 SV=1	VTN	17	7	78	7	7	54.3	2.71216e+07	1.8544e+07	1.92459e+07	1.23146e+07	1.72537e+07	3.16643e+07	7.37823e+06	6.5267e+06	5.85783e+07	1.43449e+07	1.5937	1.55375	1.08004	0.485726	0.994213	1.80994	0.271941	0.258075	4.4002	0.509097	1.27014	0.626354
Q9UI30	Multifunctional methyltransferase subunit TRM112-like protein OS=Homo sapiens OX=9606 GN=TRMT112 PE=1 SV=1	TRMT112	33	3	25	3	3	14.2	4.03972e+06	964499	1.4399e+06	1802848	3.64867e+06	1.24556e+06	1.76176e+06	2.15226e+06	1.02578e+06	7.24125e+06	1.99647	0.679675	0.679602	0.59807	1.76828	0.598797	0.546121	0.715759	0.648055	2.16141	0.816158	0.565018
Q9BTW9	Tubulin-specific chaperone D OS=Homo sapiens OX=9606 GN=TBCD PE=1 SV=2	TBCD	11	9	46	9	9	132.5	4.83239e+06	1.98796e+06	5.86848e+06	6.70456e+06	2.7587e+06	5.40153e+06	7.56918e+06	8.6639e+06	1.18361e+06	6.41632e+06	1.17687	0.690334	1.36489	1.09601	0.65883	1.27963	1.15623	1.41984	0.368483	0.943759	1.0363	0.950173
Q5BJH2	Transmembrane protein 128 OS=Homo sapiens OX=9606 GN=TMEM128 PE=1 SV=2	TMEM128	8	1	3	1	1	18.8						470579		407503		451041
Q6ICL3	Transport and Golgi organization protein 2 homolog OS=Homo sapiens OX=9606 GN=TANGO2 PE=1 SV=1	TANGO2	14	2	12	2	2	30.9	1.02721e+06		122914		1252483	328823	222345	301121	380448	259051	2.64073		0.301768		3.15748	0.8223	0.358527	0.520914	1.25027	0.402217	0.329925	0.242535
P55327	Tumor protein D52 OS=Homo sapiens OX=9606 GN=TPD52 PE=1 SV=2	TPD52	17	3	28	3	3	24.3	3461005	2.10109e+06	1.86704e+06	4.59156e+06	3.29861e+06	3.75657e+06	5.86573e+06	5.14812e+06	3.81423e+06	8.41575e+06	1.02347	0.885938	0.527273	0.911408	0.956549	1.08061	1.08799	1.02443	1.44186	1.50306	1.42589	0.0338085
Q6ZT21	Transmembrane protein with metallophosphoesterase domain OS=Homo sapiens OX=9606 GN=TMPPE PE=1 SV=2	TMPPE	2	1	1	1	1	49.4				490868					364622
Q8IWX7	Protein unc-45 homolog B OS=Homo sapiens OX=9606 GN=UNC45B PE=1 SV=1	UNC45B	2	1	1	1	1	103.7
Q9BZV1	UBX domain-containing protein 6 OS=Homo sapiens OX=9606 GN=UBXN6 PE=1 SV=1	UBXN6	24	8	51	8	8	49.7	8.08275e+06	3.13239e+06	7.07852e+06	8.65166e+06	4.61077e+06	8070784	7.37518e+06	1.09119e+07	2.8448e+06	6.82479e+06	1.49669	0.827057	1.25177	1.07536	0.837242	1.45376	0.856598	1.35968	0.673393	0.763261	0.930498	0.638524
P13591	Neural cell adhesion molecule 1 OS=Homo sapiens OX=9606 GN=NCAM1 PE=1 SV=3	NCAM1	34	22	219	22	22	94.5	7.8593e+07	6.73706e+07	6.40287e+07	1.49708e+08	8.6183e+07	7.59865e+07	1.52126e+08	2.3177e+08	7.03209e+07	1.89361e+08	0.843928	1.03152	0.656607	1.07907	0.907502	0.79371	1.0246	1.67471	0.965273	1.22807	1.25843	0.205197
Q99436	Proteasome subunit beta type-7 OS=Homo sapiens OX=9606 GN=PSMB7 PE=1 SV=1	PSMB7	22	5	35	5	5	29.9	1.83069e+06	2.61424e+06	3.70268e+06	2.85397e+06	1.31827e+06	4.83997e+06	4.20837e+06	7.37145e+06	4.4681e+06	4.19158e+06	0.612584	1.24733	1.18325	0.641034	0.432574	1.57542	0.883275	1.65983	1.91125	0.847109	1.67046	0.076404
P20339	Ras-related protein Rab-5A OS=Homo sapiens OX=9606 GN=RAB5A PE=1 SV=2	RAB5A	36	6	107	3	3	23.6	1.87173e+06	3.59541e+06	1.73166e+06	4.27667e+06	3.69276e+06	2.44835e+06	6.37533e+06	5.96397e+06	2.06462e+06	2.56438e+06	0.677286	1.85508	0.59841	1.03876	1.31034	0.861798	1.44698	1.45219	0.955019	0.56043	0.962872	0.969376
Q9H0T7	Ras-related protein Rab-17 OS=Homo sapiens OX=9606 GN=RAB17 PE=1 SV=2	RAB17	24	3	10	3	3	23.5	707768	4.14236e+06	2.33203e+06	3.60688e+06	2.35766e+06	2.04663e+06	795561	330436	467487	1.19656e+06	0.492532	4.11034	1.54984	1.68483	1.6089	1.38544	0.347254	0.154736	0.415869	0.502907	0.297064	0.0323777
Q5HYI8	Rab-like protein 3 OS=Homo sapiens OX=9606 GN=RABL3 PE=1 SV=1	RABL3	25	4	35	4	4	26.4	1.73882e+06	1.28935e+06	1.18392e+06	3.59783e+06	1.65844e+06	2.2986e+06	4.42216e+06	4.58033e+06	675349	2.24977e+06	0.918376	0.971008	0.597168	1.27552	0.858954	1.18095	1.46498	1.62788	0.455972	0.717655	1.17884	0.7416
P61254	60S ribosomal protein L26 OS=Homo sapiens OX=9606 GN=RPL26 PE=1 SV=1	RPL26	17	3	46	3	3	17.2	6.01318e+06	4.67117e+06	8.94325e+06	9.52589e+06	7.81775e+06	6.9487e+06	1.79307e+07	1.39869e+07	4387703	1.26814e+07	0.809976	0.897182	1.15046	0.861299	1.03265	0.91049	1.51494	1.2678	0.755526	1.03168	1.15339	0.404662
P36578	60S ribosomal protein L4 OS=Homo sapiens OX=9606 GN=RPL4 PE=1 SV=5	RPL4	37	13	301	13	13	47.7	7.54027e+07	5.28858e+07	5.87665e+07	9.21438e+07	7.0685e+07	6.38029e+07	1.29279e+08	9.77583e+07	4.83902e+07	8.90794e+07	1.21259	1.2127	0.902539	0.994657	1.1147	0.998094	1.30402	1.05789	0.994783	0.865197	0.960053	0.636785
O75116	Rho-associated protein kinase 2 OS=Homo sapiens OX=9606 GN=ROCK2 PE=1 SV=4	ROCK2	5	7	18	4	6	160.8	4.19725e+06	1.71225e+06	5.73712e+06	7.97498e+06	6.25863e+06	2.06182e+06	7.47011e+06	6.3788e+06	2.7837e+06	8.18523e+06	0.995578	0.579115	1.29961	1.26976	1.45577	0.475736	1.11139	1.01815	0.844067	1.17261	0.825372	0.435205
P10155	60 kDa SS-A/Ro ribonucleoprotein OS=Homo sapiens OX=9606 GN=RO60 PE=1 SV=2	RO60	30	14	139	14	14	60.6	2.06519e+07	1.04545e+07	1.89338e+07	2.73727e+07	1.94579e+07	1.29122e+07	1.8844e+07	1.93246e+07	8.20602e+06	1.70725e+07	1.49194	1.07691	1.30629	1.32736	1.37845	0.907393	0.853875	0.939425	0.757823	0.744901	0.638725	0.000241538
Q01995	Transgelin OS=Homo sapiens OX=9606 GN=TAGLN PE=1 SV=4	TAGLN	37	6	13	6	6	22.6			9.6282e+06			223082							2.33618			0.055134					0.0236001
Q9UKW4	Guanine nucleotide exchange factor VAV3 OS=Homo sapiens OX=9606 GN=VAV3 PE=1 SV=1	VAV3	9	7	11	7	7	97.7	1.90295e+06	1.55806e+06	2.61609e+06	2.42302e+06	977398	1.80455e+06	3.18035e+06	3.51776e+06	979485	2.54895e+06	1.10721	1.29263	1.45367	0.946322	0.557671	1.02135	1.16067	1.3773	0.728524	0.895724	0.967534	0.97668
P46939	Utrophin OS=Homo sapiens OX=9606 GN=UTRN PE=1 SV=2	UTRN	12	32	107	31	32	394.2	5.18112e+07	3.80978e+07	6.4901e+07	5.26368e+07	3.58385e+07	6.51356e+07	6.84458e+07	89255830	7.47843e+07	7.17515e+07	1.05833	1.10964	1.26607	0.721716	0.717878	1.29425	0.876948	1.22686	1.95277	0.885193	1.27954	0.259904
Q9BWD1	Acetyl-CoA acetyltransferase, cytosolic OS=Homo sapiens OX=9606 GN=ACAT2 PE=1 SV=2	ACAT2	23	5	55	5	5	41.3	5.53168e+06	992046	2.85462e+06	5.92486e+06	4.74478e+06	4.19897e+06	2.72958e+06	5.40414e+06	3.30305e+06	4.54513e+06	1.72081	0.440043	0.848076	1.23719	1.44743	1.27064	0.532604	1.13126	1.31352	0.853954	0.896098	0.847871
P21980	Protein-glutamine gamma-glutamyltransferase 2 OS=Homo sapiens OX=9606 GN=TGM2 PE=1 SV=2	TGM2	26	14	100	14	14	77.3	1.58383e+07	1.50895e+07	5.11592e+07	2.53815e+07	2.29556e+07	2.54392e+07	2.10486e+07	2.43206e+07	5.79253e+07	2.77405e+07	0.690867	0.938531	2.13118	0.743164	0.981929	1.07943	0.575891	0.713874	3.22997	0.730822	1.15391	0.983964
P50991	T-complex protein 1 subunit delta OS=Homo sapiens OX=9606 GN=CCT4 PE=1 SV=4	CCT4	43	19	260	18	18	57.9	5.23475e+07	4.07801e+07	4.07152e+07	6.33146e+07	4.4656e+07	6.13188e+07	7.5388e+07	6.94343e+07	4.45532e+07	5.24653e+07	1.20209	1.33529	0.892905	0.975941	1.0056	1.36974	1.08586	1.07294	1.30786	0.72765	1.02813	0.911379
Q99832	T-complex protein 1 subunit eta OS=Homo sapiens OX=9606 GN=CCT7 PE=1 SV=2	CCT7	53	20	256	20	20	59.3	2.78183e+07	3.03088e+07	3.0849e+07	5.31759e+07	3.36067e+07	3.38614e+07	4.02731e+07	4.4824e+07	2.91705e+07	4.91906e+07	0.933138	1.44967	0.988245	1.19732	1.10547	1.1049	0.847345	1.01178	1.25084	0.99657	0.918503	0.444439
Q15814	Tubulin-specific chaperone C OS=Homo sapiens OX=9606 GN=TBCC PE=1 SV=2	TBCC	6	2	2	2	2	39.2	8028658	7.19145e+06	1.00512e+07	1.16151e+07	8.33737e+06	1.17791e+07	6.98987e+06	8.29532e+06	7446454	1.48515e+07	1.06226	1.35672	1.27003	1.03155	1.08174	1.51601	0.580079	0.738552	1.25945	1.18678	0.910135	0.450377
Q9P0S9	Transmembrane protein 14C OS=Homo sapiens OX=9606 GN=TMEM14C PE=1 SV=1	TMEM14C	15	1	29	1	1	11.6	5.9371e+06	2.11206e+06	3.18379e+06	5.58931e+06	3.36301e+06	1.73547e+06	4.33774e+06	2.18099e+06	1.11407e+06	2.41834e+06
Q9NZ01	Very-long-chain enoyl-CoA reductase OS=Homo sapiens OX=9606 GN=TECR PE=1 SV=1	TECR	32	10	86	10	10	36	1.39085e+07	1.25591e+07	1.86253e+07	2.69745e+07	1.1774e+07	1.57638e+07	3.49619e+07	2.96267e+07	8.24198e+06	3.00177e+07	0.859747	1.10697	1.09951	1.11924	0.713705	0.947879	1.35555	1.23235	0.651275	1.12067	1.08339	0.69095
Q9C0C2	182 kDa tankyrase-1-binding protein OS=Homo sapiens OX=9606 GN=TNKS1BP1 PE=1 SV=4	TNKS1BP1	3	4	7	4	4	181.7	364058	286909	959848	1.42102e+06	715865	1.4115e+06	2.30242e+06	2.12049e+06	910834	2.59228e+06	0.34818	0.391258	0.876688	0.912251	0.671381	1.31316	1.38117	1.36468	1.11357	1.49736	2.08451	0.0142528
O60504	Vinexin OS=Homo sapiens OX=9606 GN=SORBS3 PE=1 SV=2	SORBS3	13	6	32	6	6	75.3	2.73306e+06	2.47449e+06	3709661	5.06947e+06	3.61007e+06	5.52201e+06	6.42161e+06	6.83055e+06	3.754e+06	7.98419e+06	0.710945	0.917825	0.921575	0.885177	0.92089	1.3973	1.04776	1.19565	1.24832	1.25438	1.4102	0.00101337
Q12888	TP53-binding protein 1 OS=Homo sapiens OX=9606 GN=TP53BP1 PE=1 SV=2	TP53BP1	2	2	11	2	2	213.4	2.17747e+06	1.26028e+06	329959	2.45428e+06	1.13874e+06	605531	631149	664071	362067	785717	2.61786	2.16047	0.378846	1.98061	1.34253	0.708165	0.475946	0.537242	0.556451	0.570521	0.335875	0.0314434
Q9Y5J7	Mitochondrial import inner membrane translocase subunit Tim9 OS=Homo sapiens OX=9606 GN=TIMM9 PE=1 SV=1	TIMM9	70	5	20	5	5	10.4	700787	939102	2.01738e+06	4.37583e+06	2.04381e+06	1.80193e+06	7.57504e+06	3.17555e+06	2.23105e+06	2.367e+06	0.322102	0.615469	0.885533	1.35004	0.921198	0.805656	2.18385	0.982169	1.31087	0.657076	1.45069	0.263997
Q14694	Ubiquitin carboxyl-terminal hydrolase 10 OS=Homo sapiens OX=9606 GN=USP10 PE=1 SV=2	USP10	4	2	22	2	2	87.1	477694	448380	1.38861e+06	2.4245e+06	1.37438e+06	1.60723e+06	1.60674e+06	1.84261e+06	853072	1.9107e+06	0.429034	0.574216	1.19106	1.46165	1.21046	1.40418	0.905145	1.11362	0.979425	1.03644	1.11762	0.440959
Q93097	Protein Wnt-2b OS=Homo sapiens OX=9606 GN=WNT2B PE=1 SV=2	WNT2B	8	2	10	2	2	43.7	570784		1.90844e+06	1.01879e+06	914276	645195	1.00274e+06	742747	1.04586e+06	410208	0.778394		2.48551	0.932593	1.22267	0.855898	0.857724	0.681598	1.82324	0.337864	0.672624	0.290836
P12956	X-ray repair cross-complementing protein 6 OS=Homo sapiens OX=9606 GN=XRCC6 PE=1 SV=2	XRCC6	46	21	318	21	21	69.8	67745870	4.04772e+07	7.36754e+07	9.59411e+07	7.18672e+07	5.34209e+07	8.74195e+07	9.04029e+07	4.73641e+07	1.03252e+08	1.15889	0.987321	1.20363	1.10165	1.20558	0.888947	0.937993	1.04065	1.03575	1.06677	0.878564	0.0354128
O43617	Trafficking protein particle complex subunit 3 OS=Homo sapiens OX=9606 GN=TRAPPC3 PE=1 SV=1	TRAPPC3	16	3	17	3	3	20.3	1.31319e+06	1.4302e+06	1.30685e+06	3.7259e+06	2.16183e+06	2.41628e+06	4.69987e+06	2.58674e+06	1.22085e+06	4.77855e+06	0.640942	0.995352	0.609155	1.22069	1.03471	1.14721	1.43883	0.849583	0.761727	1.40864	1.24554	0.27131
Q9Y5U2	Protein TSSC4 OS=Homo sapiens OX=9606 GN=TSSC4 PE=1 SV=3	TSSC4	7	2	5	2	2	34.3	808985	259593	560915	904119	456619	740681	925122	977318	313143	1.30469e+06	1.39619	0.63883	0.924511	1.0474	0.772794	1.24348	1.00146	1.13502	0.690863	1.35996	1.13621	0.461515
P60604	Ubiquitin-conjugating enzyme E2 G2 OS=Homo sapiens OX=9606 GN=UBE2G2 PE=1 SV=1	UBE2G2	13	1	1	1	1	18.6
Q9NQW7	Xaa-Pro aminopeptidase 1 OS=Homo sapiens OX=9606 GN=XPNPEP1 PE=1 SV=3	XPNPEP1	19	9	31	9	9	69.9	3.04732e+06	1.27602e+06	2.60213e+06	6.25678e+06	3.31689e+06	2.76982e+06	4.37072e+06	8.26824e+06	2.12393e+06	9.72665e+06	0.871506	0.520351	0.710708	1.20111	0.930223	0.770563	0.784036	1.5912	0.776489	1.68007	1.32321	0.309577
Q969R2	Oxysterol-binding protein 2 OS=Homo sapiens OX=9606 GN=OSBP2 PE=1 SV=2	OSBP2	4	3	8	2	3	101.2	4.40743e+06	5.55342e+06	8.91981e+06	6.12621e+06	2.63562e+06	5.88677e+06	8.3561e+06	4.54898e+06	805238	4.58353e+06	1.06433	1.91222	2.0571	0.993032	0.624135	1.38284	1.26569	0.739206	0.248576	0.6685	0.647259	0.224514
Q9UBM4	Opticin OS=Homo sapiens OX=9606 GN=OPTC PE=1 SV=1	OPTC	12	3	11	3	3	37.2		439617	521444	291297	280790	491681	1.80909e+06	1.32169e+06	583078	1.99995e+06		0.912334	0.724786	0.284583	0.400755	0.696113	1.65152	1.29444	1.08483	1.75801	2.23381	0.0252195
Q9UBD5	Origin recognition complex subunit 3 OS=Homo sapiens OX=9606 GN=ORC3 PE=1 SV=1	ORC3	4	2	4	2	2	82.2	150442	63910.5	477412	580765	684343	115640	803066	125573	366525	1.63479e+06	0.376356	0.227976	1.1406	0.975239	1.67884	0.28141	1.26012	0.211391	1.17213	2.47004	1.22644	0.921973
Q9BT73	Proteasome assembly chaperone 3 OS=Homo sapiens OX=9606 GN=PSMG3 PE=1 SV=1	PSMG3	32	2	11	2	2	13.1	834130	340120	561608	392114	329865	422743	512448	322504	346733	444584	2.3162	1.34667	1.48931	0.730859	0.898219	1.14188	0.892529	0.602611	1.23078	0.7456	0.680317	0.199239
Q9UNM6	26S proteasome non-ATPase regulatory subunit 13 OS=Homo sapiens OX=9606 GN=PSMD13 PE=1 SV=2	PSMD13	40	13	115	13	13	42.9	2.25154e+07	2.1234e+07	2.66601e+07	2.44073e+07	2.22222e+07	4.04631e+07	4.97722e+07	4.22809e+07	1.75201e+07	4.53857e+07	0.901774	1.21266	1.01974	0.656175	0.872792	1.57645	1.25036	1.13952	0.897012	1.09787	1.27837	0.106236
Q02878	60S ribosomal protein L6 OS=Homo sapiens OX=9606 GN=RPL6 PE=1 SV=3	RPL6	34	9	92	9	9	32.7	3.10391e+07	1.59791e+07	22312963	3.29545e+07	2.94741e+07	2.8324e+07	4.86557e+07	4.33655e+07	1.32768e+07	5.39168e+07	1.21654	0.893011	0.835188	0.866986	1.13283	1.07988	1.19614	1.14373	0.665204	1.2763	1.08427	0.636908
P51991	Heterogeneous nuclear ribonucleoprotein A3 OS=Homo sapiens OX=9606 GN=HNRNPA3 PE=1 SV=2	HNRNPA3	22	8	138	7	7	39.6	9.31488e+06	9.98836e+06	8.83893e+06	2.63017e+07	1.34528e+07	1.84108e+07	3.53616e+07	3.16304e+07	1.02484e+07	3.89337e+07	0.575713	0.880258	0.521721	1.09117	0.815355	1.10689	1.37085	1.31551	0.809709	1.45333	1.55921	0.028766
Q13151	Heterogeneous nuclear ribonucleoprotein A0 OS=Homo sapiens OX=9606 GN=HNRNPA0 PE=1 SV=1	HNRNPA0	21	4	70	3	3	30.8	1.32596e+07	8.36262e+06	1.38272e+07	2.39363e+07	2.10233e+07	1.07267e+07	2.03735e+07	1.41638e+07	6.29571e+06	1.48988e+07	1.12985	1.01606	1.12521	1.36907	1.75669	0.889116	1.08889	0.812137	0.685768	0.766747	0.66324	0.0118229
O94813	Slit homolog 2 protein OS=Homo sapiens OX=9606 GN=SLIT2 PE=1 SV=1	SLIT2	4	5	15	5	5	169.8	557878	2887979	4.72503e+06	2.95179e+06	393661	1.86e+06	2.25302e+06	2485229	1.10787e+06	1.07056e+06	0.344038	2.5395	2.7828	1.2219	0.238065	1.11579	0.871493	1.03132	0.873378	0.398741	0.602098	0.799987
Q9NX00	Transmembrane protein 160 OS=Homo sapiens OX=9606 GN=TMEM160 PE=1 SV=1	TMEM160	11	2	3	2	2	19.6	423398	2.11384e+06	1.58451e+06	340872		919992	533061	1.68098e+06	219879	2.61837e+06	0.457001	3.25332	1.63332	0.246968		0.965954	0.360891	1.22093	0.303387	1.70691	0.652247	0.794321
P06753	Tropomyosin alpha-3 chain OS=Homo sapiens OX=9606 GN=TPM3 PE=1 SV=2	TPM3	37	12	224	6	7	32.9	4.4189e+08	2.35292e+08	1.51564e+08	3.44122e+08	7.8318e+07	9.4599e+07	8.18579e+07	6.41269e+07	6.72929e+08	8.40847e+07	2.45913	1.86707	0.805514	1.28546	0.427398	0.512103	0.285732	0.240142	4.78718	0.282615	0.892352	0.273934
Q99816	Tumor susceptibility gene 101 protein OS=Homo sapiens OX=9606 GN=TSG101 PE=1 SV=2	TSG101	18	6	33	6	6	43.9	1.73347e+07	1.18752e+07	1.27051e+07	14822644	1.53217e+07	2.09561e+07	2.44575e+07	1.88921e+07	1.06971e+07	2.42808e+07	1.26609	1.23673	0.886206	0.726699	1.09739	1.48889	1.12045	0.928515	0.998751	1.07108	1.07569	0.561
O43396	Thioredoxin-like protein 1 OS=Homo sapiens OX=9606 GN=TXNL1 PE=1 SV=3	TXNL1	45	8	76	8	8	32.2	9.66192e+06	9.92555e+06	9.96087e+06	2.02432e+07	1.28762e+07	1.30632e+07	1.21735e+07	1.56232e+07	1.20118e+07	2.01771e+07	0.890933	1.30504	0.877179	1.25297	1.16432	1.17175	0.704088	0.96942	1.4159	1.1237	0.98077	0.833739
Q16864	V-type proton ATPase subunit F OS=Homo sapiens OX=9606 GN=ATP6V1F PE=1 SV=2	ATP6V1F	26	2	24	2	2	13.4	3.1789e+06	891144	2.65586e+06	2707026	1.58364e+06	2.41847e+06	3112877	3.82752e+06	2254331	3.53726e+06	1.52033	0.607708	1.21304	0.869026	0.742714	1.12514	0.933798	1.23179	1.37823	1.02173	1.14898	0.3323
Q15836	Vesicle-associated membrane protein 3 OS=Homo sapiens OX=9606 GN=VAMP3 PE=1 SV=3	VAMP3	40	3	14	3	3	11.3	2.43214e+06	1697710	2.6241e+06	4.62033e+06	2.22308e+06	2.33535e+06	1.04193e+07	6.19626e+06	2.09784e+06	4.32065e+06	0.781104	0.777447	0.80484	0.996033	0.700132	0.729585	2.09889	1.33909	0.861266	0.83807	1.44521	0.185946
Q9HCJ6	Synaptic vesicle membrane protein VAT-1 homolog-like OS=Homo sapiens OX=9606 GN=VAT1L PE=1 SV=2	VAT1L	31	10	71	10	10	45.9	5.64076e+06	2.75807e+06	4.49286e+06	1.43051e+07	6.73896e+06	9.38521e+06	1.93479e+07	1.20301e+07	5.83724e+06	1.45292e+07	0.742557	0.517707	0.564838	1.26405	0.86994	1.20182	1.59756	1.06567	0.982298	1.15517	1.51613	0.0355043
O75348	V-type proton ATPase subunit G 1 OS=Homo sapiens OX=9606 GN=ATP6V1G1 PE=1 SV=3	ATP6V1G1	17	2	32	2	2	13.7	6.71035e+06	1.75014e+06	5.36216e+06	5.22549e+06	766820	3.76072e+06	7.16703e+06	5.67602e+06	3.32429e+06	7.55111e+06	1.77563	0.660338	1.35505	0.928143	0.198978	0.968014	1.18953	1.01068	1.12448	1.20678	1.1182	0.405901
Q9H9H4	Vacuolar protein sorting-associated protein 37B OS=Homo sapiens OX=9606 GN=VPS37B PE=1 SV=1	VPS37B	9	1	2	1	1	31.3							508940	662720		650396
Q9P2L0	WD repeat-containing protein 35 OS=Homo sapiens OX=9606 GN=WDR35 PE=1 SV=3	WDR35	3	2	7	2	2	133.5			229215	358881	148620	383556	264101	305698		411728			0.912374	1.00404	0.607439	1.55508	0.690435	0.857384		1.03644	1.23006	0.480906
P39656	Dolichyl-diphosphooligosaccharide--protein glycosyltransferase 48 kDa subunit OS=Homo sapiens OX=9606 GN=DDOST PE=1 SV=4	DDOST	31	10	221	10	10	50.8	6.32942e+07	3.34073e+07	5.71559e+07	7.50309e+07	4.64614e+07	9.55588e+07	7.36592e+07	4.69161e+07	3.15802e+07	5.17216e+07	1.37807	1.03714	1.18844	1.09655	0.991985	2.02387	1.00593	0.68737	0.878956	0.68013	0.926928	0.467576
Q8NEB9	Phosphatidylinositol 3-kinase catalytic subunit type 3 OS=Homo sapiens OX=9606 GN=PIK3C3 PE=1 SV=1	PIK3C3	1	1	1	1	1	101.5
P60900	Proteasome subunit alpha type-6 OS=Homo sapiens OX=9606 GN=PSMA6 PE=1 SV=1	PSMA6	50	11	164	11	11	27.4	2.72181e+07	2.40937e+07	2.8832e+07	4.78652e+07	2.46704e+07	2.53886e+07	4.9476e+07	3.73729e+07	2.10098e+07	7.22621e+07	0.950956	1.20031	0.962025	1.12254	0.845247	0.86287	1.08425	0.878658	0.938356	1.52484	1.04092	0.848093
Q8TF05	Serine/threonine-protein phosphatase 4 regulatory subunit 1 OS=Homo sapiens OX=9606 GN=PPP4R1 PE=1 SV=1	PPP4R1	1	1	7	1	1	106.9	248740	160349	463626	547518	342453	352572	464997	474070	180843	504680
P62888	60S ribosomal protein L30 OS=Homo sapiens OX=9606 GN=RPL30 PE=1 SV=2	RPL30	58	6	60	6	6	12.8	4.53845e+06	3.76107e+06	2.75592e+06	8946352	4.03168e+06	1.59698e+07	2.10308e+07	1.82967e+07	5.67671e+06	1.60515e+07	0.562014	0.664106	0.325923	0.743646	0.489587	1.92373	1.63353	1.52466	0.898628	1.20051	2.57822	0.00123427
P05387	60S acidic ribosomal protein P2 OS=Homo sapiens OX=9606 GN=RPLP2 PE=1 SV=1	RPLP2	70	6	105	6	6	11.7	4.79654e+07	4.09723e+07	5.84512e+07	5.20499e+07	3.99206e+07	3.48601e+07	8.90369e+07	6.15372e+07	2.13719e+07	6.90723e+07	1.16502	1.41901	1.35584	0.848608	0.950843	0.823643	1.35646	1.00578	0.66358	1.01326	0.847265	0.292938
Q9H1C4	Protein unc-93 homolog B1 OS=Homo sapiens OX=9606 GN=UNC93B1 PE=1 SV=2	UNC93B1	2	1	1	1	1	66.6	581232		116369	1.13717e+06
Q16851	UTP--glucose-1-phosphate uridylyltransferase OS=Homo sapiens OX=9606 GN=UGP2 PE=1 SV=5	UGP2	26	11	116	11	11	56.9	9.217e+06	7.97574e+06	8.74839e+06	1.59285e+07	8.56541e+06	1.76313e+07	2.20161e+07	2.40852e+07	9.30129e+06	2.39683e+07	0.782342	0.965306	0.70916	0.907533	0.712951	1.45578	1.17214	1.37568	1.00924	1.22873	1.53081	0.00145654
P61421	V-type proton ATPase subunit d 1 OS=Homo sapiens OX=9606 GN=ATP6V0D1 PE=1 SV=1	ATP6V0D1	15	4	20	4	4	40.3	1.72251e+06	867889	541644	3.39522e+06	2.05068e+06	1.68852e+06	3.11324e+06	5.2596e+06		4.10926e+06	0.852833	0.612709	0.25611	1.12837	0.995648	0.813228	0.966822	1.75233		1.22879	1.54758	0.171652
Q8N8N7	Prostaglandin reductase 2 OS=Homo sapiens OX=9606 GN=PTGR2 PE=1 SV=1	PTGR2	21	6	43	6	6	38.5	5.57286e+07	6.0785e+07	9.42076e+07	67336475	4.97788e+07	7.10615e+07	1.01452e+08	70877389	4.31722e+07	7.11462e+07	1.01732	1.5822	1.64238	0.825104	0.8911	1.26187	1.16164	0.870655	1.00745	0.784405	0.853632	0.460751
P41222	Prostaglandin-H2 D-isomerase OS=Homo sapiens OX=9606 GN=PTGDS PE=1 SV=1	PTGDS	21	3	32	3	3	21	1.09666e+06	1.31215e+06	2.6188e+06	2.12361e+06	3.06426e+06	5.70201e+06	8.3146e+06	8.29801e+06	4.11833e+06	1.06931e+07	0.289898	0.494587	0.661126	0.376815	0.794331	1.46623	1.37862	1.47607	1.39167	1.70721	2.8355	0.0031265
Q15008	26S proteasome non-ATPase regulatory subunit 6 OS=Homo sapiens OX=9606 GN=PSMD6 PE=1 SV=1	PSMD6	27	9	74	9	9	45.5	8.08141e+06	1.14937e+07	1.51609e+07	1.26941e+07	9.47655e+06	1.31633e+07	2.19226e+07	1.78752e+07	6.66696e+06	2.34228e+07	0.722613	1.46543	1.29465	0.761903	0.830946	1.14495	1.22953	1.07555	0.762061	1.26493	1.0791	0.561591
Q9UL46	Proteasome activator complex subunit 2 OS=Homo sapiens OX=9606 GN=PSME2 PE=1 SV=4	PSME2	48	9	107	9	9	27.4	2.18823e+07	9.17516e+06	1.48705e+07	2.32192e+07	1.61394e+07	1.9492e+07	2.32031e+07	9.89975e+06	1.63515e+07	2.07641e+07	1.56486	0.935587	1.01559	1.11458	1.13181	1.35595	1.04078	0.476396	1.49481	0.896825	0.913636	0.524106
Q9UDW1	Cytochrome b-c1 complex subunit 9 OS=Homo sapiens OX=9606 GN=UQCR10 PE=1 SV=3	UQCR10	38	2	36	2	2	7.3	2.78702e+06	2.66464e+06	2.80956e+06	4.29687e+06	3.99737e+06	3.8369e+06	6.58157e+06	5710222	2847676	7.50485e+06	0.81043	1.10484	0.780232	0.838703	1.13987	1.08532	1.20043	1.11735	1.05855	1.31804	1.23654	0.038925
P18583	Protein SON OS=Homo sapiens OX=9606 GN=SON PE=1 SV=4	SON	1	2	4	2	2	263.7	2.27875e+06	1.20642e+06	824111	2.32146e+06	2.26254e+06	760396	1.19223e+06	2.10584e+06	1.75058e+06	2.59082e+06	1.64906	1.24488	0.569555	1.12767	1.60561	0.535284	0.541169	1.02548	1.61944	1.13237	0.783269	0.376786
P46783	40S ribosomal protein S10 OS=Homo sapiens OX=9606 GN=RPS10 PE=1 SV=1	RPS10	20	4	69	4	4	18.9	16525538	8.73399e+06	2.0532e+07	2.72668e+07	1.90499e+07	1.61678e+07	3.73025e+07	2.28328e+07	1.0815e+07	3.46719e+07	0.966859	0.728629	1.14722	1.07083	1.09296	0.920158	1.36891	0.898934	0.808867	1.22517	1.04305	0.797765
Q9Y4P3	Transducin beta-like protein 2 OS=Homo sapiens OX=9606 GN=TBL2 PE=1 SV=1	TBL2	5	1	2	1	1	49.8							500604			440047
P23258	Tubulin gamma-1 chain OS=Homo sapiens OX=9606 GN=TUBG1 PE=1 SV=2	TUBG1	19	6	40	6	6	51.1	2.97707e+06	1.50244e+06	3.46578e+06	6466848	4.32649e+06	2.77946e+06	7.33986e+06	6.40988e+06	2.29156e+06	5836377	0.858531	0.617804	0.954503	1.25182	1.22351	0.779706	1.32766	1.24388	0.844777	1.01653	1.06245	0.680508
Q6ZVM7	TOM1-like protein 2 OS=Homo sapiens OX=9606 GN=TOM1L2 PE=1 SV=1	TOM1L2	12	5	22	5	5	55.5	1.15821e+06	3.76983e+06	4.4943e+06	4.02563e+06	1.44197e+06	3.84569e+06	1.39869e+07	4.49999e+06	5278308	3.58685e+06	0.314498	1.45961	1.16547	0.733744	0.383965	1.0158	2.38222	0.822246	1.83218	0.588239	1.63673	0.215956
Q12899	Tripartite motif-containing protein 26 OS=Homo sapiens OX=9606 GN=TRIM26 PE=1 SV=1	TRIM26	2	1	1	1	1	62.1			548105	297597			341785			285726
Q9GZM7	Tubulointerstitial nephritis antigen-like OS=Homo sapiens OX=9606 GN=TINAGL1 PE=1 SV=1	TINAGL1	50	16	326	16	16	52.4	1.49867e+08	5.27978e+07	2.24303e+08	3.935e+08	9.14072e+07	1.88432e+08	2.76404e+08	2.50386e+08	1.21448e+08	1.57831e+08	0.98381	0.494206	1.40621	1.73393	0.588425	1.20327	1.1381	1.10605	1.01916	0.625762	0.97806	0.815167
P07996	Thrombospondin-1 OS=Homo sapiens OX=9606 GN=THBS1 PE=1 SV=2	THBS1	9	9	33	9	9	129.3	5.3648e+06	5.74772e+06	1.0082e+07	3.01599e+06	5.50245e+06	7.06325e+06	7.71632e+06	8793195	1.21633e+07	6.3205e+06	0.935467	1.42908	1.67892	0.353008	0.940881	1.19807	0.843947	1.03177	2.71125	0.665636	1.20859	0.622129
Q15631	Translin OS=Homo sapiens OX=9606 GN=TSN PE=1 SV=1	TSN	29	7	131	7	7	26.2	2.1526e+07	1.63969e+07	1.86723e+07	2.99159e+07	1.87158e+07	2.12386e+07	2.3482e+07	2.60342e+07	1.93595e+07	2.69679e+07	1.21177	1.31615	1.00384	1.13042	1.03317	1.16302	0.829131	0.986192	1.39314	0.916884	0.928541	0.432744
P11217	Glycogen phosphorylase, muscle form OS=Homo sapiens OX=9606 GN=PYGM PE=1 SV=6	PYGM	20	14	98	6	6	97	4.73801e+06	3.53162e+06	7.5124e+06	4.50673e+06	2.40731e+06	2.48336e+06	5.56256e+06	3.75233e+06	2.87691e+06	2.09743e+06	1.5023	1.5967	2.27484	0.959189	0.748511	0.765958	1.10629	0.800615	1.16609	0.401662	0.598826	0.103562
Q9ULC3	Ras-related protein Rab-23 OS=Homo sapiens OX=9606 GN=RAB23 PE=1 SV=1	RAB23	36	6	39	6	6	26.6	2.54924e+06	378487	3797829	7.21588e+06	3.73365e+06	3.39608e+06	5.68261e+06	6.44944e+06	2.5426e+06	5.47473e+06	0.773948	0.163847	1.10115	1.47052	1.11157	1.00296	1.08213	1.3176	0.986785	1.00386	1.16713	0.382917
Q9BZG1	Ras-related protein Rab-34 OS=Homo sapiens OX=9606 GN=RAB34 PE=1 SV=1	RAB34	10	2	10	2	2	29	161784	420164	901915	266795	172277	139753	234787				0.616875	2.28438	3.28425	0.682842	0.644159	0.518353	0.561523				0.359359	0.261437
Q00765	Receptor expression-enhancing protein 5 OS=Homo sapiens OX=9606 GN=REEP5 PE=1 SV=3	REEP5	16	4	31	4	4	21.5	2.5047e+07	2.07919e+07	3.38787e+07	4.45334e+07	3.02133e+07	24724560	2.77591e+07	7.51313e+07	6.45589e+07	77772954	0.738557	0.874196	0.954034	0.881443	0.873635	0.709186	0.513409	1.49077	2.43348	1.38506	1.51136	0.365068
P61586	Transforming protein RhoA OS=Homo sapiens OX=9606 GN=RHOA PE=1 SV=1	RHOA	24	5	70	1	1	21.8	2759030	1.73923e+06	3.37158e+06	6.38313e+06	2.86081e+06	2.66562e+06	3.63834e+06	5.66149e+06	2.80168e+06	6.56639e+06
P08134	Rho-related GTP-binding protein RhoC OS=Homo sapiens OX=9606 GN=RHOC PE=1 SV=1	RHOC	24	5	65	1	5	22	1.15484e+07	1.44542e+06	1.3454e+07	1.50442e+07	1.71275e+07	1.80446e+07	3.19336e+07	3.44974e+07	14750445	2.19516e+07
P52758	2-iminobutanoate/2-iminopropanoate deaminase OS=Homo sapiens OX=9606 GN=RIDA PE=1 SV=1	RIDA	38	4	43	4	4	14.5	1.18136e+07	6.19876e+06	5.55285e+06	6.35535e+06	7.77804e+06	1.36203e+07	9.44751e+06	11847124	6.0982e+06	1.2151e+07	1.62709	1.21736	0.730389	0.587555	1.05052	1.82482	0.816163	1.098	1.07368	1.01077	1.11711	0.557638
Q02161	Blood group Rh(D) polypeptide OS=Homo sapiens OX=9606 GN=RHD PE=1 SV=3	RHD	2	1	5	1	1	45.2	762096	425722		413880	426012	307784	140494		623532	363465
O14827	Ras-specific guanine nucleotide-releasing factor 2 OS=Homo sapiens OX=9606 GN=RASGRF2 PE=1 SV=2	RASGRF2	2	1	9	1	1	140.7	255736	95589.7	374441	464321	296643	119312	236870	158131		194476
A1A4S6	Rho GTPase-activating protein 10 OS=Homo sapiens OX=9606 GN=ARHGAP10 PE=1 SV=1	ARHGAP10	6	3	11	3	3	89.3	629578	6.92902e+06	239163	1.55204e+06	362231	2.66157e+06	2.93216e+06	931853	674502	241488	0.459313	7.20805	0.166634	0.760052	0.259149	1.88887	1.34177	0.457475	0.629051	0.106406	0.499657	0.937082
Q8N5N7	39S ribosomal protein L50, mitochondrial OS=Homo sapiens OX=9606 GN=MRPL50 PE=1 SV=2	MRPL50	25	2	5	2	2	18.3	143553		118244	413359	143306		323481	323629			0.73548		0.578556	1.42156	0.719993		1.03953	1.11575			1.24742	0.389183
Q86TS9	39S ribosomal protein L52, mitochondrial OS=Homo sapiens OX=9606 GN=MRPL52 PE=1 SV=2	MRPL52	15	1	1	1	1	13.7	8138162	2216853				3.32315e+06			5677406	1.96587e+06
Q96EL3	39S ribosomal protein L53, mitochondrial OS=Homo sapiens OX=9606 GN=MRPL53 PE=1 SV=1	MRPL53	16	1	2	1	1	12.1		78007.6	227171	303500	158326		58713.5
Q6P161	39S ribosomal protein L54, mitochondrial OS=Homo sapiens OX=9606 GN=MRPL54 PE=1 SV=1	MRPL54	7	1	1	1	1	15.8		473005		544360			1.15508e+06	657297		801994
Q7Z7F7	39S ribosomal protein L55, mitochondrial OS=Homo sapiens OX=9606 GN=MRPL55 PE=1 SV=1	MRPL55	12	1	1	1	1	15.1
Q9P2N2	Rho GTPase-activating protein 28 OS=Homo sapiens OX=9606 GN=ARHGAP28 PE=1 SV=3	ARHGAP28	1	1	17	1	1	82	505085		720811	973741	503970	566598	936573	986112		866180
P02753	Retinol-binding protein 4 OS=Homo sapiens OX=9606 GN=RBP4 PE=1 SV=3	RBP4	13	2	6	2	2	23	1659712	1.85614e+06	2.45279e+06	1.17778e+06	922640	1.959e+06	727843	430020	1.3913e+06	1.31085e+06	1.49557	2.3849	2.11077	0.712389	0.815284	1.71716	0.411378	0.260748	1.60264	0.713404	0.6258	0.208671
P50914	60S ribosomal protein L14 OS=Homo sapiens OX=9606 GN=RPL14 PE=1 SV=4	RPL14	21	4	97	4	4	23.4	1.20875e+07	1.25445e+07	1.37575e+07	1.50198e+07	1.18264e+07	8.90925e+06	1.50782e+07	1.46496e+07	1.00862e+07	1.36384e+07	1.18552	1.75434	1.28861	0.988823	1.13745	0.849998	0.927586	0.966851	1.26457	0.807878	0.757999	0.059322
P40429	60S ribosomal protein L13a OS=Homo sapiens OX=9606 GN=RPL13A PE=1 SV=2	RPL13A	21	4	78	4	4	23.6	6.13422e+06	8186636	1.18036e+07	1.71185e+07	1.6541e+07	17052927	2.76069e+07	17449387	1.75459e+07	2.42405e+07	0.469007	0.892509	0.861873	0.878549	1.24018	1.2683	1.32394	0.897761	1.7149	1.11937	1.4565	0.0687445
O95361	Tripartite motif-containing protein 16 OS=Homo sapiens OX=9606 GN=TRIM16 PE=1 SV=3	TRIM16	29	12	75	12	12	63.9	9.61326e+06	3.87323e+06	1.11117e+07	1.93111e+07	1.38552e+07	7.41056e+06	1.00475e+07	1.19571e+07	5.43476e+06	1.14253e+07	1.15634	0.664317	1.27645	1.55921	1.63431	0.867103	0.758059	0.967837	0.835679	0.830028	0.676992	0.0699063
Q9NRR5	Ubiquilin-4 OS=Homo sapiens OX=9606 GN=UBQLN4 PE=1 SV=2	UBQLN4	8	3	31	1	1	63.8	605226		541641	954556	235135	398898	655669	275648	368909	485150
P62891	60S ribosomal protein L39 OS=Homo sapiens OX=9606 GN=RPL39 PE=1 SV=2	RPL39	20	1	15	1	1	6.4	4.25519e+06	880008	2.16139e+06	2608670	1217222	1.02e+06	2446346	2.41046e+06	783336	2.42928e+06
P62875	DNA-directed RNA polymerases I, II, and III subunit RPABC5 OS=Homo sapiens OX=9606 GN=POLR2L PE=1 SV=1	POLR2L	13	1	8	1	1	7.6			216255	788156	414470	674392	1.76955e+06	1.15826e+06	523445	1.44411e+06
O15160	DNA-directed RNA polymerases I and III subunit RPAC1 OS=Homo sapiens OX=9606 GN=POLR1C PE=1 SV=1	POLR1C	14	3	5	3	3	39.2			405748	679824	527676	522511	654660	672003	357323	852695			0.830283	0.977772	1.10875	1.08908	0.879848	0.968931	0.978737	1.10348	1.03265	0.681543
O94763	Unconventional prefoldin RPB5 interactor 1 OS=Homo sapiens OX=9606 GN=URI1 PE=1 SV=3	URI1	4	1	6	1	1	59.8						340675	252984	646939	240035	508010
P52435	DNA-directed RNA polymerase II subunit RPB11-a OS=Homo sapiens OX=9606 GN=POLR2J PE=1 SV=1	POLR2J	9	1	3	1	1	13.3	432010		433401	515173	440446	398756	634148	641002	467404	500521
P52815	39S ribosomal protein L12, mitochondrial OS=Homo sapiens OX=9606 GN=MRPL12 PE=1 SV=2	MRPL12	12	3	28	3	3	21.3	2.81058e+06	1.27082e+06	3.32835e+06	5.19669e+06	2.82117e+06	3.05839e+06	7805370	5.2712e+06	2.0068e+06	5.87658e+06	0.891679	0.574889	1.00844	1.10667	0.8777	0.943861	1.55323	1.12534	0.81388	1.12602	1.24733	0.19481
Q9P015	39S ribosomal protein L15, mitochondrial OS=Homo sapiens OX=9606 GN=MRPL15 PE=1 SV=1	MRPL15	13	3	6	3	3	33.4	1.39665e+06	525783	1.66814e+06	2.09359e+06	1419372	1.44174e+06	1.2581e+06	1.24281e+06		1758487	1.2285	0.659451	1.40129	1.23612	1.2243	1.23361	0.694123	0.735621		0.934197	0.782121	0.24603
Q9NX20	39S ribosomal protein L16, mitochondrial OS=Homo sapiens OX=9606 GN=MRPL16 PE=1 SV=1	MRPL16	6	1	3	1	1	28.4				405374			208991	191968		226264
P51571	Translocon-associated protein subunit delta OS=Homo sapiens OX=9606 GN=SSR4 PE=1 SV=1	SSR4	31	4	18	4	4	19	1.37699e+06	2968296	1.94768e+06	2620077	2.46891e+06	3.15629e+06	5.23722e+06	4.25214e+06	2.26755e+06	5.00038e+06	0.550635	1.69249	0.743804	0.703278	0.968149	1.22776	1.3136	1.1442	1.15913	1.20766	1.29925	0.116112
Q9NUM4	Transmembrane protein 106B OS=Homo sapiens OX=9606 GN=TMEM106B PE=1 SV=2	TMEM106B	4	1	1	1	1	31.1	1.13555e+06	1.05893e+06	1.05143e+06	1366389	783450	1.05582e+06	2.48582e+06
P50990	T-complex protein 1 subunit theta OS=Homo sapiens OX=9606 GN=CCT8 PE=1 SV=4	CCT8	53	22	377	22	22	59.6	8.09813e+07	5.50583e+07	7.98416e+07	9.45847e+07	7.49864e+07	8.36554e+07	1.14879e+08	1.19287e+08	7.08167e+07	1.34835e+08	1.11499	1.08093	1.04985	0.874154	1.01245	1.12043	0.992103	1.1052	1.24642	1.12124	1.08827	0.163717
Q9NXG2	THUMP domain-containing protein 1 OS=Homo sapiens OX=9606 GN=THUMPD1 PE=1 SV=2	THUMPD1	22	7	39	7	7	39.3	1.17004e+07	9.97826e+06	1.89799e+07	2.30469e+07	1.66252e+07	1.78587e+07	3.17035e+07	2.89289e+07	1.07451e+07	6.07214e+06	0.833673	1.01376	1.29151	1.10227	1.16162	1.23779	1.41688	1.38703	0.978696	0.261304	0.97758	0.633888
Q9HC07	Transmembrane protein 165 OS=Homo sapiens OX=9606 GN=TMEM165 PE=1 SV=1	TMEM165	3	1	1	1	1	34.9	562866	204992	506198	563313	457589		407163			610375
Q9Y296	Trafficking protein particle complex subunit 4 OS=Homo sapiens OX=9606 GN=TRAPPC4 PE=1 SV=1	TRAPPC4	14	3	12	3	3	24.3	401658	253310	321451	567143		527271	971056	1.11008e+06	269835	1.23669e+06	0.79949	0.718944	0.611055	0.757755		1.02092	1.21236	1.48686	0.686591	1.48672	1.63296	0.0318242
Q15813	Tubulin-specific chaperone E OS=Homo sapiens OX=9606 GN=TBCE PE=1 SV=1	TBCE	16	6	28	6	6	59.3	1.97584e+06	1.42518e+06	1.45328e+06	3.31118e+06	1.96046e+06	1.99033e+06	5.75708e+06	5.52336e+06	935065	3724053	0.881341	0.906456	0.619085	0.991413	0.857538	0.863615	1.61074	1.65789	0.533184	1.00327	1.33198	0.368415
Q9H3U1	Protein unc-45 homolog A OS=Homo sapiens OX=9606 GN=UNC45A PE=1 SV=1	UNC45A	6	5	7	5	5	103	1.37518e+06	1.66699e+06	1.34152e+06	3.19342e+06	2.61399e+06	1.56351e+06	2.82912e+06	6.82203e+06	1.21905e+06	2.36569e+06	0.688653	1.19031	0.641571	1.07344	1.28365	0.761631	0.888632	2.29887	0.780375	0.715497	1.11632	0.89296
Q14157	Ubiquitin-associated protein 2-like OS=Homo sapiens OX=9606 GN=UBAP2L PE=1 SV=2	UBAP2L	8	5	32	5	5	114.5	4.20503e+06	3.24553e+06	2.90764e+06	4.47559e+06	2.13841e+06	2.11575e+06	4.35304e+06	4.69798e+06	1.31005e+06	6.57889e+06	1.46064	1.60749	0.96455	1.04353	0.728402	0.714896	0.948417	1.09811	0.58171	1.38019	0.813718	0.343263
O95881	Thioredoxin domain-containing protein 12 OS=Homo sapiens OX=9606 GN=TXNDC12 PE=1 SV=1	TXNDC12	9	1	3	1	1	19.2				347792		283338	663405	416580		815337
P13010	X-ray repair cross-complementing protein 5 OS=Homo sapiens OX=9606 GN=XRCC5 PE=1 SV=3	XRCC5	32	19	200	19	19	82.7	4.4324e+07	2.50253e+07	4.0255e+07	6.47368e+07	4.6572e+07	3.001e+07	6.50069e+07	6.96152e+07	3.82084e+07	6.94312e+07	1.12472	0.905462	0.975515	1.10265	1.15887	0.740756	1.03465	1.18869	1.23939	1.06407	1.00007	0.916799
Q9NP79	Vacuolar protein sorting-associated protein VTA1 homolog OS=Homo sapiens OX=9606 GN=VTA1 PE=1 SV=1	VTA1	20	5	49	5	5	33.9	3.00639e+06	2.78994e+06	6.21331e+06	9.04935e+06	4.00528e+06	6.2317e+06	8.01718e+06	8.35198e+06	3.69348e+06	1.04353e+07	0.608856	0.805658	1.20171	1.23017	0.795437	1.22766	1.01841	1.1382	0.956199	1.27639	1.21005	0.167199
Q8IVN8	Somatomedin-B and thrombospondin type-1 domain-containing protein OS=Homo sapiens OX=9606 GN=SBSPON PE=1 SV=2	SBSPON	34	7	186	7	7	29.6	52714957	4.71513e+07	1.0971e+08	1.31178e+08	5.35435e+07	8.19797e+07	1.96649e+08	1.30504e+08	49357693	1.70041e+08	0.644979	0.822605	1.28193	1.07734	0.642425	0.975711	1.50916	1.07448	0.771987	1.25654	1.25028	0.222117
Q9P2E9	Ribosome-binding protein 1 OS=Homo sapiens OX=9606 GN=RRBP1 PE=1 SV=5	RRBP1	7	7	23	7	7	152.4	1.71329e+06	1.4331e+06	2.06561e+06	8.64818e+06	2.45437e+06	2.85343e+06	6.48349e+06	4.40255e+06	2.53524e+06	7.10082e+06	0.540212	0.644311	0.621999	1.83037	0.758887	0.875192	1.28225	0.934108	1.02187	1.35223	1.24339	0.216648
P39019	40S ribosomal protein S19 OS=Homo sapiens OX=9606 GN=RPS19 PE=1 SV=2	RPS19	37	7	105	7	7	16.1	3.1264e+07	7.83384e+06	1.4726e+07	3.48899e+07	2.0448e+07	1.57695e+07	4.62135e+07	4.15294e+07	1.28778e+07	3.89152e+07	1.47941	0.528572	0.665481	1.10821	0.94885	0.725878	1.37165	1.32239	0.778982	1.11218	1.12272	0.533018
P62249	40S ribosomal protein S16 OS=Homo sapiens OX=9606 GN=RPS16 PE=1 SV=2	RPS16	39	6	155	6	6	16.4	3.40038e+07	2.08181e+07	2.07922e+07	3.60468e+07	2.80616e+07	3.02386e+07	5.77563e+07	4.0625e+07	1.68298e+07	4.3426e+07	1.29502	1.13052	0.756238	0.921502	1.04801	1.12025	1.37968	1.04113	0.819356	0.998872	1.04038	0.746634
P62857	40S ribosomal protein S28 OS=Homo sapiens OX=9606 GN=RPS28 PE=1 SV=1	RPS28	30	2	74	2	2	7.8	1.49745e+07	1.08796e+07	1.3862e+07	23439842	1.27121e+07	1.19173e+07	2.3402e+07	2.37851e+07	1.20479e+07	33230204	1.03966	1.07705	0.919121	1.09238	0.865483	0.804857	1.01911	1.11123	1.06928	1.39342	1.08094	0.520715
Q14683	Structural maintenance of chromosomes protein 1A OS=Homo sapiens OX=9606 GN=SMC1A PE=1 SV=2	SMC1A	9	10	36	10	10	143.1	1.3752e+07	1.53683e+08	2.68964e+07	3.12132e+07	3.18294e+07	3.78859e+07	3.53711e+07	3.00478e+07	1.9186e+07	1.83274e+07	0.432204	6.88707	0.807281	0.658476	0.980966	1.15825	0.697271	0.635469	0.770815	0.347883	0.369618	0.376743
O76094	Signal recognition particle subunit SRP72 OS=Homo sapiens OX=9606 GN=SRP72 PE=1 SV=3	SRP72	16	8	19	8	8	74.6	1.50672e+06	2.9766e+06	2.09441e+06	2.22695e+06	2.25834e+06	1.81772e+06	4.52945e+06	3.44698e+06	1.90974e+06	3.64522e+06	0.71391	2.01103	0.947726	0.708275	1.04931	0.837805	1.34613	1.09903	1.15672	1.04315	1.00968	0.713268
Q8WW59	SPRY domain-containing protein 4 OS=Homo sapiens OX=9606 GN=SPRYD4 PE=1 SV=2	SPRYD4	20	3	8	3	3	23.1	765906	308308	718530	1.68688e+06	807132		711963	735812	289245	966177	1.23412	0.70836	1.1057	1.82451	1.27536		0.719566	0.79783	0.595789	0.940265	0.620816	0.0530724
P37108	Signal recognition particle 14 kDa protein OS=Homo sapiens OX=9606 GN=SRP14 PE=1 SV=2	SRP14	28	3	60	3	3	14.6	1.30336e+07	1.02978e+07	1.19151e+07	2.25192e+07	1.3634e+07	1.37384e+07	1.88839e+07	1.6963e+07	6.6779e+06	1.5254e+07	1.14129	1.28577	0.996413	1.32363	1.17073	1.17023	1.03718	0.999526	0.747506	0.806724	0.804545	0.0478413
Q9UHD2	Serine/threonine-protein kinase TBK1 OS=Homo sapiens OX=9606 GN=TBK1 PE=1 SV=1	TBK1	2	1	1	1	1	83.6
Q8TEA7	TBC domain-containing protein kinase-like protein OS=Homo sapiens OX=9606 GN=TBCK PE=1 SV=4	TBCK	3	2	2	2	2	100.6			628900		375935								1.49603		0.918263
Q8TC07	TBC1 domain family member 15 OS=Homo sapiens OX=9606 GN=TBC1D15 PE=1 SV=2	TBC1D15	6	4	15	4	4	79.4	4.20921e+06	1.58718e+06	3.17818e+06	2.42585e+06	2.73502e+06	1.93865e+06	3.00273e+06	2.89771e+06		1.948e+06	1.98176	1.06552	1.42902	0.766645	1.26274	0.887878	0.886742	0.91805		0.553923	0.623799	0.0700606
O14776	Transcription elongation regulator 1 OS=Homo sapiens OX=9606 GN=TCERG1 PE=1 SV=2	TCERG1	4	3	9	3	3	123.8			608820	1.28162e+06	256884		1.19693e+06	829062		860517			0.867293	1.28324	0.375759		1.11987	0.832175		0.775242	1.07956	0.656017
P29144	Tripeptidyl-peptidase 2 OS=Homo sapiens OX=9606 GN=TPP2 PE=1 SV=4	TPP2	9	10	21	10	10	138.3	3.76399e+06	962509	2.38043e+06	5.39468e+06	3.22792e+06	5.16403e+06	4.74283e+06	4.61589e+06	8.61082e+06	1.28291e+07	0.911252	0.332262	0.55037	0.87667	0.766332	1.21614	0.720208	0.751979	2.66488	1.87584	2.10337	0.0653656
Q9H0D6	5'-3' exoribonuclease 2 OS=Homo sapiens OX=9606 GN=XRN2 PE=1 SV=1	XRN2	3	2	3	2	2	108.5	256483		179921	791785	282048		360780	854247		1.00921e+06	0.601646		0.403064	1.24672	0.6488		0.530831	1.34843		1.4298	1.52128	0.331045
Q9H977	WD repeat-containing protein 54 OS=Homo sapiens OX=9606 GN=WDR54 PE=1 SV=1	WDR54	7	2	2	2	2	35.9	303439	743628	683114	900664	406515	321029	1.1642e+06	1.28598e+06	612331	3.61613e+06	0.378339	1.32206	0.813414	0.753794	0.497039	0.389365	0.910474	1.07896	0.975976	2.7231	1.61446	0.342964
Q9C0E2	Exportin-4 OS=Homo sapiens OX=9606 GN=XPO4 PE=1 SV=2	XPO4	3	3	12	3	3	130.1	374994	881829	207487	493266	292984	1.04265e+06	604395	194897		943697	0.838646	2.81207	0.443153	0.740484	0.642544	2.26828	0.847824	0.293305		1.27467	1.06905	0.915203
Q709C8	Vacuolar protein sorting-associated protein 13C OS=Homo sapiens OX=9606 GN=VPS13C PE=1 SV=1	VPS13C	9	25	124	25	25	422.1	4.89549e+07	8.58798e+06	3.77896e+07	3.33109e+07	3.57759e+07	1.32524e+07	2.2906e+07	2.09099e+07	7.47678e+06	1.86252e+07	2.47445	0.618956	1.82416	1.13018	1.77328	0.651599	0.72621	0.711205	0.483104	0.568583	0.401571	0.0117559
Q9UNF0	Protein kinase C and casein kinase substrate in neurons protein 2 OS=Homo sapiens OX=9606 GN=PACSIN2 PE=1 SV=2	PACSIN2	8	4	12	4	4	55.7	451495	621963	505039	1.80964e+06	482798	1.3421e+06	3.12306e+06	2.24837e+06	831902	1.68897e+06	0.431141	0.846871	0.460575	1.15995	0.452102	1.24668	1.87058	1.44476	1.01551	0.974091	1.95533	0.0146184
Q9BV20	Methylthioribose-1-phosphate isomerase OS=Homo sapiens OX=9606 GN=MRI1 PE=1 SV=1	MRI1	7	2	9	2	2	39.1	642476	166178	630301	858670	546919	845591	3.08508e+06	596025	444854	66083.9	1.02006	0.376209	0.955708	0.915114	0.851522	1.30597	3.07231	0.636786	0.90288	0.0633687	1.45226	0.847353
O43920	NADH dehydrogenase [ubiquinone] iron-sulfur protein 5 OS=Homo sapiens OX=9606 GN=NDUFS5 PE=1 SV=3	NDUFS5	42	4	72	4	4	12.5	1.00091e+07	3.19158e+06	6.79857e+06	1.88942e+07	1.0587e+07	5.58447e+06	1.6337e+07	1.23556e+07	1.38524e+06	1.3816e+07	1.26577	0.575511	0.821083	1.60387	1.31292	0.686983	1.29588	1.05144	0.223939	1.05524	0.773143	0.370077
Q5T2W1	Na(+)/H(+) exchange regulatory cofactor NHE-RF3 OS=Homo sapiens OX=9606 GN=PDZK1 PE=1 SV=2	PDZK1	24	11	106	11	11	57.1	8.23487e+06	8.37184e+06	4.25101e+06	1.70194e+07	8.71757e+06	1.46751e+07	2.54219e+07	2.59316e+07	8.72538e+06	3.51463e+07	0.658523	0.954601	0.32465	0.913565	0.683619	1.14156	1.27513	1.39542	0.891954	1.69748	1.81092	0.0203853
P55058	Phospholipid transfer protein OS=Homo sapiens OX=9606 GN=PLTP PE=1 SV=1	PLTP	23	8	24	8	8	54.7	2.64341e+06	1.45603e+06	901875	534558	1.54611e+06	1.56979e+06	1.08238e+06	7.81067e+06	7.90534e+06	1.41707e+07	0.834939	0.655763	0.272049	0.113335	0.478891	0.482321	0.214437	1.66012	3.19194	2.70329	3.50412	0.138227
Q13232	Nucleoside diphosphate kinase 3 OS=Homo sapiens OX=9606 GN=NME3 PE=1 SV=2	NME3	33	5	41	5	5	19	2.49326e+06	1.18894e+06	3.319e+06	3.99902e+06	3.97786e+06	3.08644e+06	9.53646e+06	4.43014e+06	3.83621e+06	6.34934e+06	0.739092	0.502549	0.93961	0.795727	1.15634	0.890004	1.77316	0.883708	1.45371	1.13676	1.48485	0.0774694
P36957	Dihydrolipoyllysine-residue succinyltransferase component of 2-oxoglutarate dehydrogenase complex, mitochondrial OS=Homo sapiens OX=9606 GN=DLST PE=1 SV=4	DLST	11	4	43	4	4	48.7	2.4984e+06	474358	1513132	4.38133e+06	1.8149e+06	2.12944e+06	3.54167e+06	3.106e+06	819462	3.0109e+06	1.3425	0.36345	0.776495	1.5803	0.956336	1.11307	1.19369	1.12309	0.562892	0.977148	0.990198	0.811335
P08559	Pyruvate dehydrogenase E1 component subunit alpha, somatic form, mitochondrial OS=Homo sapiens OX=9606 GN=PDHA1 PE=1 SV=3	PDHA1	25	10	118	10	10	43.3	3.95373e+08	4.55956e+08	6.47078e+08	7.56096e+08	5.53639e+08	9.3311e+08	6.42734e+08	6.85533e+08	4.09753e+08	7.55961e+07	0.890734	1.46471	1.39222	1.1434	1.22313	2.04493	0.908245	1.03927	1.18007	0.102861	0.862809	0.388046
Q02218	2-oxoglutarate dehydrogenase, mitochondrial OS=Homo sapiens OX=9606 GN=OGDH PE=1 SV=3	OGDH	20	16	117	16	16	115.9	1.06047e+07	4.90799e+06	1.68801e+07	2.74355e+07	1.3922e+07	7.82642e+06	2.49579e+07	1.57961e+07	7.56009e+06	2.31046e+07	0.867429	0.572436	1.31862	1.50636	1.11671	0.622735	1.28049	0.869457	0.79051	1.14142	0.874208	0.612131
Q6DKJ4	Nucleoredoxin OS=Homo sapiens OX=9606 GN=NXN PE=1 SV=2	NXN	30	10	68	10	10	48.4	1.20505e+07	5.60008e+06	1.04111e+07	1.45768e+07	8.03361e+06	1.6806e+07	1.91901e+07	2.23082e+07	6.48059e+06	1.95519e+07	1.11701	0.740173	0.92163	0.906974	0.730243	1.51537	1.11573	1.39148	0.767911	1.09459	1.33266	0.090567
Q9BRZ2	E3 ubiquitin-protein ligase TRIM56 OS=Homo sapiens OX=9606 GN=TRIM56 PE=1 SV=3	TRIM56	3	2	3	2	2	81.4	894199	8.37258e+06		1.11378e+06	875661	535633	1.04995e+06	1.15024e+06	875184	1.15129e+06	0.628737	8.39423		0.525674	0.603775	0.366358	0.463058	0.54423	0.786643	0.48891	0.208754	0.228029
Q9HD45	Transmembrane 9 superfamily member 3 OS=Homo sapiens OX=9606 GN=TM9SF3 PE=1 SV=2	TM9SF3	4	2	13	2	2	67.8	910992	256426	953363	1.68688e+06	812094	950704	1.46844e+06	1.10418e+06	451701	1.07422e+06	1.17909	0.47324	1.17842	1.46554	1.03073	1.19697	1.19212	0.961688	0.747357	0.839725	0.926945	0.898329
Q3SY77	UDP-glucuronosyltransferase 3A2 OS=Homo sapiens OX=9606 GN=UGT3A2 PE=2 SV=1	UGT3A2	19	8	86	8	8	59.5	1.92374e+07	8.23084e+06	5.69088e+06	2.34652e+07	9.62092e+06	1.77281e+07	1.94365e+07	2.26238e+07	7.02304e+06	2.04375e+07	1.56844	0.956872	0.44311	1.28419	0.769208	1.40601	0.993964	1.24122	0.731968	1.00638	1.07123	0.603438
P51665	26S proteasome non-ATPase regulatory subunit 7 OS=Homo sapiens OX=9606 GN=PSMD7 PE=1 SV=2	PSMD7	37	8	77	8	8	37	1.11816e+07	3.87096e+06	1.04215e+07	2.03884e+07	1.03826e+07	7.04325e+06	8.8262e+06	1.14828e+07	5.03845e+06	7.3511e+06	1.45783	0.719627	1.29761	1.78429	1.32744	0.893263	0.721784	1.00742	0.839737	0.578849	0.613509	0.0319491
Q9BQ04	RNA-binding protein 4B OS=Homo sapiens OX=9606 GN=RBM4B PE=1 SV=1	RBM4B	5	2	4	2	2	40.1						4.05131e+06	4.8006e+06	3.21318e+06	3.41911e+06	4.13516e+06						1.25689	0.960342	0.689596	1.39398	0.796532
Q8TC12	Retinol dehydrogenase 11 OS=Homo sapiens OX=9606 GN=RDH11 PE=1 SV=2	RDH11	24	5	18	5	5	35.4	928690	2.09626e+06	2.30787e+06	3.34228e+06	1.40059e+06	1.83379e+06	6.45512e+06	2.19561e+06		3.99102e+06	0.426044	1.37124	1.01113	1.02922	0.630087	0.818345	1.85746	0.677796		1.1058	1.24767	0.484364
P51151	Ras-related protein Rab-9A OS=Homo sapiens OX=9606 GN=RAB9A PE=1 SV=1	RAB9A	18	3	15	3	3	22.8	640836	3.12113e+06	2.94259e+06	2.81871e+06	884950	2.73313e+06	8.06725e+06	5.77401e+06	2107146	5.19816e+06	0.233895	1.62432	1.02568	0.690565	0.316735	0.970372	1.84684	1.41812	0.983132	1.14587	1.63557	0.101631
P83731	60S ribosomal protein L24 OS=Homo sapiens OX=9606 GN=RPL24 PE=1 SV=1	RPL24	25	4	84	4	4	17.8	1.81719e+07	1.00623e+07	1.62879e+07	2.56334e+07	1.71273e+07	1.84864e+07	30357406	2.37724e+07	1.48495e+07	1.99605e+07	1.16796	0.922171	0.999779	1.1059	1.0795	1.1558	1.22384	1.02816	1.22007	0.774839	1.02415	0.891119
P18621	60S ribosomal protein L17 OS=Homo sapiens OX=9606 GN=RPL17 PE=1 SV=3	RPL17	40	7	89	7	7	21.4	2.11792e+07	9.84994e+06	1.74299e+07	2.42771e+07	1.34254e+07	1.80404e+07	2.46182e+07	1.86732e+07	1.0554e+07	9.88023e+06	1.57835	1.04668	1.2405	1.21442	0.981127	1.30781	1.15075	0.93642	1.00543	0.444703	0.799382	0.224131
P62899	60S ribosomal protein L31 OS=Homo sapiens OX=9606 GN=RPL31 PE=1 SV=1	RPL31	18	2	80	2	2	14.5	1.80331e+07	1.22535e+07	1.2809e+07	2.35511e+07	1.77708e+07	2.27765e+07	3.78969e+07	33090742	1.31969e+07	2.38499e+07	1.04854	1.01593	0.711277	0.919192	1.01327	1.28827	1.38213	1.29474	0.980913	0.837553	1.22841	0.138125
Q96BW9	Phosphatidate cytidylyltransferase, mitochondrial OS=Homo sapiens OX=9606 GN=TAMM41 PE=1 SV=2	TAMM41	4	1	7	1	1	51	423062	266635		840966			448321	368078		560839
Q9Y3C4	EKC/KEOPS complex subunit TPRKB OS=Homo sapiens OX=9606 GN=TPRKB PE=1 SV=1	TPRKB	18	2	6	2	2	19.6		322999	4.10797e+06	1.32711e+06		711566	1.06145e+06	560684		2.02573e+06		0.398774	3.39684	0.771303		0.599318	0.576461	0.326676		1.05933	0.420708	0.405895
Q92544	Transmembrane 9 superfamily member 4 OS=Homo sapiens OX=9606 GN=TM9SF4 PE=1 SV=2	TM9SF4	3	2	2	2	2	74.5	3.98487e+06	1.88457e+06	4.68701e+06	6.15508e+06	4.27422e+06	3.26348e+06	1.08681e+07	6.66996e+06	3.56218e+06	3.55412e+06	1.01974	0.687657	1.14546	1.05727	1.07259	0.812377	1.74445	1.14857	1.16529	0.549308	1.08776	0.90333
Q5JTV8	Torsin-1A-interacting protein 1 OS=Homo sapiens OX=9606 GN=TOR1AIP1 PE=1 SV=2	TOR1AIP1	15	6	51	5	6	66.2	3.95926e+06	1.70607e+06	3.47269e+06	9.60287e+06	4.63443e+06	3.78819e+06	8.93728e+06	9.35526e+06	1.78892e+06	1.02916e+07	0.861161	0.52912	0.721351	1.40201	0.988488	0.801504	1.21929	1.36926	0.497399	1.35196	1.16376	0.60623
Q9Y2S6	Translation machinery-associated protein 7 OS=Homo sapiens OX=9606 GN=TMA7 PE=1 SV=1	TMA7	14	1	4	1	1	7.1	796347		408022	1.87134e+06	1.33378e+06	2.72061e+06	6.60208e+06	5.17928e+06	1479284	3.74583e+06
P62995	Transformer-2 protein homolog beta OS=Homo sapiens OX=9606 GN=TRA2B PE=1 SV=1	TRA2B	6	1	5	1	1	33.6	905900	2.41321e+06	1.10454e+06	1.67267e+06	883063		1.34111e+06	524606	339682	5.93431e+06
Q8N2U0	Transmembrane protein 256 OS=Homo sapiens OX=9606 GN=TMEM256 PE=3 SV=1	TMEM256	25	1	8	1	1	11.7	869882	216268	601900	1.11065e+06	774301	505165	350148	525227	219605	1483793
Q96JJ7	Protein disulfide-isomerase TMX3 OS=Homo sapiens OX=9606 GN=TMX3 PE=1 SV=2	TMX3	13	5	43	5	5	51.8	1.09809e+07	7.41844e+06	8.69727e+06	1.06869e+07	7.737e+06	8.7763e+06	1.99793e+07	8.2931e+06	6.49557e+06	1.04754e+07	1.38056	1.32989	1.04426	0.901877	0.953878	1.07333	1.57553	0.701606	1.04394	0.795425	0.925027	0.548514
P02787	Serotransferrin OS=Homo sapiens OX=9606 GN=TF PE=1 SV=3	TF	56	39	1061	39	39	77	1.06113e+09	5.96412e+08	5.82883e+08	4.20496e+08	6.18216e+08	9.83828e+08	3.0522e+08	4.0898e+08	1.48539e+09	7.68694e+08	1.83641	1.47175	0.963367	0.488477	1.04917	1.65624	0.331318	0.476282	3.28614	0.803462	1.12812	0.787563
Q9BTV4	Transmembrane protein 43 OS=Homo sapiens OX=9606 GN=TMEM43 PE=1 SV=1	TMEM43	38	9	98	9	9	44.8	2.68123e+07	1.65232e+07	2.5552e+07	3.40384e+07	2.91243e+07	2.06719e+07	3.6975e+07	2.29987e+07	1.24555e+07	2.90485e+07	1.32	1.1599	1.20136	1.12484	1.40604	0.989973	1.14177	0.76191	0.783869	0.863721	0.731027	0.00581834
Q8NFU3	Thiosulfate:glutathione sulfurtransferase OS=Homo sapiens OX=9606 GN=TSTD1 PE=1 SV=3	TSTD1	19	2	12	2	2	12.5	394863		483690	798725	508507	1.31756e+06	4005227	3.81048e+06		3.63092e+06	0.26443		0.309343	0.359039	0.333938	0.858297	1.68237	1.71714		1.46856	4.52052	0.000150168
Q13564	NEDD8-activating enzyme E1 regulatory subunit OS=Homo sapiens OX=9606 GN=NAE1 PE=1 SV=1	NAE1	11	4	27	4	4	60.2	1.80957e+06	1.06067e+06	1.80261e+06	2.57856e+06	2.48089e+06	2.58692e+06	2.77733e+06	4.392e+06	1.53132e+06	3.82537e+06	0.911478	0.761793	0.867125	0.871823	1.22542	1.26753	0.877466	1.48865	0.986007	1.16374	1.24706	0.113163
O14907	Tax1-binding protein 3 OS=Homo sapiens OX=9606 GN=TAX1BP3 PE=1 SV=2	TAX1BP3	26	2	42	2	2	13.7	4.80569e+06	4.03912e+06	3.5953e+06	6.07506e+06	5.15824e+06	6.0917e+06	9.00988e+06	6.95662e+06	5.47804e+06	8.31739e+06	1.01031	1.2108	0.721846	0.857297	1.06342	1.24578	1.18809	0.984144	1.47221	1.05608	1.22259	0.106137
O15231	Zinc finger protein 185 OS=Homo sapiens OX=9606 GN=ZNF185 PE=1 SV=3	ZNF185	20	11	32	11	11	73.5	6.95904e+06	1.1049e+07	9.03101e+06	8.29343e+06	6.38875e+06	1.46433e+07	1.71496e+07	1.91108e+07	1.65473e+07	1.4433e+07	0.704575	1.5951	0.873219	0.563628	0.634306	1.44218	1.08909	1.30202	2.14165	0.882561	1.56892	0.0767397
Q9H4B0	Probable tRNA N6-adenosine threonylcarbamoyltransferase, mitochondrial OS=Homo sapiens OX=9606 GN=OSGEPL1 PE=2 SV=2	OSGEPL1	3	1	3	1	1	45.1	937914		1.09119e+06	820175	338444		319358	219306		452603
Q8N1F7	Nuclear pore complex protein Nup93 OS=Homo sapiens OX=9606 GN=NUP93 PE=1 SV=2	NUP93	17	12	59	12	12	93.4	3.34964e+06	3.9348e+06	6.30783e+06	9.41968e+06	6.12874e+06	8.09154e+06	8.41556e+06	1.21942e+07	1.1859e+06	9898647	0.608171	1.01868	1.09375	1.14801	1.0912	1.4291	0.958389	1.48985	0.275246	1.08546	1.0561	0.846341
P10619	Lysosomal protective protein OS=Homo sapiens OX=9606 GN=CTSA PE=1 SV=2	CTSA	3	1	4	1	1	54.4	235515			1.28491e+06	1.108e+06	278253		3814607	446911
Q6UX71	Plexin domain-containing protein 2 OS=Homo sapiens OX=9606 GN=PLXDC2 PE=1 SV=1	PLXDC2	2	1	12	1	1	59.5	2.21724e+06	1.4776e+06	2431817	1.69445e+06	1.81988e+06	2.00932e+06	1.61074e+06	1.69267e+06	1.63596e+06	1.91667e+06
P18124	60S ribosomal protein L7 OS=Homo sapiens OX=9606 GN=RPL7 PE=1 SV=1	RPL7	47	10	129	10	10	29.2	2.61342e+07	1.21378e+07	2.79341e+07	3.95052e+07	2.80202e+07	3.4471e+07	5.59768e+07	4.87927e+07	2.81199e+07	43148542	0.950084	0.629187	0.969832	0.964024	0.998915	1.21902	1.27641	1.19363	1.3068	0.947391	1.3172	0.0264876
P05388	60S acidic ribosomal protein P0 OS=Homo sapiens OX=9606 GN=RPLP0 PE=1 SV=1	RPLP0	34	9	162	9	9	34.3	3.64703e+07	2.25482e+07	3.68491e+07	5.07532e+07	3.56206e+07	3.75324e+07	7.41693e+07	4.4329e+07	2.82625e+07	6.4867e+07	1.05797	0.932679	1.02087	0.988272	1.0133	1.05911	1.34955	0.86533	1.04806	1.13649	1.08886	0.339838
Q6NUQ4	Transmembrane protein 214 OS=Homo sapiens OX=9606 GN=TMEM214 PE=1 SV=2	TMEM214	1	1	1	1	1	77.1
Q9NS69	Mitochondrial import receptor subunit TOM22 homolog OS=Homo sapiens OX=9606 GN=TOMM22 PE=1 SV=3	TOMM22	49	4	16	4	4	15.5	1.53219e+06	282901	2.24955e+06	3.28405e+06	609053	515557	2133187	3145710	1.6832e+06	4244882	0.97431	0.25651	1.36612	1.40176	0.379789	0.318907	0.85083	1.34605	1.36824	1.63027	1.25941	0.529518
O43399	Tumor protein D54 OS=Homo sapiens OX=9606 GN=TPD52L2 PE=1 SV=2	TPD52L2	26	4	87	4	4	22.2	1.39651e+07	6.83129e+06	9.994e+06	2.13116e+07	1.25552e+07	1.41408e+07	2.50969e+07	16762128	1.35226e+07	1.72183e+07	1.15435	0.805163	0.788939	1.18247	1.0177	1.13703	1.30121	0.932362	1.42889	0.859601	1.14357	0.34251
Q8WUH6	Transmembrane protein 263 OS=Homo sapiens OX=9606 GN=TMEM263 PE=1 SV=1	TMEM263	35	3	16	3	3	11.7	1.16084e+06	708699	785579	3.0943e+06	2.59409e+06	1.3734e+06	2.77211e+06	4.96648e+06		1.38094e+06	0.694116	0.604236	0.448598	1.24194	1.52106	0.79884	1.03968	1.99833		0.498704	1.20166	0.673052
Q9Y320	Thioredoxin-related transmembrane protein 2 OS=Homo sapiens OX=9606 GN=TMX2 PE=1 SV=1	TMX2	14	3	13	3	3	34	1236427	702050	623381	973875	326694	816837	1.45535e+06	1.0212e+06		562685	1.80423	1.46076	0.868734	0.953911	0.467487	1.15948	1.33206	1.00276		0.495907	0.897865	0.836625
Q96DA6	Mitochondrial import inner membrane translocase subunit TIM14 OS=Homo sapiens OX=9606 GN=DNAJC19 PE=1 SV=3	DNAJC19	12	1	4	1	1	12.5				327126			841769	723447		428674
Q7Z4L5	Tetratricopeptide repeat protein 21B OS=Homo sapiens OX=9606 GN=TTC21B PE=1 SV=2	TTC21B	1	1	3	1	1	150.8		87084.6	301772	234804	128981	151968	243949	237074		237683
Q9Y5K5	Ubiquitin carboxyl-terminal hydrolase isozyme L5 OS=Homo sapiens OX=9606 GN=UCHL5 PE=1 SV=3	UCHL5	27	8	72	8	8	37.6	3.79e+06	2.97659e+06	5.20736e+06	7.31577e+06	5.89437e+06	4.91925e+06	9.84166e+06	9.99719e+06	3.83852e+06	1.11568e+07	0.730395	0.817946	0.958397	0.946366	1.11394	0.922192	1.18965	1.29645	0.945642	1.29858	1.23768	0.0761677
Q9Y277	Voltage-dependent anion-selective channel protein 3 OS=Homo sapiens OX=9606 GN=VDAC3 PE=1 SV=1	VDAC3	41	8	117	7	7	30.6	2.03362e+07	6.25941e+06	1.94791e+07	2.44777e+07	2.41098e+07	1.04337e+07	3.10122e+07	2.49892e+07	4.12466e+06	3.51128e+07	1.27037	0.557543	1.16208	1.02638	1.47692	0.634013	1.21513	1.05044	0.329374	1.32475	0.828958	0.437375
Q5T9L3	Protein wntless homolog OS=Homo sapiens OX=9606 GN=WLS PE=1 SV=2	WLS	10	5	62	5	5	62.2	9.40949e+06	6.04226e+06	4.55261e+06	7.66994e+06	4.86844e+06	4.83729e+06	1.00643e+07	7.02333e+06	9.90178e+06	6.91829e+06	1.65183	1.51247	0.763255	0.903799	0.838097	0.826049	1.10819	0.829666	2.22206	0.733515	1.00883	0.907256
P62277	40S ribosomal protein S13 OS=Homo sapiens OX=9606 GN=RPS13 PE=1 SV=2	RPS13	34	5	94	5	5	17.2	4.25264e+07	1.69776e+07	4.08079e+07	6.12187e+07	4.4246e+07	2.80041e+07	5.41096e+07	3.1885e+07	1.19148e+07	5.91725e+07	1.3616	0.775094	1.2478	1.31569	1.38921	0.872199	1.08666	0.68697	0.487664	1.14425	0.702491	0.0837603
P62244	40S ribosomal protein S15a OS=Homo sapiens OX=9606 GN=RPS15A PE=1 SV=2	RPS15A	46	5	56	5	5	14.8	1.63129e+07	8.98121e+06	2.00856e+07	2.80708e+07	2.14314e+07	9.5098e+06	2.27987e+07	1.30738e+07	1.83469e+06	1.47605e+07	1.30147	1.02171	1.53037	1.50328	1.67672	0.738039	1.14089	0.701888	0.187116	0.711238	0.494655	0.0301201
Q9HCB6	Spondin-1 OS=Homo sapiens OX=9606 GN=SPON1 PE=1 SV=2	SPON1	24	13	143	13	13	90.9	2.5688e+07	1.48394e+07	5.78909e+07	6.79271e+07	2.80102e+07	2.61192e+07	3.30189e+07	2.77929e+07	2.17105e+07	3.00845e+07	0.965148	0.794997	2.07722	1.71312	1.03201	0.954613	0.77814	0.702682	1.04274	0.682681	0.632109	0.0781654
P07814	Bifunctional glutamate/proline--tRNA ligase OS=Homo sapiens OX=9606 GN=EPRS1 PE=1 SV=5	EPRS1	28	28	139	28	28	170.5	1.44652e+07	9.42867e+06	1.05934e+07	2.95485e+07	1.83164e+07	1.70115e+07	2.83894e+07	3.6052e+07	8.40084e+06	3.13e+07	0.889532	0.826751	0.622131	1.2197	1.10454	1.01761	1.09503	1.49186	0.660395	1.1625	1.16401	0.435592
A6NHL2	Tubulin alpha chain-like 3 OS=Homo sapiens OX=9606 GN=TUBAL3 PE=1 SV=2	TUBAL3	9	4	178	1	1	49.9	1.78142e+06		1.14335e+06	3.37241e+06	2463210	2.53744e+06	2.97821e+06	4528202	1.76198e+06	2.82256e+06
Q6UW68	Transmembrane protein 205 OS=Homo sapiens OX=9606 GN=TMEM205 PE=1 SV=1	TMEM205	18	3	25	3	3	21.2	5.02796e+06	2.44206e+06	5.95803e+06	7.22954e+06	2152611	1.68523e+07	1.16599e+07	5.80003e+06	1.43193e+06	5.91463e+06	0.976014	0.675939	1.10453	0.942008	0.409764	3.18219	1.41968	0.757625	0.355328	0.693429	1.55985	0.607737
P13726	Tissue factor OS=Homo sapiens OX=9606 GN=F3 PE=1 SV=1	F3	4	1	1	1	1	33
Q99805	Transmembrane 9 superfamily member 2 OS=Homo sapiens OX=9606 GN=TM9SF2 PE=1 SV=1	TM9SF2	2	1	3	1	1	75.7	777231			665497	513763			486087		533410
Q13641	Trophoblast glycoprotein OS=Homo sapiens OX=9606 GN=TPBG PE=1 SV=1	TPBG	2	1	3	1	1	46						278677	658830	336549	152344	1.33914e+06
Q9BUB7	Transmembrane protein 70, mitochondrial OS=Homo sapiens OX=9606 GN=TMEM70 PE=1 SV=2	TMEM70	13	3	37	3	3	29	2.10997e+06	4.28144e+06	2.7914e+06	3372886	2.38938e+06	3.61002e+06	6342225	3.91043e+06	3.02954e+06	4.61232e+06	0.724433	2.09604	0.915279	0.777327	0.804471	1.20569	1.36582	0.903456	1.32967	0.956426	1.08341	0.486686
A5PLN9	Trafficking protein particle complex subunit 13 OS=Homo sapiens OX=9606 GN=TRAPPC13 PE=1 SV=2	TRAPPC13	5	1	1	1	1	46.5
Q8WZ42	Titin OS=Homo sapiens OX=9606 GN=TTN PE=1 SV=4	TTN	0	3	8	3	3	3813.7	4.02531e+06	6.37605e+07	1.95261e+07	2.97063e+07	2.48475e+07	2.23138e+07	15545279	1.92624e+07	2.09852e+07	2.1359e+07	0.208737	4.71454	0.966996	1.03402	1.26354	1.12558	0.505627	0.672159	1.3911	0.668949	0.532915	0.649071
Q9NYL9	Tropomodulin-3 OS=Homo sapiens OX=9606 GN=TMOD3 PE=1 SV=1	TMOD3	30	8	59	7	8	39.6	3.15066e+06	1.80575e+06	3.95626e+06	5.32579e+06	3.5621e+06	2.82132e+06	6.62365e+06	4.38584e+06	1.05322e+06	4.56337e+06	1.05856	0.86508	1.26942	1.20109	1.17361	0.92208	1.39585	0.991575	0.452351	0.925995	0.841965	0.285498
Q16890	Tumor protein D53 OS=Homo sapiens OX=9606 GN=TPD52L1 PE=1 SV=1	TPD52L1	33	6	93	6	6	22.4	6.83118e+06	6.47334e+06	5.8883e+06	1.20924e+07	1.01071e+07	1.46876e+07	1.93014e+07	2.33915e+07	8.2303e+06	4.37203e+07	0.567191	0.766389	0.46691	0.67395	0.822931	1.18628	1.0052	1.30693	0.87356	2.19244	1.9908	0.00827281
O94826	Mitochondrial import receptor subunit TOM70 OS=Homo sapiens OX=9606 GN=TOMM70 PE=1 SV=1	TOMM70	23	10	50	10	10	67.4	2.16191e+06	2.02736e+06	1.5227e+06	6.65618e+06	2.77056e+06	2.96497e+06	9.41939e+06	6369242	1.17846e+06	8.79506e+06	0.616774	0.824717	0.414871	1.27466	0.775104	0.822834	1.68555	1.22275	0.42978	1.51544	1.45319	0.31226
P21281	V-type proton ATPase subunit B, brain isoform OS=Homo sapiens OX=9606 GN=ATP6V1B2 PE=1 SV=3	ATP6V1B2	43	15	145	15	15	56.5	1.32192e+07	1.17669e+07	1.29523e+07	2.17699e+07	1.34468e+07	1.54487e+07	1.64704e+07	1.96836e+07	8.03141e+06	2.79727e+07	1.02905	1.30611	0.962912	1.13755	1.02649	1.16984	0.804205	1.03109	0.799221	1.31515	0.937277	0.505554
Q6PCB0	von Willebrand factor A domain-containing protein 1 OS=Homo sapiens OX=9606 GN=VWA1 PE=1 SV=1	VWA1	35	8	130	8	8	46.8	8.74617e+06	7.06767e+06	2.24906e+07	2.81823e+07	1.44935e+07	7.31906e+06	1.94742e+07	2.50013e+07	5.00323e+06	2.46227e+07	0.673976	0.776585	1.65515	1.45775	1.09523	0.548638	0.941275	1.29643	0.492857	1.14597	0.782014	0.349755
P02774	Vitamin D-binding protein OS=Homo sapiens OX=9606 GN=GC PE=1 SV=2	GC	44	17	243	17	17	52.9	9.4596e+07	6.76778e+07	6.37652e+07	4.08712e+07	5.55995e+07	9.60969e+07	5.91255e+07	6.00583e+07	1.55345e+08	5.11724e+07	1.59051	1.62254	1.02389	0.461275	0.916721	1.57172	0.623545	0.67951	3.33889	0.519647	1.19918	0.987613
Q9HAV4	Exportin-5 OS=Homo sapiens OX=9606 GN=XPO5 PE=1 SV=1	XPO5	6	5	21	5	5	136.2	1.06893e+06	173453	481037	3.59807e+06	2.64018e+06	562024	2.16116e+06	117372	140435	1.83807e+06	1.04666	0.242174	0.449828	2.36488	2.53511	0.535325	1.32732	0.0773366	0.175784	1.08701	0.482443	0.274287
Q5T750	Skin-specific protein 32 OS=Homo sapiens OX=9606 GN=XP32 PE=1 SV=1	XP32	3	1	21	1	1	26.2	581621	985496	1.53709e+06	1.16455e+06	414159	953692	1.5083e+06	3.52533e+06	2.70762e+06	1.97181e+06
Q9GZS3	WD repeat-containing protein 61 OS=Homo sapiens OX=9606 GN=WDR61 PE=1 SV=1	WDR61	16	3	27	3	3	33.6	1.03428e+06	1.25118e+06	2.64572e+06	2758141	1.67665e+06	2.0924e+06	3.20948e+06	4.02743e+06		4.59567e+06	0.500157	0.862736	1.22186	0.895296	0.795092	0.984278	0.973498	1.31057		1.34224	1.34808	0.113532
P67809	Y-box-binding protein 1 OS=Homo sapiens OX=9606 GN=YBX1 PE=1 SV=3	YBX1	6	1	8	1	1	35.9			1.95445e+06	1.19088e+06		1.55566e+06	3.73245e+06	3813857		2.62244e+06
P63220	40S ribosomal protein S21 OS=Homo sapiens OX=9606 GN=RPS21 PE=1 SV=1	RPS21	58	4	74	4	4	9.1	9.31282e+06	5.73255e+06	6.95168e+06	1.67129e+07	5.32557e+06	1.50826e+07	2.39023e+07	1.95606e+07	9.49912e+06	2.169e+07	0.871237	0.764698	0.621089	1.04951	0.488569	1.37257	1.40257	1.2314	1.13601	1.22553	1.67797	0.00414099
P62308	Small nuclear ribonucleoprotein G OS=Homo sapiens OX=9606 GN=SNRPG PE=1 SV=1	SNRPG	25	2	25	2	2	8.5	4.37418e+06	2254621	5.17887e+06	6.84012e+06	5.7462e+06	3.76538e+06	7.62379e+06	3.37828e+06	1.85729e+06	5.20112e+06	1.18436	0.870455	1.33915	1.24317	1.52571	0.991741	1.29476	0.615519	0.64285	0.850538	0.71321	0.0628064
P51398	28S ribosomal protein S29, mitochondrial OS=Homo sapiens OX=9606 GN=DAP3 PE=1 SV=1	DAP3	15	5	19	5	5	45.5	983529	92479.2	1.86301e+06	2.83874e+06	1.78818e+06	695564	2.07151e+06	1.48038e+06	1.14468e+06	2.42815e+06	0.799963	0.107254	1.44712	1.54985	1.42626	0.55033	1.05682	0.810245	1.19018	1.1928	0.900558	0.744691
Q96GQ5	RUS family member 1 OS=Homo sapiens OX=9606 GN=RUSF1 PE=1 SV=2	RUSF1	4	2	8	2	2	51	531032		179251	300604	238111	277868	665368	415762		674185	1.61981		0.522171	0.615484	0.712238	0.824489	1.27302	0.85339		1.24203	1.20844	0.3605
Q96FQ6	Protein S100-A16 OS=Homo sapiens OX=9606 GN=S100A16 PE=1 SV=1	S100A16	11	1	4	1	1	11.8	752816		2131083	468887	484997	183070	663373	307762	106850	202695
Q9UP95	Solute carrier family 12 member 4 OS=Homo sapiens OX=9606 GN=SLC12A4 PE=1 SV=2	SLC12A4	3	3	4	3	3	120.6	693612	219768	332587	655633	568490	679835	1.44378e+06	734771	460691	1.55024e+06	1.18269	0.534324	0.541587	0.750403	0.950563	1.12761	1.54413	0.843075	1.00417	1.59648	1.54448	0.0519515
Q86W42	THO complex subunit 6 homolog OS=Homo sapiens OX=9606 GN=THOC6 PE=1 SV=1	THOC6	6	1	2	1	1	37.5			119265			379144		368958
P48643	T-complex protein 1 subunit epsilon OS=Homo sapiens OX=9606 GN=CCT5 PE=1 SV=1	CCT5	44	22	206	21	22	59.6	5.68975e+07	6.92702e+07	7.35529e+07	8.79082e+07	6.45438e+07	8.18003e+07	1.1119e+08	1.28002e+08	5.83382e+07	1.30849e+08	0.825701	1.43339	1.01939	0.856327	0.918521	1.15475	1.01211	1.24999	1.08225	1.14686	1.11728	0.254169
Q70HW3	S-adenosylmethionine mitochondrial carrier protein OS=Homo sapiens OX=9606 GN=SLC25A26 PE=1 SV=2	SLC25A26	7	1	3	1	1	29.3	207965	174690	328055	411815	429150	189492	236355	373894		588641
Q8WTV0	Scavenger receptor class B member 1 OS=Homo sapiens OX=9606 GN=SCARB1 PE=1 SV=1	SCARB1	5	3	6	3	3	60.8	1.07189e+06			1.23317e+06		185844	931295	1.42594e+06	82826.4	1.05429e+06	1.56884			1.21153		0.264596	0.854965	1.40441	0.154968	0.931966	0.519485	0.239498
Q13885	Tubulin beta-2A chain OS=Homo sapiens OX=9606 GN=TUBB2A PE=1 SV=1	TUBB2A	62	21	1114	1	6	49.9	5.37841e+06	8.88849e+06	15761645	2.02429e+07	1.25856e+07	2.68386e+06	8.16553e+06	6.19361e+06	2.19185e+06	4431880
O75347	Tubulin-specific chaperone A OS=Homo sapiens OX=9606 GN=TBCA PE=1 SV=3	TBCA	44	6	64	6	6	12.8	1.14784e+07	1.02353e+07	8.76633e+06	1.45231e+07	1.0556e+07	1.02826e+07	1.55891e+07	1.67514e+07	1.3698e+07	1.9322e+07	1.09485	1.39207	0.798547	0.929848	0.987366	0.954072	0.932662	1.07519	1.67022	1.11311	1.10428	0.525213
Q9BZK7	F-box-like/WD repeat-containing protein TBL1XR1 OS=Homo sapiens OX=9606 GN=TBL1XR1 PE=1 SV=1	TBL1XR1	11	3	24	3	3	55.6	1.66745e+06	826510	1.70763e+06	3.34529e+06	2.98394e+06	3.95344e+06	4.49596e+06	6.49838e+06	1.86753e+06	5.59746e+06	0.633426	0.447691	0.61951	0.853017	1.11157	1.46091	1.07127	1.66115	0.906889	1.28424	1.7419	0.0151668
Q9NVG8	TBC1 domain family member 13 OS=Homo sapiens OX=9606 GN=TBC1D13 PE=1 SV=3	TBC1D13	11	4	8	4	4	46.5	2.01784e+06	609183	1.30685e+06	3.39293e+06	1.69583e+06	1.85978e+06	3.63237e+06	2.47558e+06	673167	3.87046e+06	1.17267	0.504806	0.725314	1.32356	0.966443	1.05137	1.32407	0.968117	0.5001	1.35851	1.10854	0.694339
P57088	Transmembrane protein 33 OS=Homo sapiens OX=9606 GN=TMEM33 PE=1 SV=2	TMEM33	16	4	32	4	4	28	2.79852e+06	975221	3.16438e+06	3.2415e+06	1.3337e+06	1.77371e+06	6.17891e+06	3.46823e+06	1.34088e+06	5.00587e+06	1.19608	0.594319	1.2916	0.929944	0.558975	0.737423	1.65643	0.997466	0.732593	1.29217	1.1849	0.474929
Q99614	Tetratricopeptide repeat protein 1 OS=Homo sapiens OX=9606 GN=TTC1 PE=1 SV=1	TTC1	14	3	4	3	3	33.5	588254		1.02365e+06	1.86175e+06	631026	1.31554e+06	4438163	2.30555e+06		1.99061e+06	0.416077		0.691463	0.883915	0.437684	0.90514	1.96899	1.09735		0.850366	1.985	0.042934
Q9NYU1	UDP-glucose:glycoprotein glucosyltransferase 2 OS=Homo sapiens OX=9606 GN=UGGT2 PE=1 SV=4	UGGT2	4	5	18	4	4	174.6	1.32016e+06	1.35388e+06	1.32744e+06	1.81016e+06	1.00898e+06	1.97682e+07	983571	879789		808106	0.508165	0.743096	0.487983	0.467709	0.380859	7.402	0.237474	0.227886		0.18787	3.89095	0.964175
Q9BZF9	Uveal autoantigen with coiled-coil domains and ankyrin repeats OS=Homo sapiens OX=9606 GN=UACA PE=1 SV=2	UACA	10	10	25	10	10	162.4	7.45536e+06	4.98484e+06	6.98895e+06	2.92765e+06	3.49908e+06	5.73508e+06	8043100	2.19833e+06	1.08784e+07	3.64155e+06	1.65566	1.57849	1.48226	0.436418	0.762009	1.23893	1.12036	0.328515	3.08824	0.488428	1.05911	0.796266
P47985	Cytochrome b-c1 complex subunit Rieske, mitochondrial OS=Homo sapiens OX=9606 GN=UQCRFS1 PE=1 SV=2	UQCRFS1	26	6	131	6	6	29.6	41364102	4.55453e+07	3.88158e+07	5.52641e+07	4.48876e+07	6.45446e+07	169138921	7.88537e+07	4.92616e+07	1.08314e+08	0.743765	1.16773	0.666545	0.667014	0.791485	1.12895	1.9076	0.954101	1.13231	1.17627	1.56055	0.0228528
Q13404	Ubiquitin-conjugating enzyme E2 variant 1 OS=Homo sapiens OX=9606 GN=UBE2V1 PE=1 SV=2	UBE2V1	41	5	43	5	5	16.5	7.6166e+06	5.28729e+06	7.95351e+06	1.21196e+07	6.23302e+06	4.96645e+06	2.56354e+06	1.00273e+07	7.22821e+06	1.12378e+07	1.26697	1.25408	1.26349	1.35324	1.01673	0.803626	0.26747	1.1224	1.53702	1.129	0.789587	0.255146
Q04323	UBX domain-containing protein 1 OS=Homo sapiens OX=9606 GN=UBXN1 PE=1 SV=2	UBXN1	22	5	46	5	5	33.3	2.44158e+06	3.52476e+06	3.84867e+06	4.7534e+06	3.03098e+06	5.01765e+06	5.87919e+06	2.28819e+07	2.04103e+06	4.87335e+06	0.52417	1.07899	0.78908	0.684994	0.6381	1.04787	0.79168	3.30563	0.560138	0.631888	1.70569	0.373901
Q96AX1	Vacuolar protein sorting-associated protein 33A OS=Homo sapiens OX=9606 GN=VPS33A PE=1 SV=1	VPS33A	5	3	7	3	3	67.6	518303	1.17712e+06	796862	1.43959e+06	1.40506e+06	795299	1.72368e+06	1.58814e+06	333443	1.09944e+06	0.596337	1.93114	0.875589	1.1118	1.58529	0.890106	1.24393	1.22958	0.490425	0.763993	0.757035	0.383888
Q96KR1	Zinc finger RNA-binding protein OS=Homo sapiens OX=9606 GN=ZFR PE=1 SV=2	ZFR	3	2	3	2	2	116.9	808593	1.0068e+06	1.12156e+06	854764		322084	302320	788294	497095	891195	1.38141	2.45257	1.8299	0.980212		0.535261	0.32396	0.906238	1.08562	0.919554	0.454013	0.0314181
O75368	SH3 domain-binding glutamic acid-rich-like protein OS=Homo sapiens OX=9606 GN=SH3BGRL PE=1 SV=1	SH3BGRL	56	6	141	6	6	12.8	2.55186e+07	1.4556e+07	3.21105e+07	3.06543e+07	2.53403e+07	3.45745e+07	3.38778e+07	4.59543e+07	2.56749e+07	3.68501e+07	1.04668	0.851307	1.2578	0.843973	1.01923	1.37948	0.871569	1.26836	1.3462	0.912862	1.15132	0.313974
O75556	Mammaglobin-B OS=Homo sapiens OX=9606 GN=SCGB2A1 PE=1 SV=1	SCGB2A1	49	4	71	4	4	10.9	4.26518e+06	3.01288e+06	3.65201e+06	2.8483e+06	1.79762e+06	5.32996e+06	1.00118e+07	4.3867e+08	3.32715e+08	1.45401e+08	0.0563221	0.0567296	0.0460557	0.0252469	0.0232779	0.0684651	0.0829248	3.89799	5.61641	1.15963	52.1375	0.0359458
Q8N0X7	Spartin OS=Homo sapiens OX=9606 GN=SPART PE=1 SV=1	SPART	13	6	35	6	6	72.8	3.36332e+06	2.77762e+06	3.32394e+06	6.83512e+06	4.29166e+06	4.28272e+06	6.89789e+06	7349178	3.69014e+06	7.15057e+06	0.842446	0.99205	0.795125	1.14921	1.05415	1.04351	1.08373	1.23872	1.18157	1.08174	1.16476	0.0680398
O60264	SWI/SNF-related matrix-associated actin-dependent regulator of chromatin subfamily A member 5 OS=Homo sapiens OX=9606 GN=SMARCA5 PE=1 SV=1	SMARCA5	1	2	3	2	2	121.8	317584	336094	487954	511205	421424		47296.8	784135	327401		0.983432	1.484	1.44303	1.06258	1.27971		0.0918648	1.63395	1.29601		0.805466	0.310677
Q5TCZ1	SH3 and PX domain-containing protein 2A OS=Homo sapiens OX=9606 GN=SH3PXD2A PE=1 SV=1	SH3PXD2A	1	2	10	1	2	125.2	1.06679e+06	893502	1.93798e+06	1.42498e+06	1.05997e+06	1.16594e+06	1.52115e+06	839340	4.62104e+06	3.98028e+06
P62314	Small nuclear ribonucleoprotein Sm D1 OS=Homo sapiens OX=9606 GN=SNRPD1 PE=1 SV=1	SNRPD1	38	4	62	4	4	13.3	3.49622e+06	3.22234e+06	2.363e+06	6.28559e+06	4.96211e+06	4.74866e+06	4.74779e+06	6.00341e+06	3.18662e+06	3.13255e+06	1.03809	1.36424	0.670051	1.25274	1.44479	1.37154	0.884213	1.19948	1.20951	0.56175	0.905818	0.616989
Q9UM00	Calcium load-activated calcium channel OS=Homo sapiens OX=9606 GN=TMCO1 PE=1 SV=2	TMCO1	15	3	19	3	3	27.1	2.04293e+06	1.53243e+06	2.06009e+06	4.07335e+06	2.01622e+06	2.04056e+06	3.80876e+06	3.18488e+06	1.19644e+06	3.78145e+06	0.993362	1.06248	0.956643	1.3295	0.961383	0.965179	1.16163	1.0421	0.743689	1.11051	0.947156	0.576167
Q92783	Signal transducing adapter molecule 1 OS=Homo sapiens OX=9606 GN=STAM PE=1 SV=3	STAM	14	6	23	5	6	59.1	2.03153e+06	2.87783e+06	4.50509e+06	6.37505e+06	4.01252e+06	4.51941e+06	1.10324e+07	6.13913e+06	1.46442e+06	7.43741e+06	0.504489	1.01901	1.06842	1.06266	0.977126	1.09173	1.71843	1.02588	0.464876	1.11548	1.16942	0.673949
O14662	Syntaxin-16 OS=Homo sapiens OX=9606 GN=STX16 PE=1 SV=3	STX16	3	1	2	1	1	37		217531	119843	315387			379045	160652		115125
O15400	Syntaxin-7 OS=Homo sapiens OX=9606 GN=STX7 PE=1 SV=4	STX7	28	5	41	5	5	29.8	6.9407e+06	4.92358e+06	4.04539e+06	5.96522e+06	5.69847e+06	4.90666e+06	7.16203e+06	5.28914e+06	6.69903e+06	7.17058e+06	1.47719	1.49417	0.822244	0.852193	1.18931	1.01583	0.956089	0.75749	1.82258	0.921715	0.938066	0.695978
Q12846	Syntaxin-4 OS=Homo sapiens OX=9606 GN=STX4 PE=1 SV=2	STX4	7	2	6	2	2	34.2	1.37574e+06	1001127	1.10304e+06	1.5266e+06		1.19222e+06	1.01966e+06	2.00145e+06	1.32834e+06	920676	1.35106	1.40189	1.03452	1.00634		1.13893	0.628093	1.32264	1.66759	0.546077	0.885031	0.462449
Q16629	Serine/arginine-rich splicing factor 7 OS=Homo sapiens OX=9606 GN=SRSF7 PE=1 SV=1	SRSF7	21	5	98	4	5	27.4	2.61602e+07	1.75024e+07	2.33305e+07	3.71822e+07	3.44209e+07	1.70843e+07	4.52033e+07	2.34124e+07	1.25383e+07	3.0264e+07	1.2257	1.1693	1.04394	1.16939	1.5815	0.778653	1.32845	0.738159	0.750976	0.856408	0.719347	0.028365
P61956	Small ubiquitin-related modifier 2 OS=Homo sapiens OX=9606 GN=SUMO2 PE=1 SV=3	SUMO2	23	2	32	2	2	10.9	9.95264e+06	11664601	1.27686e+07	11726443	9827113	1.54519e+07	18717118	1.11477e+07	1.31787e+07	19215065	0.931932	1.55741	1.14183	0.737043	0.902353	1.40744	1.0993	0.702414	1.57747	1.08667	1.11436	0.592266
Q08945	FACT complex subunit SSRP1 OS=Homo sapiens OX=9606 GN=SSRP1 PE=1 SV=1	SSRP1	8	5	16	5	5	81	620711	125784	1.32834e+06	2.13442e+06	1.61056e+06	1285558	738533	1.51511e+06	360768	1.29378e+06	0.705304	0.203797	1.44147	1.62797	1.79461	1.42096	0.526366	1.15849	0.524034	0.887888	0.782543	0.862613
P49590	Histidine--tRNA ligase, mitochondrial OS=Homo sapiens OX=9606 GN=HARS2 PE=1 SV=1	HARS2	14	7	23	1	1	56.9							125910			281312
Q92890	Ubiquitin recognition factor in ER-associated degradation protein 1 OS=Homo sapiens OX=9606 GN=UFD1 PE=1 SV=3	UFD1	20	5	23	5	5	34.5	1.70053e+06	6.79141e+06	9.12059e+06	7.95797e+06	4.62712e+06	8.96851e+06	8.58259e+06	1.34081e+07	4250075	8.86155e+06	0.286546	1.63176	1.46772	0.900104	0.764584	1.47006	0.907108	1.52033	0.915483	0.901842	1.13149	0.469178
Q9UID3	Vacuolar protein sorting-associated protein 51 homolog OS=Homo sapiens OX=9606 GN=VPS51 PE=1 SV=2	VPS51	4	3	9	3	3	86	817586	256179	382539	941777	374181	905484	2.46255e+06	2.43015e+06	157185	3.49365e+06	0.837203	0.374049	0.374095	0.64733	0.375737	0.90195	1.58166	1.67452	0.205756	2.16067	2.50135	0.151238
Q9Y6M5	Zinc transporter 1 OS=Homo sapiens OX=9606 GN=SLC30A1 PE=1 SV=3	SLC30A1	6	2	5	2	2	55.3	781466	133182	764849	1.61397e+06	1.03758e+06	866041	813626	1.31245e+06	1.5163e+06	1.61778e+06	0.935206	0.227264	0.874142	1.2965	1.21765	1.00818	0.610736	1.05691	2.31967	1.16931	1.35468	0.376339
Q69YN4	Protein virilizer homolog OS=Homo sapiens OX=9606 GN=VIRMA PE=1 SV=2	VIRMA	1	1	2	1	1	201.9		85697.5	145821	177933	221780	61476.1	147827	78112.7		109066
Q6UXI7	Vitrin OS=Homo sapiens OX=9606 GN=VIT PE=2 SV=1	VIT	7	4	12	4	4	73.9	1.02026e+06	8.81687e+06	1.13748e+07	2.7983e+06	3.1191e+06	134466	703649	9.78941e+06	4.74768e+06	1.46607e+07	0.223354	2.75223	2.37813	0.411204	0.669602	0.0286351	0.0966206	1.44212	1.32864	1.93842	0.751329	0.477178
P07947	Tyrosine-protein kinase Yes OS=Homo sapiens OX=9606 GN=YES1 PE=1 SV=3	YES1	3	2	10	1	1	60.8	326340	243403	632230	450074	412049	264489	728606	341515		294379
A6NP61	ZAR1-like protein OS=Homo sapiens OX=9606 GN=ZAR1L PE=2 SV=2	ZAR1L	9	1	1	1	1	36
Q8IYM9	E3 ubiquitin-protein ligase TRIM22 OS=Homo sapiens OX=9606 GN=TRIM22 PE=1 SV=1	TRIM22	7	2	9	2	2	56.9			587045	842910	551747	881722	821839	577447		531288			1.02446	1.0339	0.988687	1.56729	0.94196	0.710048		0.586348	0.936723	0.611587
Q92575	UBX domain-containing protein 4 OS=Homo sapiens OX=9606 GN=UBXN4 PE=1 SV=2	UBXN4	4	1	7	1	1	56.7	746819			777795	570407	623041	1430180	937521	492927	238609
Q15904	V-type proton ATPase subunit S1 OS=Homo sapiens OX=9606 GN=ATP6AP1 PE=1 SV=2	ATP6AP1	10	4	13	4	4	52	621924	899017	1.47003e+06	2.461e+06	1.28594e+06	1.23583e+06	7.7244e+06	1.77783e+06	825220	8.18353e+06	0.293871	0.605722	0.663369	0.78057	0.595861	0.568044	2.28936	0.565287	0.498462	2.33545	2.12854	0.200214
Q96ME7	Zinc finger protein 512 OS=Homo sapiens OX=9606 GN=ZNF512 PE=1 SV=2	ZNF512	8	3	10	3	3	64.6	853026	452254		837063	487978	1192957	1142719	1.3054e+06	590057	1.29165e+06	1.17841	0.890847		0.776198	0.661056	1.60311	0.990158	1.2135	1.04201	1.07768	1.3521	0.0711203
Q15942	Zyxin OS=Homo sapiens OX=9606 GN=ZYX PE=1 SV=1	ZYX	6	3	15	3	3	61.2	1.26956e+06	476413	1.61617e+06	1.35414e+06	790748	274883	2.30363e+06	2.01381e+06		2.92286e+06	1.09806	0.587547	1.33496	0.786171	0.670679	0.231272	1.24973	1.17207		1.52683	1.16694	0.987311
O75663	TIP41-like protein OS=Homo sapiens OX=9606 GN=TIPRL PE=1 SV=2	TIPRL	16	3	14	3	3	31.4		327548	457270	1.41497e+06	917354	78770	90877.5	891657	600917	288934		1.0379	0.97046	2.11068	1.99911	0.170278	0.126672	1.33338	1.70708	0.387797	0.487102	0.106648
Q9Y5L4	Mitochondrial import inner membrane translocase subunit Tim13 OS=Homo sapiens OX=9606 GN=TIMM13 PE=1 SV=1	TIMM13	12	1	13	1	1	10.5	2.74862e+06	730197	1.90786e+06	3.4626e+06	2.37026e+06	1.55285e+06	3.71848e+06	3.05379e+06	1.50139e+06	4.21012e+06
P62068	Ubiquitin carboxyl-terminal hydrolase 46 OS=Homo sapiens OX=9606 GN=USP46 PE=1 SV=1	USP46	2	1	4	1	1	42.4	1.1396e+06	163045	317555	533372	351855	368695	445538	296589		169734
Q12768	WASH complex subunit 5 OS=Homo sapiens OX=9606 GN=WASHC5 PE=1 SV=1	WASHC5	13	11	58	11	11	134.2	7.21472e+06	1.96333e+06	2.09446e+06	6.25569e+06	3.1749e+06	3.71636e+06	8.76687e+06	5.5876e+06	4.05948e+06	6.51265e+06	1.82971	0.709975	0.507275	1.06492	0.78958	0.916819	1.39456	0.95356	1.31606	0.997541	1.13814	0.388902
P68371	Tubulin beta-4B chain OS=Homo sapiens OX=9606 GN=TUBB4B PE=1 SV=1	TUBB4B	69	22	1291	1	32	49.8	6.05681e+08	3.73533e+08	6.17353e+08	7.97282e+08	5.39251e+08	4.97253e+08	7.64647e+08	7.41584e+08	2.77294e+08	7.76479e+08
Q5R3I4	Tetratricopeptide repeat protein 38 OS=Homo sapiens OX=9606 GN=TTC38 PE=1 SV=1	TTC38	13	4	40	4	4	52.8	2.20148e+06	728966	1.45686e+06	2.18209e+06	1768899	1.19209e+06	1.80722e+06	1.58312e+06	764513	2.30329e+06	1.72314	0.813579	1.08902	1.14646	1.35773	0.907652	0.887254	0.833835	0.764953	1.08884	0.731255	0.0680058
P61081	NEDD8-conjugating enzyme Ubc12 OS=Homo sapiens OX=9606 GN=UBE2M PE=1 SV=1	UBE2M	30	5	53	5	5	20.9	3.6297e+06	3.04615e+06	4.82802e+06	7.25734e+06	3.65789e+06	6.07706e+06	7.1518e+06	9.26088e+06	3.7214e+06	7.33085e+06	0.811707	0.971329	1.03112	1.0894	0.802164	1.32198	1.00317	1.39361	1.06384	0.990133	1.22675	0.0669662
Q9H3M7	Thioredoxin-interacting protein OS=Homo sapiens OX=9606 GN=TXNIP PE=1 SV=1	TXNIP	3	1	3	1	1	43.6		286398	874493	395406		464312	542533	335731		349837
Q01081	Splicing factor U2AF 35 kDa subunit OS=Homo sapiens OX=9606 GN=U2AF1 PE=1 SV=3	U2AF1	15	3	6	3	3	27.9	419443		836746	879351	1.05448e+06	529388	1.09278e+06	923484		1.40909e+06	0.587747		1.11975	0.827103	1.44897	0.721598	0.960461	0.870776		1.19252	0.9402	0.920832
O75695	Protein XRP2 OS=Homo sapiens OX=9606 GN=RP2 PE=1 SV=4	RP2	3	1	4	1	1	39.6	233192	476274	334128	397761	154484		408029	274440	197731	241598
Q8N3P4	Vacuolar protein sorting-associated protein 8 homolog OS=Homo sapiens OX=9606 GN=VPS8 PE=1 SV=3	VPS8	2	2	3	2	2	161.7	719552		134627	255219			144730				2.87207		0.513184	0.683796			0.362346				0.267148
O95159	Zinc finger protein-like 1 OS=Homo sapiens OX=9606 GN=ZFPL1 PE=1 SV=2	ZFPL1	3	1	4	1	1	34.1	341064	251972	757200	929582	511622	675311	1.02832e+06	572355	338960	783203
O95218	Zinc finger Ran-binding domain-containing protein 2 OS=Homo sapiens OX=9606 GN=ZRANB2 PE=1 SV=2	ZRANB2	10	3	17	3	3	37.4	1.27076e+06	1.57718e+06	821831	3.55367e+06	6.28746e+06	999178	2.79849e+06	3.18606e+06	670663	2.6438e+06	0.667937	1.18206	0.412538	1.2538	3.24079	0.510879	0.922628	1.1269	0.45063	0.839288	0.569817	0.359971
Q8IWB7	WD repeat and FYVE domain-containing protein 1 OS=Homo sapiens OX=9606 GN=WDFY1 PE=1 SV=1	WDFY1	7	2	10	2	2	46.3	1159439	564586			706732	248991	1.20221e+06	1.19993e+06	1.61459e+06	2.28951e+06	1.29177	0.896923			0.772142	0.269852	0.840137	0.89961	2.29956	1.54061	1.18543	0.95692
Q99986	Serine/threonine-protein kinase VRK1 OS=Homo sapiens OX=9606 GN=VRK1 PE=1 SV=1	VRK1	4	1	2	1	1	45.4	238090		117794	529762	248865		275902	263315		188378
O15195	Villin-like protein OS=Homo sapiens OX=9606 GN=VILL PE=1 SV=3	VILL	4	2	9	2	2	95.8	8383933	5.42404e+06	7042328		5273826	7.65051e+06			12326385	2.22535e+06	1.51976	1.40197	1.21914		0.937473	1.34903			2.85633	0.243634	1.1681	0.711606
P21796	Voltage-dependent anion-selective channel protein 1 OS=Homo sapiens OX=9606 GN=VDAC1 PE=1 SV=2	VDAC1	55	11	225	10	11	30.8	5.84047e+07	40436427	5.81007e+07	1.02897e+08	7.72393e+07	4.8636e+07	1.02861e+08	9.40604e+07	3.73716e+07	1.25274e+08	0.980714	0.968175	0.93172	1.15978	1.27185	0.794431	1.08337	1.06282	0.802195	1.27048	0.943724	0.556301
Q9H269	Vacuolar protein sorting-associated protein 16 homolog OS=Homo sapiens OX=9606 GN=VPS16 PE=1 SV=2	VPS16	2	1	2	1	1	94.6	199618		228226	264618	217615	329856	511347	333600		306857
Q96QK1	Vacuolar protein sorting-associated protein 35 OS=Homo sapiens OX=9606 GN=VPS35 PE=1 SV=2	VPS35	28	19	200	19	19	91.6	2.8443e+07	3.0726e+07	2.94015e+07	36887533	2.44099e+07	3.04544e+07	4.54792e+07	3.78768e+07	2.80273e+07	4.87537e+07	1.0455	1.61043	1.03211	0.910142	0.879874	1.08894	1.04856	0.936878	1.31697	1.08235	0.999201	0.883821
P23396	40S ribosomal protein S3 OS=Homo sapiens OX=9606 GN=RPS3 PE=1 SV=2	RPS3	68	14	286	14	14	26.7	7.41429e+07	5.75321e+07	4.99535e+07	7.86774e+07	7.46318e+07	8.27336e+07	9.62799e+07	8.26274e+07	6.9204e+07	9.5305e+07	1.21913	1.34889	0.784432	0.868381	1.20339	1.32332	0.992994	0.91425	1.45464	0.946469	1.03824	0.780653
Q8IZQ5	Selenoprotein H OS=Homo sapiens OX=9606 GN=SELENOH PE=1 SV=2	SELENOH	11	1	11	1	1	13.4	684425	343636	511140	1595146	515700	732974	965853	986877	722547	785279
P55735	Protein SEC13 homolog OS=Homo sapiens OX=9606 GN=SEC13 PE=1 SV=3	SEC13	8	1	1	1	1	35.5							117325	480900		524157
Q96EE3	Nucleoporin SEH1 OS=Homo sapiens OX=9606 GN=SEH1L PE=1 SV=3	SEH1L	22	5	21	5	5	39.6	2.4546e+06	1.01582e+06	2.73293e+06	2.35527e+06	1.66871e+06	1.36264e+06	2.0191e+06	2.69221e+06	2.39479e+06	3.14898e+06	1.40619	0.829782	1.4952	0.905697	0.937445	0.75936	0.725521	1.03784	1.75377	1.08954	0.962636	0.768245
Q9UNH7	Sorting nexin-6 OS=Homo sapiens OX=9606 GN=SNX6 PE=1 SV=1	SNX6	15	7	65	7	7	46.6	3.90241e+06	3.84295e+06	4.98436e+06	8.21675e+06	4.79489e+06	7.28348e+06	1.39579e+07	1.11023e+07	1.56252e+06	1.30928e+07	0.671386	0.942736	0.818951	0.948898	0.80895	1.21894	1.50622	1.28533	0.343644	1.36045	1.36356	0.489202
P50453	Serpin B9 OS=Homo sapiens OX=9606 GN=SERPINB9 PE=1 SV=1	SERPINB9	56	17	300	15	16	42.4	4.33636e+07	4.1138e+07	6.44296e+07	8.37843e+07	3.91123e+07	6.61891e+07	7.70662e+07	9.16733e+07	2.13757e+07	6.42722e+07	0.916056	1.23916	1.29984	1.18806	0.810241	1.36015	1.02115	1.30317	0.577246	0.82003	0.931856	0.596741
P35237	Serpin B6 OS=Homo sapiens OX=9606 GN=SERPINB6 PE=1 SV=3	SERPINB6	54	18	415	17	18	42.6	7.24104e+07	8.33941e+07	8.99769e+07	1.47862e+08	98348233	7.06167e+07	9.46433e+07	9.98242e+07	3.7496e+07	1.16357e+08	0.99479	1.63362	1.18051	1.36353	1.32496	0.943716	0.815551	0.92284	0.658506	0.96546	0.662736	0.00557391
Q9NTG7	NAD-dependent protein deacetylase sirtuin-3, mitochondrial OS=Homo sapiens OX=9606 GN=SIRT3 PE=1 SV=2	SIRT3	8	2	19	2	2	43.5	1.02893e+06	610551	762097	1.74294e+06	1.42472e+06	431994	1.6999e+06	1.3167e+06	524246	1.95033e+06	1.12044	0.948009	0.792543	1.27399	1.52138	0.457599	1.16107	0.964827	0.729764	1.28269	0.812527	0.29271
Q99961	Endophilin-A2 OS=Homo sapiens OX=9606 GN=SH3GL1 PE=1 SV=1	SH3GL1	7	2	3	2	2	41.5			709223	650599		294689	1.07677e+06	477013	1.24676e+06	424683			1.21593	0.783988		0.514616	1.21247	0.576244	2.86116	0.46046	1.12504	0.839524
O95295	SNARE-associated protein Snapin OS=Homo sapiens OX=9606 GN=SNAPIN PE=1 SV=1	SNAPIN	18	2	8	2	2	14.9	2.03621e+06	1.17105e+06		2.20959e+06	582134	3.88923e+06	2.40755e+06	3.65213e+06	387120	3.72827e+06	1.14308	0.937387		0.832621	0.320466	2.12384	0.847738	1.37963	0.277808	1.26408	1.45798	0.55753
P61009	Signal peptidase complex subunit 3 OS=Homo sapiens OX=9606 GN=SPCS3 PE=1 SV=1	SPCS3	7	1	1	1	1	20.3	751213			1202060	303509		1.17503e+06	535750
Q9H2G2	STE20-like serine/threonine-protein kinase OS=Homo sapiens OX=9606 GN=SLK PE=1 SV=1	SLK	3	2	10	2	2	142.6	769019	1.37364e+06	1214597	1.0576e+06	1.30079e+06	2270812	5.91947e+06	3.54076e+06	360268	4.11835e+06	0.438941	1.11797	0.66208	0.405201	0.728082	1.26082	2.11925	1.35996	0.262868	1.41972	1.9159	0.22698
Q9BQ61	Telomerase RNA component interacting RNase OS=Homo sapiens OX=9606 GN=TRIR PE=1 SV=1	TRIR	7	1	2	1	1	18.4	323714	227860	392677	548990			1.09416e+06	685358	546283	1.09594e+06
O94876	Transmembrane and coiled-coil domains protein 1 OS=Homo sapiens OX=9606 GN=TMCC1 PE=1 SV=3	TMCC1	3	1	2	1	1	72							270222			319708
P11387	DNA topoisomerase 1 OS=Homo sapiens OX=9606 GN=TOP1 PE=1 SV=2	TOP1	2	2	4	2	2	90.7		463270		536447	390747	419254	812037	617165				1.53139		0.834782	0.888311	0.945467	1.18079	0.962781			0.949163	0.933216
Q8IWU6	Extracellular sulfatase Sulf-1 OS=Homo sapiens OX=9606 GN=SULF1 PE=1 SV=1	SULF1	2	1	2	1	1	101			958945	331545
O43615	Mitochondrial import inner membrane translocase subunit TIM44 OS=Homo sapiens OX=9606 GN=TIMM44 PE=1 SV=2	TIMM44	8	3	23	3	3	51.3	4.52038e+06	1.05179e+07	865961	3.8553e+06	3.09509e+06	1.19017e+06	3.39991e+06	1.68788e+06	45318.1	1.42333e+06	1.84863	6.13324	0.338208	1.05831	1.24123	0.473465	0.872117	0.464493	0.0236915	0.351554	0.205781	0.0743866
Q8WXE9	Stonin-2 OS=Homo sapiens OX=9606 GN=STON2 PE=1 SV=1	STON2	3	2	4	2	2	101.1	896600	78377	168960	856715	303972	407248	364713	486919	370860	1.11832e+06	2.22071	0.276801	0.399656	1.42433	0.738296	0.981194	0.566597	0.81154	1.17421	1.6729	1.02898	0.578845
P08240	Signal recognition particle receptor subunit alpha OS=Homo sapiens OX=9606 GN=SRPRA PE=1 SV=2	SRPRA	5	3	14	3	3	69.8	1.02255e+06	1.21459e+06	2.99605e+06	7.01158e+06	1.06637e+06	2.29725e+06	3.35602e+06	4.6674e+06	1.49134e+06	4.99707e+06	0.424853	0.71957	1.18882	1.95548	0.434478	0.928472	0.874604	1.30495	0.792094	1.25396	1.09123	0.453549
Q9HA65	TBC1 domain family member 17 OS=Homo sapiens OX=9606 GN=TBC1D17 PE=1 SV=2	TBC1D17	8	5	42	5	5	72.7	3.02315e+06	2.3777e+06	1.13557e+07	3.68913e+06	2.92507e+06	2.76404e+06	5.89185e+06	5.92935e+06	2.17831e+06	4.84426e+06	0.841141	0.943306	3.01739	0.688991	0.798087	0.748095	1.02823	1.11014	0.77477	0.814044	0.711613	0.539305
O75674	TOM1-like protein 1 OS=Homo sapiens OX=9606 GN=TOM1L1 PE=1 SV=2	TOM1L1	21	7	63	7	7	53	1.23804e+07	9.5796e+06	1.16237e+07	1.99449e+07	1.53691e+07	1.7631e+07	19209314	2.48975e+07	9.1274e+06	2.93926e+07	0.915936	1.01056	0.821262	0.990466	1.11501	1.26885	0.891397	1.23949	0.863216	1.31334	1.14898	0.259662
P01033	Metalloproteinase inhibitor 1 OS=Homo sapiens OX=9606 GN=TIMP1 PE=1 SV=1	TIMP1	15	2	4	2	2	23.2	344700		3329420		261378			756809	1.57189e+06	2.41082e+06	0.298357		2.75216		0.221855			0.440801	1.73925	1.26029	1.05133	0.568491
P35625	Metalloproteinase inhibitor 3 OS=Homo sapiens OX=9606 GN=TIMP3 PE=1 SV=2	TIMP3	41	7	108	7	7	24.1	4.39075e+07	5.28201e+07	7.24395e+07	7.92126e+07	8.62278e+07	37820509	7.35413e+07	5.1314e+07	3.75721e+07	9.37465e+07	0.874133	1.49943	1.37728	1.05855	1.68341	0.732436	0.918335	0.68744	0.956199	1.12721	0.681003	0.0377581
Q8NBS9	Thioredoxin domain-containing protein 5 OS=Homo sapiens OX=9606 GN=TXNDC5 PE=1 SV=2	TXNDC5	31	10	101	10	10	47.6	1.72028e+07	1.25816e+07	1.70443e+07	3.69882e+07	2.06304e+07	1.48447e+07	3.55195e+07	3.03673e+07	1.13904e+07	3.33377e+07	0.936399	0.976532	0.886036	1.35147	1.10122	0.786026	1.21272	1.11232	0.792581	1.096	0.952012	0.66101
Q9NYU2	UDP-glucose:glycoprotein glucosyltransferase 1 OS=Homo sapiens OX=9606 GN=UGGT1 PE=1 SV=3	UGGT1	18	23	172	22	23	177.1	1.84766e+07	1.07895e+07	1.81184e+07	3.05866e+07	1.55877e+07	1.62456e+07	2.66245e+07	2.29772e+07	9.06767e+06	2.96315e+07	1.16719	0.971867	1.09307	1.29697	0.965617	0.998294	1.05495	0.976735	0.732247	1.13053	0.890449	0.23264
Q969T9	WW domain-binding protein 2 OS=Homo sapiens OX=9606 GN=WBP2 PE=1 SV=1	WBP2	13	4	11	4	4	28.1	2.61596e+06	5.81625e+06	2.84392e+06	2.43325e+06	1.40914e+06		583915	363628	1.73359e+06	1.61847e+06	1.51733	4.81039	1.57535	0.947364	0.801507		0.212437	0.141928	1.2854	0.566976	0.28579	0.0428664
P04216	Thy-1 membrane glycoprotein OS=Homo sapiens OX=9606 GN=THY1 PE=1 SV=2	THY1	24	3	61	3	3	17.9	9.00598e+06	2.65852e+06	9.67118e+06	8.55141e+06	4.35528e+06	9.41935e+06	11382283	4.09064e+06	4.79971e+06	7.28853e+06	1.58244	0.666072	1.62287	1.00859	0.750439	1.60998	1.25446	0.483668	1.07809	0.773474	0.923497	0.747644
P05452	Tetranectin OS=Homo sapiens OX=9606 GN=CLEC3B PE=1 SV=3	CLEC3B	23	4	13	4	4	22.5	967808	1.17779e+06	461881		960185	2.79315e+06	201923		8.04665e+06	2.50758e+06	0.566066	0.98227	0.257999		0.550728	1.58919	0.0740789		6.0164	0.885816	3.63397	0.609122
Q92609	TBC1 domain family member 5 OS=Homo sapiens OX=9606 GN=TBC1D5 PE=1 SV=1	TBC1D5	1	1	2	1	1	88.9		195461	415317	548843	297604	307543	655234	556338
Q99598	Translin-associated protein X OS=Homo sapiens OX=9606 GN=TSNAX PE=1 SV=1	TSNAX	36	7	54	7	7	33.1	8.83443e+06	3.23176e+06	7.83794e+06	1.54493e+07	1.01962e+07	5.6216e+06	9.04069e+06	8.02752e+06	4.45472e+06	9.29052e+06	1.34853	0.70341	1.1426	1.58296	1.52624	0.83473	0.865595	0.824563	0.869254	0.856511	0.674307	0.0431137
Q12792	Twinfilin-1 OS=Homo sapiens OX=9606 GN=TWF1 PE=1 SV=3	TWF1	13	4	13	3	3	40.3	1.54975e+06	666795		1.49999e+06	267250	685927	2.71769e+06	2.45774e+06		2.71503e+06	1.23529	0.757858		0.802562	0.208896	0.531851	1.35875	1.31827		1.30705	1.503	0.290353
O00507	Probable ubiquitin carboxyl-terminal hydrolase FAF-Y OS=Homo sapiens OX=9606 GN=USP9Y PE=2 SV=2	USP9Y	4	11	38	1	1	290.9	494819	176705	187894	626557	462350	129159	415522	205540		340164
A8MWX3	Putative WAS protein family homolog 4 OS=Homo sapiens OX=9606 GN=WASH4P PE=5 SV=1	WASH4P	5	2	13	2	2	51.6	2.2075e+06	1.3799e+06	3.69958e+06	3.23204e+06	1.5263e+06	1.47117e+06	3.5815e+06	4.09193e+06	1.04786e+06	3.39609e+06	1.07771	0.960581	1.72489	1.05915	0.730708	0.698661	1.09672	1.34428	0.653952	1.00136	0.863485	0.482587
Q9Y5L0	Transportin-3 OS=Homo sapiens OX=9606 GN=TNPO3 PE=1 SV=3	TNPO3	6	4	15	4	4	104.1	5.92552e+06	1.5285e+06	3.06052e+06	2.66228e+06	3.06841e+06	392353	3.55477e+06	2.23007e+06	2.03149e+06	1.57622e+06	2.84882	1.04783	1.40521	0.859157	1.44662	0.183492	1.07196	0.721467	1.24852	0.457684	0.484135	0.071368
Q14669	E3 ubiquitin-protein ligase TRIP12 OS=Homo sapiens OX=9606 GN=TRIP12 PE=1 SV=1	TRIP12	2	3	8	3	3	220.3	729523	142536	713585	868189	619407	436514	920362	747555	457812	249873	1.55125	0.43217	1.4491	1.23919	1.29158	0.902908	1.22753	1.06966	1.24444	0.320902	0.799129	0.511058
Q6PI78	Transmembrane protein 65 OS=Homo sapiens OX=9606 GN=TMEM65 PE=1 SV=2	TMEM65	14	3	16	3	3	25.5	1.53768e+06	296587	1.92294e+06	2.22768e+06	1.35202e+06	1.02935e+06	3.23318e+06	1.14691e+06	1.03223e+06	4660874	1.0436	0.287015	1.24635	1.01484	0.899818	0.679571	1.37635	0.523787	0.895546	1.91049	1.19906	0.623346
Q96MH6	Transmembrane protein 68 OS=Homo sapiens OX=9606 GN=TMEM68 PE=2 SV=2	TMEM68	5	1	3	1	1	37.4		790440		1.58542e+06	629183	167118	473841	647310		1.42009e+06
Q9NZR1	Tropomodulin-2 OS=Homo sapiens OX=9606 GN=TMOD2 PE=1 SV=1	TMOD2	7	2	5	2	2	39.6	1.79432e+06			983400	2.48545e+06	823116	1.21593e+06	1.83743e+06	604738	2.42061e+06	1.4767			0.543254	2.00587	0.658957	0.627671	1.01757	0.636214	1.20317	0.617551	0.301621
Q16881	Thioredoxin reductase 1, cytoplasmic OS=Homo sapiens OX=9606 GN=TXNRD1 PE=1 SV=3	TXNRD1	14	6	59	5	6	70.9	5.82244e+06	2.75338e+06	6.35734e+06	8.39528e+06	3.66888e+06	5.14298e+06	7.31055e+06	7.17169e+06	4.62779e+06	8.15144e+06	1.22665	0.827118	1.27909	1.18722	0.757971	1.05398	0.966042	1.01671	1.24633	1.03719	1.008	0.822728
Q96K76	Ubiquitin carboxyl-terminal hydrolase 47 OS=Homo sapiens OX=9606 GN=USP47 PE=1 SV=3	USP47	4	4	8	4	4	157.2	520519	187341	498000	1.62097e+06	665062	834256	1.57058e+06	1.58132e+06	832619	2.25047e+06	0.616795	0.316536	0.563563	1.28931	0.772806	0.961628	1.16734	1.26091	1.26123	1.6106	1.75939	0.0273294
A0AVT1	Ubiquitin-like modifier-activating enzyme 6 OS=Homo sapiens OX=9606 GN=UBA6 PE=1 SV=1	UBA6	15	12	81	12	12	117.9	1.8004e+07	1.5402e+07	2.54367e+07	3.13562e+07	2.2018e+07	1.6982e+07	2.06694e+07	3.24382e+07	1.84606e+07	2.27982e+07	1.00781	1.22935	1.35982	1.17819	1.20863	0.924706	0.725719	1.22188	1.32099	0.770763	0.829584	0.141313
Q9BSL1	Ubiquitin-associated domain-containing protein 1 OS=Homo sapiens OX=9606 GN=UBAC1 PE=1 SV=1	UBAC1	11	4	17	4	4	45.3	6.35054e+06	1.95945e+06	3.45181e+06	2.64251e+06	3.48137e+06	2.50515e+06	1.3998e+06	1.36362e+06	4.49865e+06	1.80911e+06	2.69751	1.18679	1.40026	0.75344	1.45013	1.03512	0.372949	0.389767	2.44274	0.464117	0.628287	0.145318
Q13426	DNA repair protein XRCC4 OS=Homo sapiens OX=9606 GN=XRCC4 PE=1 SV=2	XRCC4	6	1	1	1	1	38.3	183146		187803	551698	544767
Q9Y2I8	WD repeat-containing protein 37 OS=Homo sapiens OX=9606 GN=WDR37 PE=1 SV=2	WDR37	2	1	3	1	1	54.6		653014	583539	1.01104e+06	341753	408484	896983	313416	185200	399876
Q9UPT8	Zinc finger CCCH domain-containing protein 4 OS=Homo sapiens OX=9606 GN=ZC3H4 PE=1 SV=3	ZC3H4	1	1	2	1	1	140.2	227962	340638	653950	527222	532454	350078	590263			246926
Q9UN37	Vacuolar protein sorting-associated protein 4A OS=Homo sapiens OX=9606 GN=VPS4A PE=1 SV=1	VPS4A	16	6	37	4	4	48.9	1.07144e+07	7.13758e+06	9.78608e+06	6.88698e+06	1.01991e+07	2.54154e+06	2570641	2.41458e+06	2.88919e+06	8905256	2.09361	1.98868	1.82619	0.903308	1.95431	0.48309	0.315064	0.317489	0.721684	1.05095	0.329483	0.00307022
O14972	Vacuolar protein sorting-associated protein 26C OS=Homo sapiens OX=9606 GN=VPS26C PE=1 SV=1	VPS26C	19	4	15	4	4	33	488953	359608	580764	860932	512238	965629	1.47889e+06	1.52443e+06	433556	1.74058e+06	0.684028	0.717335	0.775917	0.808455	0.702721	1.31408	1.29769	1.43507	0.775346	1.47065	1.70609	0.00296932
Q6PJI9	GATOR complex protein WDR59 OS=Homo sapiens OX=9606 GN=WDR59 PE=1 SV=2	WDR59	1	1	10	1	1	109.7	369363	88201.2	339772	399366	299581	288328	455176	378945	134372	354622
O75888	Tumor necrosis factor ligand superfamily member 13 OS=Homo sapiens OX=9606 GN=TNFSF13 PE=1 SV=1	TNFSF13	6	1	7	1	1	27.4				785940		344680	803986	569628		915104
P83876	Thioredoxin-like protein 4A OS=Homo sapiens OX=9606 GN=TXNL4A PE=1 SV=1	TXNL4A	8	1	1	1	1	16.8	282329		254541					308192		241233
P22314	Ubiquitin-like modifier-activating enzyme 1 OS=Homo sapiens OX=9606 GN=UBA1 PE=1 SV=3	UBA1	36	28	486	28	28	117.8	1.24868e+08	1.18452e+08	1.46224e+08	1.77505e+08	1.38584e+08	2.08674e+08	2.42934e+08	2.34685e+08	1.31398e+08	2.93447e+08	0.860135	1.16344	0.961929	0.820741	0.936123	1.39825	1.04962	1.08783	1.15703	1.22083	1.24697	0.0216753
P26368	Splicing factor U2AF 65 kDa subunit OS=Homo sapiens OX=9606 GN=U2AF2 PE=1 SV=4	U2AF2	15	4	69	4	4	53.5	5.39985e+06	4.66806e+06	9.40024e+06	8.13821e+06	6.04352e+06	5.27223e+06	8.67038e+06	8.9197e+06	2.36222e+06	6.8954e+06	1.02747	1.26652	1.70819	1.03943	1.12767	0.975856	1.0348	1.14209	0.574583	0.792425	0.732621	0.0708587
Q93008	Probable ubiquitin carboxyl-terminal hydrolase FAF-X OS=Homo sapiens OX=9606 GN=USP9X PE=1 SV=4	USP9X	10	19	89	9	19	290.3	1.05269e+07	9.52782e+06	11372144	1.48448e+07	8.02246e+06	1.06855e+07	1.69741e+07	1.16579e+07	1.21587e+07	1.5574e+07	1.08567	1.40112	1.12007	1.02766	0.811347	1.07199	1.09803	0.809051	1.60297	0.970077	1.01951	0.954842
Q9UI12	V-type proton ATPase subunit H OS=Homo sapiens OX=9606 GN=ATP6V1H PE=1 SV=1	ATP6V1H	17	6	32	6	6	55.8	6.09932e+06	3.12497e+06	4.99706e+06	8.09493e+06	4.93154e+06	2.16175e+06	8064071	5.82037e+06	1.58928e+06	7.75243e+06	1.45016	1.05941	1.13464	1.2919	1.1498	0.49997	1.20259	0.931204	0.483034	1.11322	0.695053	0.0681293
Q9BRT2	Ubiquinol-cytochrome-c reductase complex assembly factor 2 OS=Homo sapiens OX=9606 GN=UQCC2 PE=1 SV=1	UQCC2	13	2	11	2	2	14.9	1.12292e+06	359306	476290	481475	1.09228e+06	132698	1.82108e+06	1.38686e+06	225069	1.07483e+06	1.71946	0.784503	0.696504	0.494877	1.64014	0.197656	1.74906	1.42902	0.440557	0.994014	0.901568	0.60893
Q9H4A3	Serine/threonine-protein kinase WNK1 OS=Homo sapiens OX=9606 GN=WNK1 PE=1 SV=2	WNK1	1	3	12	2	3	250.6	1.40603e+06	1.26381e+06	1.62467e+06	2.18786e+06	1.69755e+06	1.40405e+06	3.05457e+06	5.0937e+06	2.62575e+06	2.43001e+06	0.772152	0.989642	0.852083	0.806506	0.91419	0.750056	1.05218	1.88236	1.84334	0.805987	1.46126	0.199918
Q9NRW7	Vacuolar protein sorting-associated protein 45 OS=Homo sapiens OX=9606 GN=VPS45 PE=1 SV=1	VPS45	14	6	22	6	6	65	2.65311e+06	1.48468e+06	1.57057e+06	4.46066e+06	2.39629e+06	1.87992e+06	2.50961e+06	1.85289e+06	957179	2.6271e+06	1.48278	1.18316	0.838275	1.67341	1.3133	1.02203	0.879748	0.696837	0.683846	0.886767	0.642317	0.0161459
Q93050	V-type proton ATPase 116 kDa subunit a1 OS=Homo sapiens OX=9606 GN=ATP6V0A1 PE=1 SV=3	ATP6V0A1	9	6	19	6	6	96.4	549947	1.7435e+06	1.04597e+06	1.16599e+06	267783	1.32594e+06	1.3372e+06	1.32091e+06	3.21154e+06	420413	0.555511	2.51119	1.00902	0.790583	0.265252	1.30286	0.847227	0.897855	4.14694	0.256483	1.45207	0.671579
Q969M3	Protein YIPF5 OS=Homo sapiens OX=9606 GN=YIPF5 PE=1 SV=1	YIPF5	4	1	4	1	1	28		491901	819309	514300	311030	570880	200587	654585	663109	1.41621e+06
Q15113	Procollagen C-endopeptidase enhancer 1 OS=Homo sapiens OX=9606 GN=PCOLCE PE=1 SV=2	PCOLCE	22	7	11	7	7	47.9	589814	9.30186e+06	2.1352e+07	9.87328e+06	1.36249e+07	6.09744e+06	1.30515e+07	6.42343e+06	4.28942e+06	1.31893e+07	0.0754784	1.69732	2.60948	0.848104	1.7098	0.759029	1.04761	0.55314	0.701697	1.01939	0.588005	0.896999
Q6S8J3	POTE ankyrin domain family member E OS=Homo sapiens OX=9606 GN=POTEE PE=2 SV=3	POTEE	11	8	782	1	1	121.3				1.7526e+06	981693
P28074	Proteasome subunit beta type-5 OS=Homo sapiens OX=9606 GN=PSMB5 PE=1 SV=3	PSMB5	40	9	75	9	9	28.5	1.05422e+08	8.42706e+07	1.45969e+08	8.89854e+07	1.06271e+08	2.61964e+08	2.76643e+08	4.70433e+08	2.53461e+08	3.94158e+08	0.603089	0.687408	0.797481	0.341704	0.596169	1.45779	0.992663	1.81096	1.85356	1.36186	2.47099	0.00103353
P25787	Proteasome subunit alpha type-2 OS=Homo sapiens OX=9606 GN=PSMA2 PE=1 SV=2	PSMA2	38	5	143	5	5	25.9	2.85151e+07	12321242	2.30782e+07	3.28211e+07	2.19727e+07	1.58354e+07	2.12923e+07	1.68223e+07	1.12263e+07	2.40808e+07	1.71593	1.05722	1.32628	1.32574	1.29661	0.926949	0.803669	0.681193	0.863584	0.875194	0.617485	0.000944201
Q9H2H8	Peptidyl-prolyl cis-trans isomerase-like 3 OS=Homo sapiens OX=9606 GN=PPIL3 PE=1 SV=1	PPIL3	27	4	28	4	4	18.1	3.73799e+06	3.49226e+06	4.34548e+06	4.18362e+06	3.02363e+06	5.09245e+06	2.28935e+06	4.12594e+06	3443333	9151051	1.0908	1.45312	1.21103	0.819484	0.865248	1.44557	0.419036	0.810198	1.28449	1.61283	1.02435	0.83407
Q969Q0	60S ribosomal protein L36a-like OS=Homo sapiens OX=9606 GN=RPL36AL PE=1 SV=3	RPL36AL	8	1	3	1	1	12.5		970318		1.54113e+06					2.30638e+06
P09486	SPARC OS=Homo sapiens OX=9606 GN=SPARC PE=1 SV=1	SPARC	26	6	38	6	6	34.6	3.16545e+06	5.39273e+06	3.42539e+06	9.23103e+06	3.29893e+06	4.75614e+06	1.47053e+07	9.41808e+06	1.97164e+06	8.33202e+06	0.621918	1.51075	0.642713	1.21738	0.635587	0.908982	1.81219	1.24515	0.495187	0.988686	1.17756	0.605927
Q96FX7	tRNA (adenine(58)-N(1))-methyltransferase catalytic subunit TRMT61A OS=Homo sapiens OX=9606 GN=TRMT61A PE=1 SV=1	TRMT61A	4	1	3	1	1	31.4		185828	250567			236600	426107	315848	93823.3	389164
Q9BZW5	Transmembrane 6 superfamily member 1 OS=Homo sapiens OX=9606 GN=TM6SF1 PE=1 SV=2	TM6SF1	9	3	11	3	3	41.6	1.84426e+06	419383	774834	3.45319e+06	1.86982e+06	658837	4.30155e+06	4.6983e+06	871503	4441497	0.989152	0.320729	0.39688	1.2432	0.983432	0.343734	1.44709	1.69567	0.597522	1.43874	1.40407	0.47545
Q9NNW7	Thioredoxin reductase 2, mitochondrial OS=Homo sapiens OX=9606 GN=TXNRD2 PE=1 SV=3	TXNRD2	9	2	14	1	1	56.5
P68036	Ubiquitin-conjugating enzyme E2 L3 OS=Homo sapiens OX=9606 GN=UBE2L3 PE=1 SV=1	UBE2L3	42	4	140	4	4	17.9	2.19265e+07	1.13992e+07	2.00818e+07	2.86627e+07	1.99453e+07	1.3499e+07	1.89477e+07	1.65957e+07	9.74703e+06	1.83039e+07	1.53203	1.13569	1.34001	1.3443	1.3666	0.91749	0.830397	0.780287	0.87059	0.772415	0.620837	3.66018e-05
P36543	V-type proton ATPase subunit E 1 OS=Homo sapiens OX=9606 GN=ATP6V1E1 PE=1 SV=1	ATP6V1E1	19	5	45	5	5	26.1	6.08895e+06	4.38499e+06	7.13255e+06	9.36929e+06	7.31806e+06	5.30056e+06	1.3291e+07	1.2836e+07	3.59481e+06	1.48423e+07	0.905439	0.929763	1.01291	0.935198	1.06713	0.766729	1.23967	1.28442	0.68334	1.333	1.09416	0.722631
Q9Y4E1	WASH complex subunit 2C OS=Homo sapiens OX=9606 GN=WASHC2C PE=1 SV=4	WASHC2C	7	5	23	5	5	144.8	3.73005e+06	6.12759e+06	1.50555e+07	6.01841e+06	3.65251e+06	4.29623e+06	1.87662e+07	1.69631e+07	4.74035e+06	1.51116e+07	0.494167	1.15754	1.90486	0.535207	0.474521	0.553669	1.55943	1.51226	0.802811	1.20915	1.23455	0.399643
Q9NRS6	Sorting nexin-15 OS=Homo sapiens OX=9606 GN=SNX15 PE=1 SV=1	SNX15	5	1	2	1	1	38.3	589521			131747	461935	439916	429166	214365	1.07387e+06	469582
P09936	Ubiquitin carboxyl-terminal hydrolase isozyme L1 OS=Homo sapiens OX=9606 GN=UCHL1 PE=1 SV=2	UCHL1	40	7	84	7	7	24.8	3.33352e+07	1.16687e+08	6.06414e+07	7.60012e+07	5.1827e+07	8.18302e+07	1.0948e+08	5.6777e+07	5.65472e+07	7.58255e+07	0.580254	2.89617	1.00808	0.888005	0.884658	1.38558	1.19531	0.66504	1.25826	0.797152	0.847243	0.905493
Q96Q11	CCA tRNA nucleotidyltransferase 1, mitochondrial OS=Homo sapiens OX=9606 GN=TRNT1 PE=1 SV=2	TRNT1	17	5	20	5	5	50.1	5.52492e+06	2.71018e+06	3.93162e+06	1.05155e+07	7.15265e+06	5.71101e+06	7.60691e+06	7.66702e+06	3.34991e+06	1.31519e+07	1.02704	0.718365	0.697977	1.31211	1.30386	1.03271	0.88695	0.959064	0.796046	1.47659	1.01818	0.859262
Q9NUQ7	Ufm1-specific protease 2 OS=Homo sapiens OX=9606 GN=UFSP2 PE=1 SV=3	UFSP2	29	8	32	8	8	53.2	823669	253108	1.21906e+06	4.25304e+06	1.66933e+06	1.80977e+06	5.43151e+06	4.15126e+06	825171	3.28299e+06	0.434583	0.19042	0.614264	1.50626	0.863709	0.928853	1.79751	1.47387	0.556555	1.04616	1.60781	0.163554
Q8TBC4	NEDD8-activating enzyme E1 catalytic subunit OS=Homo sapiens OX=9606 GN=UBA3 PE=1 SV=2	UBA3	31	10	88	10	10	51.8	1.06975e+07	1.15664e+07	1.50959e+07	1.74715e+07	1.22806e+07	1.08178e+07	1.88024e+07	2.18444e+07	7.76998e+06	2.61715e+07	0.877763	1.35325	1.18294	0.962285	0.988141	0.863449	0.967691	1.20613	0.814999	1.29698	0.959897	0.715575
Q9HC78	Zinc finger and BTB domain-containing protein 20 OS=Homo sapiens OX=9606 GN=ZBTB20 PE=1 SV=3	ZBTB20	3	1	3	1	1	81	243944	140751	294231	596068	166965		338236
P13693	Translationally-controlled tumor protein OS=Homo sapiens OX=9606 GN=TPT1 PE=1 SV=1	TPT1	23	3	18	3	3	19.6	3.38845e+06	3.21405e+06	3.07224e+06	1.7888e+06	1.19346e+06	2.27106e+06	2.12976e+06	2.41436e+06	1.55485e+06	3.67947e+06	1.71635	2.32136	1.48617	0.6082	0.592808	1.11902	0.676652	0.822936	1.00678	1.12564	0.706484	0.476673
P02766	Transthyretin OS=Homo sapiens OX=9606 GN=TTR PE=1 SV=1	TTR	65	7	151	7	7	15.9	9.23936e+07	5.24541e+07	7.82015e+07	3.02546e+07	4.97124e+07	6.29333e+07	1.70667e+07	1.06375e+07	8.57467e+07	2.69244e+07	2.28364	1.84864	1.84591	0.501946	1.20491	1.51311	0.264586	0.176924	2.70923	0.401923	0.659174	0.199406
P11441	Ubiquitin-like protein 4A OS=Homo sapiens OX=9606 GN=UBL4A PE=1 SV=1	UBL4A	21	3	9	3	3	17.8	1.21688e+06	792069	1.40915e+06	1.17426e+06	783527	1.15652e+06	1.74406e+06	2.09248e+06	194414	2.03395e+06	1.20889	1.12198	1.33691	0.783035	0.7633	1.11762	1.08675	1.39881	0.246893	1.22036	0.972442	0.670155
O75379	Vesicle-associated membrane protein 4 OS=Homo sapiens OX=9606 GN=VAMP4 PE=1 SV=2	VAMP4	10	1	1	1	1	16.4	709747	1101368	965835	1387929	896844	1.67866e+06	2.09533e+06	2540881	1.24805e+06	1.84222e+06
Q2M389	WASH complex subunit 4 OS=Homo sapiens OX=9606 GN=WASHC4 PE=1 SV=2	WASHC4	5	4	8	4	4	136.3		177719	181528	733190	298577	478955	1.13823e+06	509397		1.09362e+06		0.550187	0.376395	1.06853	0.635697	1.01155	1.55006	0.744229		1.43405	1.80169	0.064821
Q9H1Z4	WD repeat-containing protein 13 OS=Homo sapiens OX=9606 GN=WDR13 PE=1 SV=2	WDR13	2	1	6	1	1	53.7	1.00203e+06		319250	1.53281e+06	598924	589105	1.45353e+06	565218	265896	350031
Q9BTM9	Ubiquitin-related modifier 1 OS=Homo sapiens OX=9606 GN=URM1 PE=1 SV=1	URM1	13	1	3	1	1	11.4	2.0105e+06		2.02683e+06	1.58344e+06	1.93885e+06		990711	1.55525e+06	701124	1.58566e+06
Q9H7D7	WD repeat-containing protein 26 OS=Homo sapiens OX=9606 GN=WDR26 PE=1 SV=3	WDR26	3	2	9	2	2	72.1	573258	531464	419101	753762	1.01227e+06	771894	654554	623409	356546	1.05116e+06	1.06323	1.40552	0.742344	0.938408	1.8411	1.39264	0.76147	0.778055	0.845348	1.17749	0.827129	0.419818
Q9UBQ0	Vacuolar protein sorting-associated protein 29 OS=Homo sapiens OX=9606 GN=VPS29 PE=1 SV=1	VPS29	35	5	32	5	5	20.5	3.76824e+06	1.927e+06	1.74893e+06	6.13487e+06	3.30404e+06	8.5045e+06	1.0769e+07	1.35779e+07	3.87201e+06	1.13158e+07	0.726372	0.529651	0.321961	0.793792	0.624554	1.59468	1.30204	1.76122	0.954117	1.3174	2.31265	0.00194857
Q00341	Vigilin OS=Homo sapiens OX=9606 GN=HDLBP PE=1 SV=2	HDLBP	10	9	36	9	9	141.4	1.74944e+06	1.77417e+06	2.27663e+06	3.65504e+06	1973341	2.67702e+06	6.65829e+06	4.40422e+06	1.76239e+06	5.28845e+06	0.67952	0.982616	0.84451	0.952962	0.751639	1.01148	1.62217	1.15115	0.875082	1.24063	1.40113	0.031688
O75351	Vacuolar protein sorting-associated protein 4B OS=Homo sapiens OX=9606 GN=VPS4B PE=1 SV=2	VPS4B	25	8	53	6	8	49.3	7.46792e+06	3.42434e+06	5.71285e+06	9.04245e+06	7.28055e+06	6.79065e+06	8.19357e+06	8.99113e+06	4.82652e+06	1.05775e+07	1.2925	0.845074	0.944264	1.0505	1.23566	1.14326	0.889478	1.04714	1.06785	1.10567	0.97865	0.893457
O00233	26S proteasome non-ATPase regulatory subunit 9 OS=Homo sapiens OX=9606 GN=PSMD9 PE=1 SV=3	PSMD9	19	4	28	4	4	24.7	5.15736e+06	5625973	2.8961e+06	5.64423e+06	4.90522e+06	8.22034e+06	7.17017e+06	1.06112e+07	7.97346e+06	8.25056e+06	0.971219	1.51068	0.52085	0.713467	0.905841	1.50585	0.846934	1.34467	1.91946	0.93839	1.41826	0.153001
Q9NTZ6	RNA-binding protein 12 OS=Homo sapiens OX=9606 GN=RBM12 PE=1 SV=1	RBM12	7	6	17	6	6	97.3	1.33333e+06	1.59585e+06	3.2275e+06	6714213	3.20604e+06	3.6801e+06	7.23762e+06	6.20099e+06	2.95087e+06	7.16456e+06	0.385261	0.657498	0.890616	1.30224	0.908425	1.03438	1.31172	1.20569	1.08996	1.2503	1.42181	0.0758682
P49756	RNA-binding protein 25 OS=Homo sapiens OX=9606 GN=RBM25 PE=1 SV=3	RBM25	3	3	15	3	3	100.1	1.0906e+06	825725	1.51189e+06	2.33605e+06	1.5522e+06	1279512	2.09429e+06	1.60201e+06	496829	595246	1.01972	1.10088	1.35004	1.46615	1.42321	1.16377	1.22824	1.00796	0.593838	0.336143	0.680809	0.0989911
Q5T160	Probable arginine--tRNA ligase, mitochondrial OS=Homo sapiens OX=9606 GN=RARS2 PE=1 SV=1	RARS2	2	1	1	1	1	65.5			262818			78642	280535			209044
Q9UGI8	Testin OS=Homo sapiens OX=9606 GN=TES PE=1 SV=1	TES	23	8	31	8	8	48	1.52071e+06	3.02581e+06	1.55176e+06	3.17882e+06	1.68515e+06	7.95963e+06	7.19313e+06	1.22776e+07	1.81848e+06	1.04813e+07	0.375421	1.06512	0.365854	0.526768	0.407958	1.91148	1.11384	2.0396	0.573885	1.56278	2.62723	0.0136078
Q9BU02	Thiamine-triphosphatase OS=Homo sapiens OX=9606 GN=THTPA PE=1 SV=3	THTPA	31	6	16	6	6	25.6	3.27578e+06	981148	3.14851e+06	3.57132e+06	2.72076e+06	2.42173e+06	3707786	7.29604e+06		8.393e+06	1.03884	0.443663	0.953556	0.760223	0.846111	0.74707	0.737527	1.55697		1.60753	1.43761	0.234859
Q9P016	Thymocyte nuclear protein 1 OS=Homo sapiens OX=9606 GN=THYN1 PE=1 SV=1	THYN1	11	3	43	3	3	25.7	7.27678e+06	2.66203e+06	9.0162e+06	9.83644e+06	6.04985e+06	4.58818e+06	1.03731e+07	1.04293e+07	5.56139e+06	9.12689e+06	1.2155	0.634038	1.4383	1.1029	0.99098	0.745521	1.08681	1.17228	1.18753	0.920766	0.950052	0.855272
Q9H3H9	Transcription elongation factor A protein-like 2 OS=Homo sapiens OX=9606 GN=TCEAL2 PE=2 SV=1	TCEAL2	4	1	3	1	1	25.8	176828	298639		490256	487355	569270	908694	562281	758551	650427
Q9NUY8	TBC1 domain family member 23 OS=Homo sapiens OX=9606 GN=TBC1D23 PE=1 SV=3	TBC1D23	2	1	3	1	1	78.3				359624		257961	255181	180179		169285
Q9BUF5	Tubulin beta-6 chain OS=Homo sapiens OX=9606 GN=TUBB6 PE=1 SV=1	TUBB6	40	15	513	7	7	49.8	1.52002e+06	4.67884e+06	5.95892e+06	4.41269e+06	2.86727e+06	7.06931e+06	1.02517e+07	8.0873e+06	1.98576e+06	9.49498e+06	0.337714	1.48226	1.26438	0.658087	0.624701	1.52785	1.42865	1.2091	0.563989	1.2741	1.37474	0.251933
Q15654	Thyroid receptor-interacting protein 6 OS=Homo sapiens OX=9606 GN=TRIP6 PE=1 SV=3	TRIP6	28	7	68	7	7	50.3	8.42515e+06	9.40615e+06	7.5341e+06	1.29701e+07	8.34209e+06	1.20501e+07	3.22104e+07	2.21652e+07	9.53845e+06	3.20657e+07	0.681523	1.08493	0.582028	0.704248	0.661733	0.948196	1.63429	1.20652	0.986335	1.56659	1.70736	0.00876068
Q6PGP7	Tetratricopeptide repeat protein 37 OS=Homo sapiens OX=9606 GN=TTC37 PE=1 SV=1	TTC37	12	13	45	13	13	175.4	4.7093e+06	2.15134e+06	4.47996e+06	7.08577e+06	4.46266e+06	2604907	4.73537e+06	3.46607e+06	1.46216e+06	5.90615e+06	1.4352	0.934873	1.30389	1.44952	1.33369	0.772241	0.905193	0.710811	0.569633	1.08711	0.626432	0.00770088
Q93009	Ubiquitin carboxyl-terminal hydrolase 7 OS=Homo sapiens OX=9606 GN=USP7 PE=1 SV=2	USP7	19	14	67	14	14	128.2	7.98031e+06	2.91607e+06	7.00701e+06	1.22365e+07	7.88353e+06	4.92637e+06	5.9409e+06	5.10667e+06	4.76685e+06	5.19175e+06	1.56154	0.813613	1.30941	1.60721	1.51272	0.9377	0.729149	0.672406	1.19236	0.613561	0.609183	0.0217982
Q9P0L0	Vesicle-associated membrane protein-associated protein A OS=Homo sapiens OX=9606 GN=VAPA PE=1 SV=3	VAPA	24	5	82	4	4	27.9	3.68781e+06	4.02968e+06	3.85745e+06	5.50302e+06	4.55585e+06	2.72457e+06	6.3928e+06	1.06734e+07	2.1375e+06	9.87862e+06	0.863598	1.34555	0.862685	0.865015	1.0462	0.620647	0.938998	1.68192	0.639872	1.39717	1.05931	0.97557
P45880	Voltage-dependent anion-selective channel protein 2 OS=Homo sapiens OX=9606 GN=VDAC2 PE=1 SV=2	VDAC2	52	11	288	11	11	31.5	1.03972e+08	5.03209e+07	1.01527e+08	1.55399e+08	9.93194e+07	5.7154e+07	1.55323e+08	1.01449e+08	5.66317e+07	1.33989e+08	1.28182	0.884601	1.19537	1.286	1.20075	0.68543	1.2011	0.84163	0.892517	0.997684	0.789661	0.0679996
O76024	Wolframin OS=Homo sapiens OX=9606 GN=WFS1 PE=1 SV=2	WFS1	24	16	243	16	16	100.2	4.22684e+07	2.93848e+07	4.01568e+07	8.23811e+07	3.25531e+07	3.4638e+07	5.6727e+07	6.04988e+07	3.48473e+07	6.49456e+07	1.1057	1.09605	1.00321	1.44654	0.835064	0.881412	0.930772	1.06495	1.16529	1.02608	0.923804	0.521409
Q9UEU0	Vesicle transport through interaction with t-SNAREs homolog 1B OS=Homo sapiens OX=9606 GN=VTI1B PE=1 SV=3	VTI1B	14	2	3	2	2	26.7	416359			702994	568329		2.42187e+06	291857		1.40868e+06	0.538086			0.609839	0.720257		1.9632	0.253813		1.09953	1.77528	0.672048
Q9Y3S1	Serine/threonine-protein kinase WNK2 OS=Homo sapiens OX=9606 GN=WNK2 PE=1 SV=4	WNK2	1	2	11	1	1	242.5
Q7Z3J2	VPS35 endosomal protein-sorting factor-like OS=Homo sapiens OX=9606 GN=VPS35L PE=1 SV=2	VPS35L	11	8	35	8	8	109.5	1.86844e+06	1.45293e+06	2.21022e+06	5.71717e+06	1.84708e+06	2.71198e+06	4.57888e+06	4.97824e+06	1.92573e+06	4.27954e+06	0.740654	0.821239	0.836725	1.52124	0.718004	1.04575	1.13848	1.32792	0.975834	1.02458	1.1886	0.194633
O15498	Synaptobrevin homolog YKT6 OS=Homo sapiens OX=9606 GN=YKT6 PE=1 SV=1	YKT6	33	6	57	6	6	22.4	2.74873e+06	6.13819e+06	4364496	5.00535e+06	5.09424e+06	3.83052e+06	4.67762e+06	5.49874e+06	3.68513e+06	7.02178e+06	0.715682	2.27884	1.08525	0.874787	1.30068	0.970172	0.763911	0.96341	1.22655	1.10419	0.803843	0.511477
Q9BVC6	Transmembrane protein 109 OS=Homo sapiens OX=9606 GN=TMEM109 PE=1 SV=1	TMEM109	5	1	31	1	1	26.2	4.96743e+06	4.0712e+06	8.55619e+06	7.10348e+06	5.96535e+06	5.89618e+06	8.33774e+06	7.00358e+06	4.7012e+06	9.62081e+06
Q9BZL1	Ubiquitin-like protein 5 OS=Homo sapiens OX=9606 GN=UBL5 PE=1 SV=1	UBL5	21	2	5	2	2	8.5	7.21677e+06	1.02176e+07	1.35861e+07	8.69637e+06	9.96829e+06	3.03056e+07	45311672	4.88072e+07		30201018	0.397841	0.803158	0.715269	0.321799	0.538879	1.62515	1.56678	1.81055		1.00554	2.70442	0.00263266
O95858	Tetraspanin-15 OS=Homo sapiens OX=9606 GN=TSPAN15 PE=1 SV=1	TSPAN15	4	1	2	1	1	33.1				2.14156e+06		1.01128e+06	845899		829269	2.90022e+06
O75386	Tubby-related protein 3 OS=Homo sapiens OX=9606 GN=TULP3 PE=1 SV=2	TULP3	2	1	52	1	1	49.6	3.12995e+07	1.25849e+08	1.19237e+08	7.41903e+07	1.05036e+08	5.83391e+07	86872006	6.73771e+07	3.34753e+07	9.27941e+07
Q9BQB6	Vitamin K epoxide reductase complex subunit 1 OS=Homo sapiens OX=9606 GN=VKORC1 PE=1 SV=1	VKORC1	8	1	9	1	1	18.2	3.12654e+06	2.35853e+06	3.393e+06	2.6923e+06		1.78896e+06	2.27176e+06	2.84195e+06	2.7315e+06	2.7124e+06
O43264	Centromere/kinetochore protein zw10 homolog OS=Homo sapiens OX=9606 GN=ZW10 PE=1 SV=3	ZW10	6	3	11	3	3	88.8	1.26608e+06	174839	280396	915118	987102	175936	437837	371382	189875	628742	2.91938	0.574852	0.617465	1.41641	2.23201	0.394628	0.633248	0.576251	0.559684	0.875616	0.391673	0.0615994
O43149	Zinc finger ZZ-type and EF-hand domain-containing protein 1 OS=Homo sapiens OX=9606 GN=ZZEF1 PE=1 SV=6	ZZEF1	2	5	8	5	5	330.9	368299	312512	164259	697972	211390	319965	982084	392972	174001	802693	1.04133	1.25992	0.443535	1.32467	0.586107	0.880024	1.74168	0.747672	0.628903	1.37072	1.15324	0.603718
Q15029	116 kDa U5 small nuclear ribonucleoprotein component OS=Homo sapiens OX=9606 GN=EFTUD2 PE=1 SV=1	EFTUD2	14	11	90	10	10	109.4	5.8097e+06	3.01166e+06	1.15582e+07	9.9366e+06	6.43683e+06	7.19427e+06	8.98801e+06	9.80625e+06	3.19978e+06	1.20219e+07	0.932563	0.689314	1.77184	1.07064	1.01321	1.12335	0.904939	1.05923	0.656582	1.16549	0.896308	0.673361
Q9BRG1	Vacuolar protein-sorting-associated protein 25 OS=Homo sapiens OX=9606 GN=VPS25 PE=1 SV=1	VPS25	31	5	27	5	5	20.7	3.04951e+06	1.22423e+06	924693	3.56572e+06	2.40676e+06	1.04153e+06	3.13034e+06	3.77024e+06	95446.7	2.37411e+06	1.76824	1.01218	0.512057	1.38784	1.36851	0.587473	1.1385	1.4711	0.0707483	0.831425	0.677692	0.276368
Q9H270	Vacuolar protein sorting-associated protein 11 homolog OS=Homo sapiens OX=9606 GN=VPS11 PE=1 SV=1	VPS11	1	1	1	1	1	107.8				661752		377886	682182	568628		334145
Q9BTA9	WW domain-containing adapter protein with coiled-coil OS=Homo sapiens OX=9606 GN=WAC PE=1 SV=3	WAC	3	1	1	1	1	70.7							239192	196699	414003	300744
Q86UX7	Fermitin family homolog 3 OS=Homo sapiens OX=9606 GN=FERMT3 PE=1 SV=1	FERMT3	8	3	7	3	3	75.9	439570	707750	346601	528630	325162	735892	1.245e+06	145072	834688	68545.6	1.02308	2.34881	0.770408	0.825873	0.74214	1.66609	1.81753	0.227209	2.48342	0.0963544	1.10162	0.588463
P46937	Transcriptional coactivator YAP1 OS=Homo sapiens OX=9606 GN=YAP1 PE=1 SV=2	YAP1	2	1	1	1	1	54.4								654693
Q9Y2W2	WW domain-binding protein 11 OS=Homo sapiens OX=9606 GN=WBP11 PE=1 SV=1	WBP11	4	2	13	2	2	70	303797	170353	357321	355224	148185	505338	701285	727622		422679	0.926835	0.741063	1.04108	0.727448	0.443329	1.4997	1.34197	1.49377		0.778824	1.64774	0.0512824
Q96JP5	E3 ubiquitin-protein ligase ZFP91 OS=Homo sapiens OX=9606 GN=ZFP91 PE=1 SV=1	ZFP91	2	1	1	1	1	63.4
O14561	Acyl carrier protein, mitochondrial OS=Homo sapiens OX=9606 GN=NDUFAB1 PE=1 SV=3	NDUFAB1	15	3	38	3	3	17.4	4.30358e+06	3.16081e+06	5.83951e+06	9.83084e+06	7.3112e+06	3.96555e+06	5.6825e+06	1.14784e+07	2.76751e+06	1.5093e+07	0.775673	0.812333	1.00516	1.18938	1.29224	0.695275	0.64242	1.39217	0.637649	1.64299	0.987335	0.735333
P02763	Alpha-1-acid glycoprotein 1 OS=Homo sapiens OX=9606 GN=ORM1 PE=1 SV=1	ORM1	33	6	159	4	4	23.5	2.77193e+07	3.1305e+07	1.8931e+07	1.29663e+07	2.14395e+07	2.82086e+07	3.04681e+06	3.51321e+06	7.78288e+07	1.39934e+07	1.45173	2.33778	0.946863	0.455827	1.10109	1.43711	0.100087	0.123814	5.21061	0.442627	1.16223	0.381874
P01009	Alpha-1-antitrypsin OS=Homo sapiens OX=9606 GN=SERPINA1 PE=1 SV=3	SERPINA1	49	20	496	20	20	46.7	3.87156e+08	3.33518e+08	1.49397e+08	1.11719e+08	2.37369e+08	4.03187e+08	6.63691e+07	9.06038e+07	8.7283e+08	150723380	1.72861	2.12333	0.637032	0.334827	1.0393	1.75114	0.185869	0.272219	4.98179	0.406446	1.29581	0.678655
Q9NUJ1	Palmitoyl-protein thioesterase ABHD10, mitochondrial OS=Homo sapiens OX=9606 GN=ABHD10 PE=1 SV=1	ABHD10	21	5	46	5	5	33.9	1.83673e+07	6.4462e+06	1.39237e+07	2.31367e+07	14741722	8.6824e+06	1.56787e+07	12549345	1.18053e+07	2.16448e+07	1.56391	0.782633	1.13222	1.32236	1.23089	0.719137	0.837353	0.719034	1.28496	1.11309	0.774794	0.154886
Q8IZP0	Abl interactor 1 OS=Homo sapiens OX=9606 GN=ABI1 PE=1 SV=4	ABI1	9	4	13	2	2	55		361836	623395	434215	464601		1.32703e+06	749021		652450		0.979874	1.13069	0.553551	0.86528		1.58082	0.957252		0.748393	1.24156	0.475625
Q13362	Serine/threonine-protein phosphatase 2A 56 kDa regulatory subunit gamma isoform OS=Homo sapiens OX=9606 GN=PPP2R5C PE=1 SV=3	PPP2R5C	7	3	7	2	2	61				1.16247e+06	396073		412565	230788		323171				1.93363	0.962482		0.641263	0.384845		0.483677	0.347543	0.0508309
P43251	Biotinidase OS=Homo sapiens OX=9606 GN=BTD PE=1 SV=2	BTD	7	3	30	3	3	61.1	2.75596e+06	7.1519e+06	8.27135e+06	5.86638e+06	7695916	3416320	3.30143e+06	4.10427e+06	2.10131e+06	5.98328e+06	0.680965	2.51976	1.95181	0.972975	1.86473	0.821133	0.511663	0.682414	0.663721	0.892897	0.447024	0.0258422
P30153	Serine/threonine-protein phosphatase 2A 65 kDa regulatory subunit A alpha isoform OS=Homo sapiens OX=9606 GN=PPP2R1A PE=1 SV=4	PPP2R1A	46	20	262	20	20	65.3	3.5134e+07	3.04313e+07	3.4434e+07	5.15223e+07	3.9994e+07	4.83115e+07	6.95335e+07	5.99689e+07	4.26089e+07	6.07298e+07	0.930219	1.14885	0.870674	0.915659	1.03838	1.24426	1.15474	1.06843	1.44212	0.971115	1.19921	0.0668929
P61221	ATP-binding cassette sub-family E member 1 OS=Homo sapiens OX=9606 GN=ABCE1 PE=1 SV=1	ABCE1	9	5	17	5	5	67.3	1.90656e+06	2.85387e+06	3.94429e+06	5.30776e+06	3.31103e+06	1.99196e+06	6.31132e+06	3.40082e+06	7.05835e+06	6.76991e+06	0.556744	1.1883	1.09997	1.04039	0.948138	0.565834	1.15599	0.668265	2.63482	1.19398	1.28661	0.678008
P46952	3-hydroxyanthranilate 3,4-dioxygenase OS=Homo sapiens OX=9606 GN=HAAO PE=1 SV=2	HAAO	45	12	166	12	12	32.5	2.51919e+07	9.76704e+06	1.8845e+07	5.63084e+07	2.69415e+07	4.66787e+07	5.03467e+07	8.00722e+07	2.55481e+07	5.73405e+07	0.794039	0.438965	0.567265	1.19133	0.832733	1.43121	0.995364	1.69833	1.0294	1.09157	1.63319	0.030501
P31937	3-hydroxyisobutyrate dehydrogenase, mitochondrial OS=Homo sapiens OX=9606 GN=HIBADH PE=1 SV=2	HIBADH	27	8	45	8	8	35.3	3.21886e+06	7.73139e+06	4.87827e+06	8.23326e+06	6.45604e+06	2.34614e+06	1.32589e+07	6.56238e+06	4.91073e+06	5.75447e+06	0.635867	2.17775	0.920323	1.09173	1.25065	0.45084	1.64287	0.872342	1.24009	0.686563	0.805209	0.468275
Q13515	Phakinin OS=Homo sapiens OX=9606 GN=BFSP2 PE=1 SV=1	BFSP2	67	24	277	24	24	45.9	5.54183e+07	3.94911e+08	3.75129e+07	1.44137e+08	5.06121e+07	2.72409e+07	66242499	4.60337e+07	3.0072e+07	5.29032e+07	0.766264	7.78595	0.495354	1.33777	0.686253	0.366397	0.574504	0.428314	0.531535	0.441793	0.211581	0.0863799
P49419	Alpha-aminoadipic semialdehyde dehydrogenase OS=Homo sapiens OX=9606 GN=ALDH7A1 PE=1 SV=5	ALDH7A1	33	13	240	13	13	58.5	3.72756e+07	1.59515e+07	3.15551e+07	4.36409e+07	3.69875e+07	2.91282e+07	5.19088e+07	5.26822e+07	2.86013e+07	5.30474e+07	1.22509	0.747532	0.990425	0.962756	1.19207	0.931234	1.07007	1.16511	1.20163	1.05297	1.05923	0.508088
Q9UKV3	Apoptotic chromatin condensation inducer in the nucleus OS=Homo sapiens OX=9606 GN=ACIN1 PE=1 SV=2	ACIN1	6	5	9	5	5	151.8	2.0831e+06	56448.7	253944	1.48665e+06	1.9551e+06	617469	2.45987e+06	1.56456e+06	2425530	982901	1.87742	0.0725423	0.218574	0.899372	1.72792	0.541339	1.39057	0.948863	2.79448	0.535021	1.29493	0.399331
P31946	14-3-3 protein beta/alpha OS=Homo sapiens OX=9606 GN=YWHAB PE=1 SV=3	YWHAB	61	13	284	6	7	28.1	1.66754e+07	1.95096e+07	2.66225e+07	2.27675e+07	1.42075e+07	2.78594e+07	5.17076e+07	5.82333e+07	2.58257e+07	5.55865e+07	0.654195	1.09135	0.997444	0.599551	0.546578	1.06318	1.27238	1.53731	1.29517	1.31708	1.6675	0.00708175
P62258	14-3-3 protein epsilon OS=Homo sapiens OX=9606 GN=YWHAE PE=1 SV=1	YWHAE	74	19	742	16	20	29.2	3.91248e+08	2.74223e+08	3.76822e+08	4.37746e+08	3.32261e+08	3.91331e+08	6.55759e+08	4.74674e+08	2.93895e+08	6.21247e+08	1.15228	1.15159	1.05987	0.865384	0.9596	1.12113	1.21138	0.940725	1.10648	1.10505	1.05705	0.423595
P27348	14-3-3 protein theta OS=Homo sapiens OX=9606 GN=YWHAQ PE=1 SV=1	YWHAQ	53	13	313	7	8	27.7	5.96168e+07	5.45311e+07	6.62046e+07	7.91639e+07	4.10272e+07	3.50036e+07	1.26203e+08	1.17557e+08	5.62614e+07	5.70126e+07	1.07724	1.405	1.14246	0.960177	0.726975	0.615262	1.43035	1.4294	1.29956	0.622193	1.01599	0.883325
Q5TH69	Brefeldin A-inhibited guanine nucleotide-exchange protein 3 OS=Homo sapiens OX=9606 GN=ARFGEF3 PE=1 SV=3	ARFGEF3	1	1	10	1	1	240.5	1.40953e+06	440239	1.12097e+06	2.05676e+06	1.61117e+06	1.2423e+06	2.32105e+06	2.39737e+06	797943	1.7348e+06
P01011	Alpha-1-antichymotrypsin OS=Homo sapiens OX=9606 GN=SERPINA3 PE=1 SV=2	SERPINA3	28	11	155	11	11	47.6	1.46183e+08	1.59865e+08	1.97992e+08	2.28738e+08	2.08169e+08	2.73872e+08	2.95305e+08	2.86911e+08	2.58458e+08	3.67944e+08	0.754884	1.17713	0.976424	0.792869	1.05415	1.37573	0.956499	0.99699	1.70615	1.14756	1.30018	0.100884
P49902	Cytosolic purine 5'-nucleotidase OS=Homo sapiens OX=9606 GN=NT5C2 PE=1 SV=1	NT5C2	4	2	7	2	2	64.9	794542	434062	1.3652e+06	886551	512302	893566	672850	1.03109e+06	625456	1.44687e+06	1.14786	0.894149	1.88355	0.859718	0.725776	1.25575	0.609707	1.00237	1.15508	1.26245	0.959045	0.945987
P35858	Insulin-like growth factor-binding protein complex acid labile subunit OS=Homo sapiens OX=9606 GN=IGFALS PE=1 SV=1	IGFALS	11	5	12	5	5	66	2.29334e+06	286112	862640			2.1883e+06	203683		5.08904e+06	132237	1.81723	0.323268	0.652798			1.68675	0.101234		5.15489	0.0632853	1.88116	0.749944
Q9UEY8	Gamma-adducin OS=Homo sapiens OX=9606 GN=ADD3 PE=1 SV=1	ADD3	4	2	2	2	2	79.1	189060	281276	308497	434196	216819	337071	1.83831e+06	1.74621e+06		2.22165e+06	0.281179	0.596489	0.438172	0.433461	0.316218	0.487651	1.71488	1.7476		1.99558	3.5982	0.00838964
P07311	Acylphosphatase-1 OS=Homo sapiens OX=9606 GN=ACYP1 PE=1 SV=2	ACYP1	25	2	3	2	2	11.3	662471		433956	730595	723188	389867	418200			531236	1.49205		0.93341	1.10452	1.59725	0.854156	0.590789			0.72263	0.563676	0.0234645
Q9BT30	Alpha-ketoglutarate-dependent dioxygenase alkB homolog 7, mitochondrial OS=Homo sapiens OX=9606 GN=ALKBH7 PE=1 SV=1	ALKBH7	11	1	2	1	1	24.5
P63261	Actin, cytoplasmic 2 OS=Homo sapiens OX=9606 GN=ACTG1 PE=1 SV=1	ACTG1	68	19	2335	8	24	41.8	2.0875e+09	2.0039e+09	3.06693e+09	3.39323e+09	2.63194e+09	2.81368e+09	3.69129e+09	3.59572e+09	2.32852e+09	4.74322e+09	0.860593	1.17797	1.20749	0.938997	1.06402	1.12836	0.954508	0.99751	1.22714	1.18101	1.04562	0.568296
Q9Y4W6	AFG3-like protein 2 OS=Homo sapiens OX=9606 GN=AFG3L2 PE=1 SV=2	AFG3L2	17	11	80	10	10	88.5	1.07283e+07	5.74099e+07	7.95417e+07	2.65183e+07	2.20507e+07	1.28315e+08	1.69479e+08	9.14128e+07	6.89614e+07	1.47812e+08	0.167359	1.277	1.18501	0.277678	0.337321	1.94715	1.6583	0.959585	1.3752	1.39263	2.26019	0.0312148
P10109	Adrenodoxin, mitochondrial OS=Homo sapiens OX=9606 GN=FDX1 PE=1 SV=1	FDX1	11	1	3	1	1	19.4				483446	211608	128943	167767	174899		609946
P35611	Alpha-adducin OS=Homo sapiens OX=9606 GN=ADD1 PE=1 SV=2	ADD1	18	9	65	8	9	80.9	1.0776e+07	1.17637e+07	2.01997e+07	9.60467e+06	9.36035e+06	1.25834e+07	9.95615e+06	1.0848e+07	2.00334e+07	1.35909e+07	1.0477	1.63084	1.87558	0.626822	0.892437	1.1901	0.60716	0.709725	2.48989	0.79807	0.954155	0.73514
P35612	Beta-adducin OS=Homo sapiens OX=9606 GN=ADD2 PE=1 SV=3	ADD2	11	7	36	6	6	80.8	7.86068e+06	6.34868e+06	4.06634e+06	5.63373e+06	5.0715e+06	3271557	1317629	735711	1.10881e+07	576663	2.13991	2.46436	1.05718	1.02946	1.35387	0.866348	0.224987	0.134773	3.85865	0.0948129	0.643843	0.0944451
Q9Y672	Dolichyl pyrophosphate Man9GlcNAc2 alpha-1,3-glucosyltransferase OS=Homo sapiens OX=9606 GN=ALG6 PE=1 SV=2	ALG6	3	1	5	1	1	58.1	526387		161620	490592	352737	249333	401826	434014	256956
P16152	Carbonyl reductase [NADPH] 1 OS=Homo sapiens OX=9606 GN=CBR1 PE=1 SV=3	CBR1	70	15	855	15	15	30.4	5.59454e+08	4.25818e+08	6.34452e+08	5.83295e+08	5.38507e+08	4.74469e+08	8.53492e+08	1002827746	3.65305e+08	9.33131e+08	1.09898	1.19271	1.19023	0.769118	1.03734	0.906641	1.05161	1.32559	0.917325	1.10708	1.00376	0.955538
P36405	ADP-ribosylation factor-like protein 3 OS=Homo sapiens OX=9606 GN=ARL3 PE=1 SV=2	ARL3	50	7	192	7	7	20.4	9700391	3.19467e+07	2.67538e+07	3.05399e+07	2.4734e+07	2.77305e+07	2.56502e+07	2.31709e+07	6.4164e+06	2.90872e+07	0.514979	2.41831	1.35642	1.0883	1.28765	1.43206	0.854125	0.827758	0.435447	0.932635	0.672405	0.296271
O14744	Protein arginine N-methyltransferase 5 OS=Homo sapiens OX=9606 GN=PRMT5 PE=1 SV=4	PRMT5	22	11	55	11	11	72.6	5.44982e+06	5.78791e+06	5.46656e+06	5.59023e+06	4.65627e+06	7.06982e+06	8.92287e+06	9.10638e+06	4.60285e+06	9.19907e+06	1.03569	1.5684	0.992135	0.71311	0.86774	1.30695	1.06361	1.16454	1.11819	1.05585	1.10277	0.365876
P20851	C4b-binding protein beta chain OS=Homo sapiens OX=9606 GN=C4BPB PE=1 SV=1	C4BPB	7	1	2	1	1	28.3	669711		760625	842333	475595		406565	369805	694464
P02649	Apolipoprotein E OS=Homo sapiens OX=9606 GN=APOE PE=1 SV=1	APOE	39	11	93	11	11	36.1	2.80532e+07	1.59968e+07	1.38068e+07	6.68865e+06	1.32467e+07	3.15257e+07	1.8807e+07	1.72931e+07	5.07514e+07	4.30003e+07	1.46788	1.19351	0.689941	0.234924	0.679704	1.60464	0.617248	0.608894	3.39469	1.35891	1.77788	0.272597
P18085	ADP-ribosylation factor 4 OS=Homo sapiens OX=9606 GN=ARF4 PE=1 SV=3	ARF4	51	7	210	4	8	20.5	4.26016e+07	3.51152e+07	3.80798e+07	5.49386e+07	3.28917e+07	3.29984e+07	6.04854e+07	4.15644e+07	3.14801e+07	5.09741e+07	1.26597	1.48792	1.0807	1.09587	0.958494	0.953884	1.12741	0.831153	1.19586	0.914871	0.852982	0.160675
Q76M96	Coiled-coil domain-containing protein 80 OS=Homo sapiens OX=9606 GN=CCDC80 PE=1 SV=1	CCDC80	10	7	9	7	7	108.1		12473140	1.48761e+07	4571346	5868675	6.79655e+06	4.52404e+06	5932761		6566537		2.89016	2.30864	0.498636	0.935199	1.07436	0.461123	0.648749		0.644476	0.426484	0.177349
P62330	ADP-ribosylation factor 6 OS=Homo sapiens OX=9606 GN=ARF6 PE=1 SV=2	ARF6	27	4	17	4	4	20.1	1.94817e+06	1.1899e+06	1.22079e+06	2.7454e+06	1.36359e+06	648464	1.42528e+06	1.87789e+06		2.92918e+06	1.4296	1.24504	0.855529	1.3523	0.981238	0.462888	0.656022	0.927294		1.2982	0.712947	0.12414
Q9BZZ5	Apoptosis inhibitor 5 OS=Homo sapiens OX=9606 GN=API5 PE=1 SV=3	API5	7	3	17	3	3	59	1.70766e+06	858910	1.87356e+06	3.28166e+06	2358393	2.76078e+06	5.60725e+06	4.67592e+06	848544	4.95946e+06	0.738646	0.529747	0.773947	0.952814	1.00036	1.16163	1.5213	1.36101	0.469194	1.29562	1.45382	0.214616
Q9Y259	Choline/ethanolamine kinase OS=Homo sapiens OX=9606 GN=CHKB PE=1 SV=3	CHKB	4	1	1	1	1	45.2	910869		1.39318e+06	315780		562337	450229			768763
P63010	AP-2 complex subunit beta OS=Homo sapiens OX=9606 GN=AP2B1 PE=1 SV=1	AP2B1	41	31	284	17	32	104.5	2.49659e+07	2.99005e+07	3.95687e+07	5.57417e+07	4.05961e+07	3.81893e+07	6.46997e+07	6.04634e+07	2.26977e+07	5.63609e+07	0.721257	1.23171	1.0917	1.08094	1.15009	1.07322	1.1724	1.17543	0.838239	0.983402	0.993743	0.984831
Q9Y6K0	Choline/ethanolaminephosphotransferase 1 OS=Homo sapiens OX=9606 GN=CEPT1 PE=1 SV=1	CEPT1	3	1	6	1	1	46.5	2148187	569640	1.76204e+06	1.51091e+06	1.59242e+06	1.14168e+06	1818921	1.25384e+06	419745	1.98904e+06
O14617	AP-3 complex subunit delta-1 OS=Homo sapiens OX=9606 GN=AP3D1 PE=1 SV=1	AP3D1	13	11	55	11	11	130.1	2.24234e+06	3.19742e+06	2.55395e+06	6.27069e+06	3.92334e+08	7.1917e+06	8.28496e+06	8.90723e+06	2.17087e+06	5.31932e+06	0.0639992	0.130125	0.0696137	0.120135	10.9808	0.199668	0.148318	0.171071	0.0792044	0.0916937	0.0607107	0.554847
P28906	Hematopoietic progenitor cell antigen CD34 OS=Homo sapiens OX=9606 GN=CD34 PE=1 SV=2	CD34	5	1	1	1	1	40.7
Q8IZ07	Ankyrin repeat domain-containing protein 13A OS=Homo sapiens OX=9606 GN=ANKRD13A PE=1 SV=3	ANKRD13A	2	1	8	1	1	67.6	385776	161730	252578	280109	324423	269385	434888	262192	198584	517742
Q9Y6A4	Cilia- and flagella-associated protein 20 OS=Homo sapiens OX=9606 GN=CFAP20 PE=1 SV=1	CFAP20	21	4	8	4	4	22.8	640624	159755	798695	382294	222726	418421	2.01262e+06	1.16412e+06	328192	3.15434e+06	0.863746	0.307132	1.02843	0.345988	0.294482	0.548783	1.70207	1.05619	0.565659	2.56863	2.26825	0.0883273
P08133	Annexin A6 OS=Homo sapiens OX=9606 GN=ANXA6 PE=1 SV=3	ANXA6	51	30	547	30	30	75.8	1.53793e+08	7.90193e+07	1.2476e+08	2.07503e+08	1.70165e+08	1.47483e+08	2.60548e+08	1.75666e+08	7.44963e+07	2.09261e+08	1.20089	0.8798	0.930353	1.0876	1.30298	1.12024	1.27609	0.923024	0.743605	0.986875	0.934874	0.553564
O14791	Apolipoprotein L1 OS=Homo sapiens OX=9606 GN=APOL1 PE=1 SV=5	APOL1	3	1	1	1	1	43.9	190761			229776	239096	335905			767340
O43150	Arf-GAP with SH3 domain, ANK repeat and PH domain-containing protein 2 OS=Homo sapiens OX=9606 GN=ASAP2 PE=1 SV=3	ASAP2	4	2	4	2	2	111.6	328373		242623	239094	363287	492256		425265			1.17923		0.832097	0.576344	1.27934	1.7196		1.02767			1.42087	0.3113
P05026	Sodium/potassium-transporting ATPase subunit beta-1 OS=Homo sapiens OX=9606 GN=ATP1B1 PE=1 SV=1	ATP1B1	18	5	127	5	5	35	1.63633e+07	1.25701e+07	2.52393e+07	3.42559e+07	1.984e+07	2.49509e+07	3.36577e+07	25823443	1.77961e+07	3.60144e+07	0.830711	0.909917	1.22367	1.16733	0.987699	1.23216	1.07175	0.882171	1.1549	1.10424	1.06366	0.493279
Q5TC12	ATP synthase mitochondrial F1 complex assembly factor 1 OS=Homo sapiens OX=9606 GN=ATPAF1 PE=1 SV=1	ATPAF1	18	4	7	4	4	36.4			660882	635843	650511		1.83521e+06	1.2369e+06		1.54366e+06			0.722098	0.488308	0.729831		1.31698	0.952264		1.06666	1.71933	0.0279204
P02458	Collagen alpha-1(II) chain OS=Homo sapiens OX=9606 GN=COL2A1 PE=1 SV=3	COL2A1	2	2	3	1	1	141.7	1.41645e+06	2.44699e+06	3.73778e+06	1355897	1.43008e+06	8.83371e+06	4.91459e+06	2021039	3.67746e+06	2.74385e+06
P29400	Collagen alpha-5(IV) chain OS=Homo sapiens OX=9606 GN=COL4A5 PE=1 SV=2	COL4A5	7	7	546	4	4	160.9	6.27605e+07	2.91373e+07	7.13128e+07	8.63735e+07	7.20077e+07	8.51952e+07	4.30729e+07	7.54615e+07	3.31707e+07	8.72435e+07	1.21632	0.805186	1.31989	1.12362	1.3685	1.60612	0.523594	0.984114	0.821784	1.02118	0.849712	0.333688
Q14031	Collagen alpha-6(IV) chain OS=Homo sapiens OX=9606 GN=COL4A6 PE=1 SV=3	COL4A6	8	10	294	9	9	163.7	6.33712e+07	6.40278e+07	1.03051e+08	1.31267e+08	7.21444e+07	6.22192e+07	8.75608e+07	1.20273e+08	2.85453e+07	1.19302e+08	0.931082	1.34138	1.44597	1.29459	1.03945	0.889251	0.806931	1.18912	0.536135	1.05866	0.74021	0.0790705
O00299	Chloride intracellular channel protein 1 OS=Homo sapiens OX=9606 GN=CLIC1 PE=1 SV=4	CLIC1	63	13	131	13	13	26.9	2.31722e+07	1.48828e+07	3.12226e+07	2.68579e+07	2.45801e+07	5.34811e+07	4.33599e+07	4.27739e+07	2.41843e+07	4.67295e+07	0.875453	0.801746	1.12654	0.681112	0.910658	1.96549	1.02751	1.08744	1.168	1.06627	1.43663	0.0462243
P20908	Collagen alpha-1(V) chain OS=Homo sapiens OX=9606 GN=COL5A1 PE=1 SV=3	COL5A1	4	5	39	5	5	183.4	3.63812e+07	1.06106e+08	1.66994e+08	9.24435e+07	1.08583e+08	1.1952e+08	1.24629e+08	1.63636e+08	1.38805e+08	1.93746e+08	0.36399	1.51369	1.59559	0.620824	1.06531	1.1632	0.782098	1.10167	1.77526	1.17073	1.16156	0.434343
P12111	Collagen alpha-3(VI) chain OS=Homo sapiens OX=9606 GN=COL6A3 PE=1 SV=5	COL6A3	2	6	13	6	6	343.5	2.94338e+06	4.93456e+06	4.4999e+06	5.64956e+06	1.68889e+06	4.29773e+06	6.51537e+06	7.4459e+06	1.72957e+06	2.49281e+06	0.872917	2.0867	1.27449	1.12466	0.49117	1.23985	1.21198	1.48595	0.655706	0.446505	0.861545	0.692359
Q86WW8	Cytochrome c oxidase assembly factor 5 OS=Homo sapiens OX=9606 GN=COA5 PE=1 SV=1	COA5	24	1	1	1	1	8.4
Q7KZN9	Cytochrome c oxidase assembly protein COX15 homolog OS=Homo sapiens OX=9606 GN=COX15 PE=1 SV=1	COX15	3	1	1	1	1	46			550642	1.10334e+06			528673	471403
P53673	Beta-crystallin A4 OS=Homo sapiens OX=9606 GN=CRYBA4 PE=1 SV=3	CRYBA4	51	8	808	8	8	22.4	2.2753e+08	3.04042e+09	5.10621e+08	1.86409e+09	3.91482e+09	2.03731e+08	3.88829e+08	1.46013e+08	1.44773e+08	5.87601e+08	0.25819	4.91951	0.553361	1.41987	4.35629	0.224886	0.276752	0.111495	0.210006	0.402711	0.106529	0.019342
P53674	Beta-crystallin B1 OS=Homo sapiens OX=9606 GN=CRYBB1 PE=1 SV=2	CRYBB1	90	20	1316	20	20	28	3.91064e+08	3.59647e+09	7.90829e+08	1.9501e+09	6.42877e+09	3.66699e+08	6.6908e+08	2.75115e+08	2.83388e+08	9.69156e+08	0.311309	4.08232	0.601223	1.04203	5.01852	0.28396	0.334081	0.147373	0.288382	0.465959	0.137467	0.0277661
P43320	Beta-crystallin B2 OS=Homo sapiens OX=9606 GN=CRYBB2 PE=1 SV=2	CRYBB2	89	21	3549	21	21	23.4	5.66587e+09	2.45468e+10	8.63966e+09	1.34982e+10	1.41697e+10	7.91558e+09	1.02126e+10	9.04072e+09	5.76753e+09	1.48971e+10	0.620056	3.83041	0.902963	0.991561	1.52065	0.842657	0.701025	0.665776	0.806859	0.984639	0.508663	0.181435
P00395	Cytochrome c oxidase subunit 1 OS=Homo sapiens OX=9606 GN=MT-CO1 PE=1 SV=1	MT-CO1	8	3	13	3	3	57	163780	171563	349095	4.00156e+06	3.25415e+06	184325	4.28917e+06	178249		5.23346e+06	0.103486	0.154571	0.210655	1.69718	2.01633	0.113294	1.6999	0.0757888		1.99719	1.16151	0.99355
Q9NQ79	Cartilage acidic protein 1 OS=Homo sapiens OX=9606 GN=CRTAC1 PE=1 SV=2	CRTAC1	9	4	5	4	4	71.4	511875	382087	811006	1.15173e+06		871318	484233	557522	1.30143e+06	1.80443e+06	0.732041	0.779149	1.10766	1.10561		1.21214	0.434367	0.53653	2.37924	1.55855	1.31473	0.800648
P48047	ATP synthase subunit O, mitochondrial OS=Homo sapiens OX=9606 GN=ATP5PO PE=1 SV=1	ATP5PO	39	7	134	7	7	23.3	3.22257e+07	2.33924e+07	3.62202e+07	5.70559e+07	4.16122e+07	2.8745e+07	6.62349e+07	5.30823e+07	2.49662e+07	5.51032e+07	0.963338	0.997096	1.03404	1.14487	1.21983	0.835878	1.24192	1.06779	0.954052	0.994863	0.950613	0.502521
P56385	ATP synthase subunit e, mitochondrial OS=Homo sapiens OX=9606 GN=ATP5ME PE=1 SV=2	ATP5ME	62	4	123	4	4	7.9	2.29286e+07	1.32622e+07	1.36778e+07	2.74171e+07	1.64414e+07	1.36761e+07	2.98912e+07	2.17327e+07	1.40939e+07	2.83348e+07	1.42434	1.17473	0.811449	1.14324	1.00156	0.826418	1.16469	0.908466	1.11921	1.06308	0.914774	0.499971
Q6QNY1	Biogenesis of lysosome-related organelles complex 1 subunit 2 OS=Homo sapiens OX=9606 GN=BLOC1S2 PE=1 SV=1	BLOC1S2	14	2	3	2	2	16			419439	267712			1.1577e+06	940723					0.719842	0.322929			1.30493	1.13758			2.34233	0.251999
Q8WXE0	Caskin-2 OS=Homo sapiens OX=9606 GN=CASKIN2 PE=1 SV=2	CASKIN2	4	4	6	4	4	126.7	240621	301311		641386	362045	1.02791e+06	1.30716e+06	1.47856e+06	215735	1.62179e+06	0.37659	0.672414		0.673806	0.555651	1.56493	1.2832	1.55716	0.431618	1.533	2.23656	0.0480387
P61769	Beta-2-microglobulin OS=Homo sapiens OX=9606 GN=B2M PE=1 SV=1	B2M	35	3	13	3	3	13.7		322240	1.0132e+06	1.42345e+06		28569.6	1.1402e+06	1.61719e+07	390284	22633830		0.106673	0.224642	0.221826		0.00645204	0.166036	2.52645	0.115828	3.17364	6.4957	0.820192
P31146	Coronin-1A OS=Homo sapiens OX=9606 GN=CORO1A PE=1 SV=4	CORO1A	2	1	2	1	1	51	259532	177945			183617				772622
Q9ULV4	Coronin-1C OS=Homo sapiens OX=9606 GN=CORO1C PE=1 SV=1	CORO1C	15	5	58	5	5	53.2	6.61197e+06	2.78501e+06	6.34599e+06	9.18573e+06	5.0468e+06	5.89306e+06	4.71126e+06	6.76471e+06	2.04753e+06	8784885	1.42231	0.854235	1.30368	1.32635	1.0646	1.23313	0.63567	0.979205	0.563039	1.14133	0.762391	0.137293
Q99933	BAG family molecular chaperone regulator 1 OS=Homo sapiens OX=9606 GN=BAG1 PE=1 SV=4	BAG1	8	2	6	2	2	38.8	893362	605216	756941	1.7401e+06	1010388	1.02478e+06	1308823	1.24852e+06	605846	838278	1.11441	1.0765	0.901751	1.45704	1.23597	1.24351	1.02406	1.04803	0.966099	0.63156	0.849214	0.241073
P00167	Cytochrome b5 OS=Homo sapiens OX=9606 GN=CYB5A PE=1 SV=2	CYB5A	49	5	91	5	5	15.3	8.42127e+06	1.08365e+07	1.82214e+07	1.71739e+07	1.05457e+07	1.25646e+07	2.72451e+07	1.69409e+07	8.8371e+06	1.97402e+07	0.700131	1.28463	1.44675	0.958406	0.859764	1.01614	1.42076	0.947762	0.939193	0.991204	1.01245	0.827567
P54687	Branched-chain-amino-acid aminotransferase, cytosolic OS=Homo sapiens OX=9606 GN=BCAT1 PE=1 SV=3	BCAT1	6	2	3	2	2	42.9		265428		134888	873091							1.11584		0.266946	2.52425
Q5VZK9	F-actin-uncapping protein LRRC16A OS=Homo sapiens OX=9606 GN=CARMIL1 PE=1 SV=1	CARMIL1	5	5	20	5	5	151.5	1.71275e+06	2.54795e+06	3.07811e+06	5.64704e+06	2.18165e+06	2.18014e+06	5.63227e+06	5.10159e+06	3.11551e+06	5.17726e+06	0.589269	1.24996	1.01138	1.30413	0.736055	0.729639	1.21544	1.1811	1.37023	1.0758	1.13932	0.435505
Q13561	Dynactin subunit 2 OS=Homo sapiens OX=9606 GN=DCTN2 PE=1 SV=4	DCTN2	32	9	193	9	9	44.2	2.95319e+07	2.2737e+07	2.20094e+07	3.86666e+07	2.89764e+07	2.00633e+07	3.3987e+07	3.50561e+07	2.69966e+07	4.20139e+07	1.23177	1.35225	0.876707	1.08257	1.18519	0.814038	0.889163	0.983925	1.43943	1.05838	0.905115	0.397691
P81605	Dermcidin OS=Homo sapiens OX=9606 GN=DCD PE=1 SV=2	DCD	20	2	7	2	2	11.3	1.23542e+06	5.47486e+06	715260	385977	615375	707953	8.16887e+06	4374053	781071	2.06532e+06	0.630428	3.98364	0.348573	0.132209	0.307939	0.351422	2.61465	1.50198	0.509513	0.63653	1.03911	0.47701
O75935	Dynactin subunit 3 OS=Homo sapiens OX=9606 GN=DCTN3 PE=1 SV=1	DCTN3	26	4	29	4	4	21.1	3.17211e+06	2.52537e+06	2.53115e+06	4.36734e+06	3.27557e+06	4.16763e+06	8.36084e+06	3.93989e+06	531690	5.38064e+06	1.03778	1.17807	0.790832	0.95908	1.05087	1.32633	1.71569	0.867366	0.222362	1.06317	1.03554	0.695106
Q9UJW0	Dynactin subunit 4 OS=Homo sapiens OX=9606 GN=DCTN4 PE=1 SV=1	DCTN4	12	4	34	4	4	52.3	915406	1.3166e+06	3.9272e+06	2.36617e+06	3.14134e+06	3.02347e+06	3.61445e+06	3.17961e+06	1.2903e+06	2.40488e+06	0.45497	0.933057	1.86407	0.789397	1.53105	1.46177	1.12679	1.06342	0.819794	0.721892	0.932009	0.955402
Q9BTE1	Dynactin subunit 5 OS=Homo sapiens OX=9606 GN=DCTN5 PE=1 SV=1	DCTN5	5	1	3	1	1	20.1		1438780		2835204		982383	1.46522e+06	1.26625e+06	701809	1.39481e+06
Q03135	Caveolin-1 OS=Homo sapiens OX=9606 GN=CAV1 PE=1 SV=4	CAV1	30	3	28	3	3	20.5	3.07394e+06	3.02589e+06	6.53717e+06	4.57739e+06	2.71926e+06	4.61343e+06	4.06132e+06	6.99189e+06	3.26741e+06	1.91714e+07	0.662811	0.930323	1.34615	0.662509	0.574975	0.967658	0.549278	1.01449	0.900619	2.49665	1.41945	0.380045
O00399	Dynactin subunit 6 OS=Homo sapiens OX=9606 GN=DCTN6 PE=1 SV=1	DCTN6	17	2	3	2	2	20.7
Q9H773	dCTP pyrophosphatase 1 OS=Homo sapiens OX=9606 GN=DCTPP1 PE=1 SV=1	DCTPP1	14	2	8	2	2	18.7	1.27122e+06	10605463		1.45017e+06	1.64633e+06	2.09072e+06	3.41839e+06	2.61431e+06		2.20583e+06	0.502995	5.98354		0.385159	0.638797	0.804715	0.848389	0.696081		0.527139	0.382974	0.68626
Q08AD1	Calmodulin-regulated spectrin-associated protein 2 OS=Homo sapiens OX=9606 GN=CAMSAP2 PE=1 SV=3	CAMSAP2	1	2	6	2	2	168	5.94507e+06	1.01241e+07	1.26073e+07	8.26478e+06	11791136	11248093	4.2507e+06	4.68365e+06	3.2194e+06	5065090	0.963736	2.34014	1.95179	0.899318	1.8744	1.77372	0.432207	0.510912	0.667145	0.495906	0.483211	0.0362815
P47756	F-actin-capping protein subunit beta OS=Homo sapiens OX=9606 GN=CAPZB PE=1 SV=4	CAPZB	41	10	123	10	10	31.3	1.64559e+07	1.53898e+07	1.56704e+07	3.11828e+07	2.67411e+07	2.97435e+07	4.1067e+07	3.89125e+07	1.79053e+07	4.25652e+07	0.747145	0.99633	0.679473	0.950337	1.1906	1.31365	1.16952	1.18886	1.03922	1.16721	1.28804	0.0364023
Q13948	Protein CASP OS=Homo sapiens OX=9606 GN=CUX1 PE=1 SV=2	CUX1	3	1	1	1	1	77.4
Q96EP5	DAZ-associated protein 1 OS=Homo sapiens OX=9606 GN=DAZAP1 PE=1 SV=1	DAZAP1	7	2	6	2	2	43.4	422087	426504	839941	586085	105005	555798	2.3871e+06	1.47204e+06	579170	1.45259e+06	0.598462	0.862272	1.13735	0.557796	0.145998	0.766576	2.12294	1.40448	1.04975	1.24391	1.99512	0.067449
P35659	Protein DEK OS=Homo sapiens OX=9606 GN=DEK PE=1 SV=1	DEK	16	5	30	5	5	42.6	1.67664e+06	2.68924e+06	2.26604e+06	5.11849e+06	4.71406e+06	7.24643e+06	6.53517e+06	1.17024e+07	787187	3.50513e+06	0.453763	1.03778	0.585687	0.929848	1.25109	1.90773	1.10937	2.1312	0.27234	0.572933	1.40755	0.723932
Q16698	2,4-dienoyl-CoA reductase [(3E)-enoyl-CoA-producing], mitochondrial OS=Homo sapiens OX=9606 GN=DECR1 PE=1 SV=1	DECR1	39	8	70	8	8	36	1.02878e+07	4.70588e+06	5.89782e+06	1.12976e+07	7.85044e+06	7.89028e+06	1.2931e+07	1.0699e+07	5.5074e+06	1.48033e+07	1.4014	0.914042	0.767254	1.03301	1.04867	1.04553	1.10484	0.980709	0.959023	1.21789	1.02781	0.696998
Q9NR30	Nucleolar RNA helicase 2 OS=Homo sapiens OX=9606 GN=DDX21 PE=1 SV=5	DDX21	1	1	4	1	1	87.3	398501	209661	384828	766258	558789	415111	435768	698369		345726
P04040	Catalase OS=Homo sapiens OX=9606 GN=CAT PE=1 SV=3	CAT	61	26	420	26	26	59.7	4.47126e+08	2.08644e+08	2.22866e+08	7.88365e+07	1.94951e+08	2.0613e+08	2.67932e+07	2.48017e+07	5.92385e+08	3.61116e+07	2.74475	1.82627	1.30655	0.324848	1.17356	1.23088	0.103164	0.102451	4.64859	0.133885	0.843138	0.218476
Q8N568	Serine/threonine-protein kinase DCLK2 OS=Homo sapiens OX=9606 GN=DCLK2 PE=1 SV=4	DCLK2	20	12	68	12	12	83.6	5.50922e+06	5.7147e+06	9.77446e+06	1.375e+07	7.14242e+06	9.79761e+06	1.44965e+07	1.44416e+07	3.70058e+06	1.08816e+07	0.724149	1.07107	1.22699	1.21317	0.920636	1.25274	1.19517	1.27736	0.621801	0.863858	1.01065	0.969167
O00571	ATP-dependent RNA helicase DDX3X OS=Homo sapiens OX=9606 GN=DDX3X PE=1 SV=3	DDX3X	24	14	99	4	13	73.2	1.18498e+07	1.00144e+07	1.39259e+07	2.28511e+07	1.0323e+07	1.34258e+07	2.06018e+07	1.6953e+07	9.69725e+06	2.09502e+07	0.984743	1.18666	1.10521	1.27467	0.841247	1.08531	1.07386	0.948021	1.03016	1.05151	0.962232	0.714642
O15523	ATP-dependent RNA helicase DDX3Y OS=Homo sapiens OX=9606 GN=DDX3Y PE=1 SV=2	DDX3Y	19	11	66	1	1	73.1	3.2558e+06	134538				714392	1.54529e+06	1181796	582860	482527
Q9UJU6	Drebrin-like protein OS=Homo sapiens OX=9606 GN=DBNL PE=1 SV=1	DBNL	21	6	34	6	6	48.2	4.73644e+06	6.71685e+06	1.19973e+07	8312474	9.73443e+06	8.15575e+06	1.48687e+07	3.22205e+07	1.0055e+07	3.52633e+07	0.417246	0.843709	1.00933	0.491531	0.840922	0.698889	0.821569	1.91	1.13231	1.87618	1.78724	0.0737902
Q86XP3	ATP-dependent RNA helicase DDX42 OS=Homo sapiens OX=9606 GN=DDX42 PE=1 SV=1	DDX42	10	6	33	6	6	102.9	1.70555e+06	847265	1.89995e+06	2.88212e+06	1.79516e+06	1.83192e+06	3.67532e+06	4.10016e+06	2.22396e+06	2421758	0.912802	0.646573	0.971095	1.03539	0.942147	0.95372	1.23378	1.47663	1.52154	0.782804	1.32397	0.124417
Q7L014	Probable ATP-dependent RNA helicase DDX46 OS=Homo sapiens OX=9606 GN=DDX46 PE=1 SV=2	DDX46	3	3	7	3	3	117.3	8.78843e+06	2.96647e+07	1.33089e+07	2.13766e+07	1.76208e+07	1.49155e+07	9.88092e+06	1.04441e+07	1.02375e+07	2.05096e+07	0.70166	3.37709	1.01476	1.1456	1.37958	1.1584	0.494816	0.561108	1.04484	0.988971	0.557594	0.160223
P61962	DDB1- and CUL4-associated factor 7 OS=Homo sapiens OX=9606 GN=DCAF7 PE=1 SV=1	DCAF7	4	1	5	1	1	38.9	481962		445012	511587	345566	389283	798070	615803		542851
Q5TAQ9	DDB1- and CUL4-associated factor 8 OS=Homo sapiens OX=9606 GN=DCAF8 PE=1 SV=1	DCAF8	5	2	4	2	2	66.8							326376	315016		399865							0.73812	0.764312		0.870767
Q8WVC6	Dephospho-CoA kinase domain-containing protein OS=Homo sapiens OX=9606 GN=DCAKD PE=1 SV=1	DCAKD	28	6	51	6	6	26.5	1.93732e+06	3.81457e+06	5257687	6.90689e+06	2.58679e+06	7.526e+06	1.60347e+07	1.12802e+07	3.1279e+06	12994615	0.339244	0.952452	0.879255	0.811846	0.444197	1.28197	1.76118	1.32919	0.700178	1.37431	1.88119	0.031535
P45973	Chromobox protein homolog 5 OS=Homo sapiens OX=9606 GN=CBX5 PE=1 SV=1	CBX5	29	5	24	4	4	22.2	5020951	4868930	768136	3.2415e+06	7.4791e+06	3.10335e+06	4.82444e+06	5.70485e+06	2.93151e+06	4440339	1.48254	2.04994	0.216605	0.642464	2.16559	0.891366	0.893511	1.13351	1.10651	0.79186	0.734582	0.94868
O60826	Coiled-coil domain-containing protein 22 OS=Homo sapiens OX=9606 GN=CCDC22 PE=1 SV=1	CCDC22	18	7	36	7	7	70.7	2.51289e+06	349023	888529	4.08561e+06	2.43231e+06	3.86123e+06	2.9756e+06	4.20956e+06	536401	4.63905e+06	1.18714	0.23511	0.400876	1.29559	1.12681	1.77443	0.881728	1.33822	0.323939	1.32364	1.32892	0.476395
Q8N4T0	Carboxypeptidase A6 OS=Homo sapiens OX=9606 GN=CPA6 PE=1 SV=2	CPA6	10	4	29	4	4	51	4.53879e+06	600656	1.48806e+06	2.84425e+06	4.0723e+06	3.40062e+06	4.48428e+06	2.43584e+06	1.30762e+07	4.72462e+06	1.36325	0.257246	0.42684	0.573436	1.19945	0.99357	0.844812	0.492319	5.02068	0.857065	2.14868	0.290292
P08571	Monocyte differentiation antigen CD14 OS=Homo sapiens OX=9606 GN=CD14 PE=1 SV=2	CD14	25	6	46	6	6	40.1	3.23485e+06	1.54884e+06	1.66181e+06	4.0223e+06	2.11381e+06	2.35324e+06	3.99866e+06	3.55696e+06	5.7666e+06	6.51618e+06	1.16419	0.794808	0.571164	0.971681	0.746002	0.823831	0.902639	0.861408	2.65298	1.41636	1.5672	0.184503
Q5T2Q4	Cyclin-Y-like protein 2 OS=Homo sapiens OX=9606 GN=CCNYL2 PE=3 SV=2	CCNYL2	5	2	5	1	1	41.3	385217	281120	593385	739990	329404	441683	616148	839668	113293	1.43604e+06
Q9UEE9	Craniofacial development protein 1 OS=Homo sapiens OX=9606 GN=CFDP1 PE=1 SV=1	CFDP1	10	2	12	2	2	33.6	743387	360708		1.35352e+06	377067	1.26403e+06	1.50514e+06	1.73583e+06	715895	1.46871e+06	0.879103	0.608229		1.07441	0.437268	1.45407	1.11643	1.38131	1.08223	1.04899	1.62268	0.026959
P08603	Complement factor H OS=Homo sapiens OX=9606 GN=CFH PE=1 SV=4	CFH	30	30	203	28	31	139	5.9764e+07	4.32929e+07	5.13153e+07	3.71204e+07	4.585e+07	6.29492e+07	4.38609e+07	3.40674e+07	1.17327e+08	3.82717e+07	1.40107	1.44718	1.14889	0.584135	1.05406	1.43554	0.644954	0.537427	3.51612	0.541887	1.18466	0.841173
Q9UJX2	Cell division cycle protein 23 homolog OS=Homo sapiens OX=9606 GN=CDC23 PE=1 SV=3	CDC23	3	1	2	1	1	68.8
Q6FI81	Anamorsin OS=Homo sapiens OX=9606 GN=CIAPIN1 PE=1 SV=2	CIAPIN1	4	1	8	1	1	33.6	869429	840720	769306	3.0852e+06	1.28184e+06	1.58561e+06		804330	937103	979993
Q9UNS2	COP9 signalosome complex subunit 3 OS=Homo sapiens OX=9606 GN=COPS3 PE=1 SV=3	COPS3	24	6	37	6	6	47.8	5.88769e+06	4.62901e+06	5.85391e+06	1.38692e+07	1.32072e+07	4.76422e+06	6.73469e+06	1.24137e+07	3.56046e+06	9.1483e+06	0.920234	1.03164	0.873793	1.45507	2.02427	0.724351	0.66024	1.30562	0.711384	0.863584	0.676474	0.102275
P20674	Cytochrome c oxidase subunit 5A, mitochondrial OS=Homo sapiens OX=9606 GN=COX5A PE=1 SV=2	COX5A	16	2	34	2	2	16.8	3.32627e+06	5.00824e+06	8.07259e+06	1.13946e+07	6.53659e+06	9.76178e+06	2.49705e+07	1.75497e+07	7.12321e+06	1.85632e+07	0.370651	0.795757	0.859074	0.852295	0.714273	1.05814	1.74529	1.31595	1.01468	1.24932	1.77708	0.0119768
P53621	Coatomer subunit alpha OS=Homo sapiens OX=9606 GN=COPA PE=1 SV=2	COPA	29	27	194	27	27	138.3	2.63922e+07	3.21062e+07	3.07077e+07	3.50408e+07	3.5093e+07	2.27892e+07	3.98539e+07	2.64269e+07	2.75124e+07	3.34075e+07	1.06775	1.85212	1.18645	0.951584	1.39225	0.896863	1.01133	0.719447	1.42287	0.816297	0.754527	0.12378
P00533	Epidermal growth factor receptor OS=Homo sapiens OX=9606 GN=EGFR PE=1 SV=2	EGFR	8	8	57	8	8	134.2	4.44701e+06	2.56329e+06	3.20491e+06	5.05576e+06	2.92262e+06	6.44702e+06	9.86087e+06	5.59059e+06	7.37735e+06	5.25233e+06	1.05558	0.867579	0.726523	0.805549	0.680303	1.48863	1.46815	0.892983	2.23856	0.752987	1.65427	0.0694269
Q8IWA5	Choline transporter-like protein 2 OS=Homo sapiens OX=9606 GN=SLC44A2 PE=1 SV=3	SLC44A2	8	3	8	3	3	80.1	711986	157274	138654	298871	223966	625716	2.57434e+06	168879	752037	457847	1.4584	0.459355	0.271235	0.41093	0.449874	1.24676	3.30751	0.232777	1.96919	0.566415	2.40103	0.24041
Q9NUQ9	CYFIP-related Rac1 interactor B OS=Homo sapiens OX=9606 GN=CYRIB PE=1 SV=1	CYRIB	33	9	69	9	9	36.7	6.29461e+06	7.79756e+06	6.6969e+06	1.18753e+07	1.26795e+07	3.34516e+06	7.33924e+06	8.71875e+06	4.1705e+06	9.88644e+06	0.999622	1.76568	1.01566	1.26588	1.97457	0.516758	0.731052	0.93171	0.84664	0.948238	0.56604	0.0150091
Q9UQB3	Catenin delta-2 OS=Homo sapiens OX=9606 GN=CTNND2 PE=1 SV=3	CTNND2	2	2	12	1	1	132.6			450460	234873	165566		85329.7	308038		160161
Q9NYF8	Bcl-2-associated transcription factor 1 OS=Homo sapiens OX=9606 GN=BCLAF1 PE=1 SV=2	BCLAF1	5	4	5	3	3	106.1	1.9311e+06	1.35045e+06	1.48571e+06	1.56499e+06	1.02198e+06	1.12534e+06	1.79472e+06	1.21461e+06	3.15611e+06	1.41644e+06	1.50464	1.50036	1.10554	0.818503	0.780869	0.852936	0.877118	0.636836	3.14359	0.666559	1.08181	0.780834
P12235	ADP/ATP translocase 1 OS=Homo sapiens OX=9606 GN=SLC25A4 PE=1 SV=4	SLC25A4	43	12	285	5	5	33	3.164e+07	1.98888e+07	2.88898e+07	4.66367e+07	2.80256e+07	2.12055e+07	5.76583e+07	3.2292e+07	2.24505e+07	39943658	1.20488	1.07995	1.05065	1.1921	1.04656	0.785522	1.37721	0.827488	1.09289	0.918681	0.897319	0.264848
Q9H553	Alpha-1,3/1,6-mannosyltransferase ALG2 OS=Homo sapiens OX=9606 GN=ALG2 PE=1 SV=1	ALG2	11	4	15	4	4	47.1	4.33578e+06	1.71285e+06	3.18426e+06	4.17906e+06	3.23297e+06	3.08503e+06	3.6483e+06	4.74877e+06	1.26302e+06	2.52973e+06	1.6999	0.95755	1.19226	1.0998	1.24297	1.17657	0.897172	1.25284	0.633007	0.599017	0.736153	0.100819
Q15847	Adipogenesis regulatory factor OS=Homo sapiens OX=9606 GN=ADIRF PE=1 SV=1	ADIRF	18	1	8	1	1	7.9	5.53845e+06	1.22243e+06	929664	6196340	865749	3.05652e+06	9796640	7.53177e+06	3.7893e+06	6434599
P83916	Chromobox protein homolog 1 OS=Homo sapiens OX=9606 GN=CBX1 PE=1 SV=1	CBX1	30	4	33	3	3	21.4	4.73953e+06	1.74302e+06	3.15225e+06	5130936	3.5722e+06	3.53871e+06	6.5334e+06	7.12934e+06	1.73137e+06	8.87626e+06	1.28531	0.673998	0.816397	0.934002	0.949974	0.933512	1.11132	1.30101	0.600213	1.45382	1.15885	0.521034
Q13185	Chromobox protein homolog 3 OS=Homo sapiens OX=9606 GN=CBX3 PE=1 SV=4	CBX3	42	7	47	5	8	20.8	6.84178e+06	2.06236e+06	3.3179e+06	1.06746e+07	6.9779e+06	5.11172e+06	1.24205e+07	8.53156e+06	2.38601e+06	1.38865e+07	1.18572	0.50964	0.549141	1.24178	1.18588	0.861753	1.35015	0.994949	0.5286	1.4535	1.11061	0.670524
O60306	RNA helicase aquarius OS=Homo sapiens OX=9606 GN=AQR PE=1 SV=4	AQR	1	1	3	1	1	171.2			233534	495789	316719	31201.4	80537.8			117337
Q92888	Rho guanine nucleotide exchange factor 1 OS=Homo sapiens OX=9606 GN=ARHGEF1 PE=1 SV=2	ARHGEF1	1	1	3	1	1	102.4	277268	101547	297418	361598	220502	77326.3	226784	142579		160396
P61604	10 kDa heat shock protein, mitochondrial OS=Homo sapiens OX=9606 GN=HSPE1 PE=1 SV=2	HSPE1	60	7	176	7	7	10.9	4.21005e+07	1.69149e+07	46715315	5.51626e+07	3.72566e+07	2.60931e+07	7.11925e+07	5.55562e+07	2.07251e+07	7.73751e+07	1.17319	0.672102	1.24322	1.03182	1.01809	0.707308	1.24435	1.04177	0.738278	1.30224	0.979669	0.857232
O75106	Retina-specific copper amine oxidase OS=Homo sapiens OX=9606 GN=AOC2 PE=1 SV=2	AOC2	4	2	2	2	2	83.6			1.84111e+06	1.14653e+06			63915.4		460910	2.94827e+06			1.70291	0.745362			0.0388275		0.570642	1.72457	0.635561	0.476083
P53680	AP-2 complex subunit sigma OS=Homo sapiens OX=9606 GN=AP2S1 PE=1 SV=2	AP2S1	37	5	18	5	5	17	3.21205e+06	2.55507e+06	3.26718e+06	4.56338e+06	3.28693e+06	2.70488e+06	6.95318e+06	4.58556e+06	1.71275e+06	7.07235e+06	1.00712	1.14232	0.978315	0.960426	1.01063	0.824988	1.36745	0.967497	0.686491	1.33928	1.01704	0.907501
O95674	Phosphatidate cytidylyltransferase 2 OS=Homo sapiens OX=9606 GN=CDS2 PE=1 SV=1	CDS2	20	6	24	6	6	51.4	2.8878e+06	3.02245e+06	2.35364e+06	6.49797e+06	1.47713e+06	6.07483e+06	879930	7.15414e+06	262879	579611	1.15867	1.72917	0.901869	1.75006	0.58119	2.371	0.221449	1.93158	0.134832	0.140456	0.784078	0.212344
P30533	Alpha-2-macroglobulin receptor-associated protein OS=Homo sapiens OX=9606 GN=LRPAP1 PE=1 SV=1	LRPAP1	4	1	6	1	1	41.4	600203	405950	561506	1.10168e+06	311778		1.53487e+06	307205		1.10101e+06
P50583	Bis(5'-nucleosyl)-tetraphosphatase [asymmetrical] OS=Homo sapiens OX=9606 GN=NUDT2 PE=1 SV=3	NUDT2	46	5	28	5	5	16.8	1.77923e+06	1.00357e+06	1.89109e+06	4.65491e+06	3.29466e+06	2.58809e+06	4.39148e+06	4.73131e+06	707637	4.89009e+06	0.743892	0.598293	0.755089	1.30638	1.35081	1.05259	1.15165	1.33113	0.37821	1.23483	1.08286	0.870306
O43747	AP-1 complex subunit gamma-1 OS=Homo sapiens OX=9606 GN=AP1G1 PE=1 SV=5	AP1G1	13	11	98	11	11	91.3	4.32573e+07	1.57387e+08	9.75779e+07	1.39056e+08	6.0219e+07	2.25519e+08	3.92425e+08	2.63967e+08	1.52349e+08	2.67606e+08	0.300853	1.56081	0.648121	0.649182	0.410708	1.52575	1.71192	1.2354	1.3545	1.12409	1.94742	0.0214425
P00751	Complement factor B OS=Homo sapiens OX=9606 GN=CFB PE=1 SV=2	CFB	26	16	86	16	16	85.5	1.36465e+07	1.58004e+07	1.26698e+07	7.032e+06	1.76458e+07	2.76846e+07	2.59466e+06	4.4735e+06	4.81986e+07	8.73587e+06	1.0776	1.77906	0.955461	0.37273	1.36641	2.12656	0.128513	0.237708	4.86534	0.416632	1.40054	0.606973
P49418	Amphiphysin OS=Homo sapiens OX=9606 GN=AMPH PE=1 SV=1	AMPH	6	2	5	2	2	76.2	674847	820909	1.11659e+06	2.60223e+06	1.82789e+06	1.38331e+06	3.11951e+06	2431656	803046	1.7194e+06	0.511861	0.887827	0.808816	1.32487	1.35957	1.02064	1.4841	1.24111	0.77863	0.78765	1.08567	0.627249
P05023	Sodium/potassium-transporting ATPase subunit alpha-1 OS=Homo sapiens OX=9606 GN=ATP1A1 PE=1 SV=1	ATP1A1	42	37	719	37	37	112.8	1.73572e+08	1.17872e+08	1.99619e+08	3.00507e+08	2.24165e+08	1.70864e+08	3.14044e+08	2.91206e+08	1.58021e+08	3.70653e+08	0.936069	0.90641	1.02811	1.08784	1.1855	0.89636	1.06231	1.05679	1.0894	1.20728	1.0327	0.647822
P07355	Annexin A2 OS=Homo sapiens OX=9606 GN=ANXA2 PE=1 SV=2	ANXA2	71	26	1784	26	26	38.6	2.45805e+09	1.46637e+09	2.07611e+09	3.77896e+09	2.43044e+09	2.56325e+09	3.76671e+09	4.08098e+09	1.61526e+09	3.15663e+09	1.12297	0.95523	0.905812	1.15886	1.08885	1.13913	1.07937	1.2546	0.943335	0.870991	1.01065	0.93676
Q13825	Methylglutaconyl-CoA hydratase, mitochondrial OS=Homo sapiens OX=9606 GN=AUH PE=1 SV=1	AUH	6	1	5	1	1	35.6		558754		1.84339e+06	1.23527e+06		800218	1193923	1.08742e+06	718112
P18859	ATP synthase-coupling factor 6, mitochondrial OS=Homo sapiens OX=9606 GN=ATP5PF PE=1 SV=1	ATP5PF	37	4	58	4	4	12.6	1.10545e+07	6.50054e+06	9.65033e+06	1.48113e+07	1.31923e+07	1.12595e+07	34311658	1.46858e+07	8.8052e+06	2.51293e+07	0.92598	0.776424	0.771994	0.832794	1.08365	0.917453	1.80275	0.827789	0.942857	1.27132	1.31231	0.165468
P07315	Gamma-crystallin C OS=Homo sapiens OX=9606 GN=CRYGC PE=1 SV=2	CRYGC	83	14	434	10	15	20.9	1.26717e+08	3.60488e+08	4.0131e+08	8.19167e+08	3.48099e+09	1.74254e+08	2.82635e+08	9.24736e+07	7.16049e+07	5.10926e+08	0.250897	1.01774	0.758836	1.08871	6.75874	0.335618	0.351007	0.123208	0.181236	0.610981	0.162234	0.0531933
O14548	Cytochrome c oxidase subunit 7A-related protein, mitochondrial OS=Homo sapiens OX=9606 GN=COX7A2L PE=1 SV=2	COX7A2L	11	1	1	1	1	12.6
Q9BU40	Chordin-like protein 1 OS=Homo sapiens OX=9606 GN=CHRDL1 PE=1 SV=2	CHRDL1	6	2	4	2	2	52			7.90458e+06				204128	428817	986672	787053			4.58101				0.0776975	0.175108	0.765403	0.288462	0.071309
Q6PJG6	BRCA1-associated ATM activator 1 OS=Homo sapiens OX=9606 GN=BRAT1 PE=1 SV=2	BRAT1	3	1	1	1	1	88.1							152667
O14981	TATA-binding protein-associated factor 172 OS=Homo sapiens OX=9606 GN=BTAF1 PE=1 SV=2	BTAF1	1	1	3	1	1	206.8	281339		271060	168925	865367	55118.2	219493	206319	111987	44780.9
Q07812	Apoptosis regulator BAX OS=Homo sapiens OX=9606 GN=BAX PE=1 SV=1	BAX	24	4	20	4	4	21.2	1.10443e+06	1.28975e+06	2.89329e+06	3.66171e+06	3.11014e+06	2.15791e+06	3.8827e+06	3.10559e+06	541123	4.33773e+06	0.529875	0.88232	1.32567	1.17923	1.46325	1.0071	1.16842	1.00262	0.331875	1.25692	0.885991	0.624709
P00488	Coagulation factor XIII A chain OS=Homo sapiens OX=9606 GN=F13A1 PE=1 SV=4	F13A1	8	5	29	5	5	83.2	3.88946e+06	1.15638e+06	1.6398e+06	1.20548e+06	4.08773e+06	2.30064e+06	5.02341e+06	4.11999e+06	1.43493e+06	3.63461e+06	1.70834	0.724221	0.687838	0.355405	1.76065	0.982965	1.38393	1.2177	0.805672	0.96417	1.02253	0.594056
P11171	Protein 4.1 OS=Homo sapiens OX=9606 GN=EPB41 PE=1 SV=4	EPB41	16	12	64	9	10	97	3.51816e+07	3.05395e+07	2.81072e+07	2.6797e+07	2.83387e+07	3.52556e+07	6.29352e+07	5.85235e+07	4.60802e+07	6.56842e+07	1.05471	1.30547	0.804718	0.539242	0.833109	1.02813	1.18343	1.18062	1.76594	1.18929	1.39896	0.0719695
Q05397	Focal adhesion kinase 1 OS=Homo sapiens OX=9606 GN=PTK2 PE=1 SV=2	PTK2	5	4	14	4	4	119.2	232417	1.23672e+06	1253836	594823	2.429e+06	3.1853e+06	4.52463e+06	3.79635e+06	4.59164e+06	3.99446e+06	0.112565	0.854074	0.579944	0.193377	1.15363	1.50068	1.37451	1.23726	2.84281	1.16844	2.80748	0.0247534
Q53RD9	Fibulin-7 OS=Homo sapiens OX=9606 GN=FBLN7 PE=2 SV=1	FBLN7	3	2	14	2	2	47.3	876552		424641	1.4926e+06	782676	1.06776e+06	3.03035e+06	3.38717e+06	1.26266e+06	4.41764e+06	0.589693		0.272822	0.67402	0.516339	0.698758	1.27871	1.53337	1.08587	1.79494	2.49081	0.00873149
P07902	Galactose-1-phosphate uridylyltransferase OS=Homo sapiens OX=9606 GN=GALT PE=1 SV=3	GALT	4	1	6	1	1	43.3	20230042	15900513	19231022	32536780	21030086	22047110	2.76306e+07	30586374	16346463	2.85421e+07
O94915	Protein furry homolog-like OS=Homo sapiens OX=9606 GN=FRYL PE=1 SV=2	FRYL	2	5	32	5	5	339.4	760598	331537	557195	1.06258e+06	580669	439252	1.39375e+06	874163	146391	860156	1.35857	0.844394	0.95048	1.274	1.01709	0.763209	1.5615	1.0507	0.33426	0.927927	0.851791	0.36738
P48506	Glutamate--cysteine ligase catalytic subunit OS=Homo sapiens OX=9606 GN=GCLC PE=1 SV=2	GCLC	29	14	156	14	14	72.7	2.091e+07	1.0572e+07	1.13724e+07	1.17663e+07	1.17865e+07	6.63094e+06	8.10193e+06	1.00913e+07	1.87404e+07	1.40111e+07	2.1106	1.52159	1.09626	0.797211	1.16666	0.651076	0.512946	0.685426	2.4181	0.854155	0.765311	0.255916
P16401	Histone H1.5 OS=Homo sapiens OX=9606 GN=H1-5 PE=1 SV=3	H1-5	15	4	10	3	3	22.6	1.37573e+06	781687	675884			234158		272562	381174		2.77598	2.24907	1.30246			0.459618		0.370092	0.98322		0.286515	0.025414
Q5TEC6	Histone HIST2H3PS2 OS=Homo sapiens OX=9606 GN=H3-2 PE=1 SV=1	H3-2	34	4	100	2	4	15.4	3.91597e+07	1.68229e+07	5.99854e+07	5.80524e+07	2.86852e+07	4.57028e+07	7.23479e+07	1.17459e+08	4.39528e+07	9.41914e+07	0.850279	0.520847	1.24387	0.846101	0.610779	0.965313	0.985321	1.7162	1.21998	1.23522	1.50349	0.0462172
P84243	Histone H3.3 OS=Homo sapiens OX=9606 GN=H3-3A PE=1 SV=2	H3-3A	20	3	23	1	1	15.3	312702	242926		507159	410118	296598	267315	1.43559e+06		897033
Q6DN90	IQ motif and SEC7 domain-containing protein 1 OS=Homo sapiens OX=9606 GN=IQSEC1 PE=1 SV=1	IQSEC1	2	1	1	1	1	108.2		260512	538650	511948	627819		232264	261377
Q9BT40	Inositol polyphosphate 5-phosphatase K OS=Homo sapiens OX=9606 GN=INPP5K PE=1 SV=3	INPP5K	8	3	5	3	3	51.1	734987	232807	1.27981e+06	1.07598e+06	368611	777872	1.67984e+06	1.11304e+06	428051	215523	1.16335	0.525426	1.93457	1.14318	0.57214	1.19768	1.66774	1.18549	0.866101	0.206031	0.959612	0.790643
O15397	Importin-8 OS=Homo sapiens OX=9606 GN=IPO8 PE=1 SV=2	IPO8	1	1	1	1	1	119.9	533370	548647		550424	441838			288453		281364
Q96P70	Importin-9 OS=Homo sapiens OX=9606 GN=IPO9 PE=1 SV=3	IPO9	11	8	41	8	8	115.9	8.50844e+06	1.92517e+06	7.37744e+06	6.62764e+06	5.26527e+06	5.13242e+06	6.74347e+06	6.52323e+06	6.23159e+06	7049975	1.73462	0.559641	1.43638	0.906972	1.05264	1.01784	0.862322	0.894908	1.62404	0.868067	0.925649	0.876563
P30085	UMP-CMP kinase OS=Homo sapiens OX=9606 GN=CMPK1 PE=1 SV=3	CMPK1	56	8	63	8	8	22.2	8.83804e+06	3.46817e+06	6.13493e+06	1.06699e+07	7.09069e+06	5.06392e+06	4.29079e+06	8.37454e+06	2.85991e+06	1.06578e+07	1.63982	0.917546	1.08707	1.32887	1.29013	0.913967	0.499354	1.04559	0.678324	1.19432	0.691561	0.0647919
Q9NQT8	Kinesin-like protein KIF13B OS=Homo sapiens OX=9606 GN=KIF13B PE=1 SV=2	KIF13B	3	5	10	2	5	202.7	785349	669413	998959	1.69451e+06	1.4307e+06	1.27e+06	1.27179e+06	1.42854e+06	1.52938e+06	569495	0.843765	1.02551	1.02498	1.22203	1.50734	1.32729	0.857049	1.03279	2.10048	0.369538	1.01129	0.710342
P01597	Immunoglobulin kappa variable 1-39 OS=Homo sapiens OX=9606 GN=IGKV1-39 PE=1 SV=2	IGKV1-39	29	2	20	1	1	12.7	1.49616e+06	3.24085e+06	1.24968e+06	2.57436e+06	962181	713034			1.73049e+06	452668
Q9Y383	Putative RNA-binding protein Luc7-like 2 OS=Homo sapiens OX=9606 GN=LUC7L2 PE=1 SV=2	LUC7L2	5	2	6	2	2	46.5	965148		1.71679e+06	1.67081e+06				1.21416e+06			0.86787		1.47431	1.00848				0.734677			0.657791
A0A075B6H7	Probable non-functional immunoglobulin kappa variable 3-7 OS=Homo sapiens OX=9606 GN=IGKV3-7 PE=1 SV=1	IGKV3-7	23	2	62	2	2	12.8	1.24854e+07	8.51387e+06	3.35428e+06	2.0504e+06	2.77628e+06	7.22729e+06	675501	695193	2.27707e+07	4.96667e+06	2.38492	2.31891	0.611897	0.262898	0.520041	1.34292	0.0809331	0.0893584	5.5602	0.572988	1.25378	0.57216
P36776	Lon protease homolog, mitochondrial OS=Homo sapiens OX=9606 GN=LONP1 PE=1 SV=2	LONP1	11	10	42	10	10	106.4	5.51461e+06	4892806	7.34052e+06	1.42771e+07	8.84711e+06	6.28905e+06	2.15602e+07	1.58373e+07	4.62061e+06	1.47583e+07	0.663983	0.840014	0.844069	1.15389	1.04459	0.736598	1.62827	1.28317	0.71119	1.07322	1.19485	0.457282
P37198	Nuclear pore glycoprotein p62 OS=Homo sapiens OX=9606 GN=NUP62 PE=1 SV=3	NUP62	5	2	9	2	2	53.2	584638		562284	711451	671656	579529	1.59363e+06	1.17306e+06		324617	0.943929		0.866997	0.771042	1.06342	0.910189	1.61387	1.27448		0.316545	1.12885	0.935103
Q96FW1	Ubiquitin thioesterase OTUB1 OS=Homo sapiens OX=9606 GN=OTUB1 PE=1 SV=2	OTUB1	34	7	72	7	7	31.3	9.0447e+06	7.78811e+06	1.95314e+07	1.07864e+07	9.77623e+06	1.04382e+07	1.40718e+07	1.6947e+07	9.34855e+06	1.84131e+07	0.897299	1.1017	1.85048	0.718287	0.951084	1.00733	0.875635	1.13135	1.18558	1.10327	0.960919	0.959759
Q8WZ82	Esterase OVCA2 OS=Homo sapiens OX=9606 GN=OVCA2 PE=1 SV=1	OVCA2	8	2	7	2	2	24.4	1.37517e+06	678976	1.17265e+06	1.61247e+06	1.02825e+06	524578	655975	478514	443163	805170	1.96123	1.38074	1.59716	1.54363	1.43806	0.727755	0.586799	0.459226	0.80794	0.693538	0.4135	5.7077e-05
Q9UKS6	Protein kinase C and casein kinase substrate in neurons protein 3 OS=Homo sapiens OX=9606 GN=PACSIN3 PE=1 SV=2	PACSIN3	19	6	22	6	6	48.5	1.41827e+07	5.56187e+06	2.56859e+06	4.87404e+06	7.80717e+06	5.85303e+06	5.02664e+06	4.76099e+06	1.65898e+07	9.57241e+06	2.31115	1.29234	0.399736	0.533137	1.24758	0.927798	0.51378	0.522068	3.45584	0.942109	1.09987	0.993407
P29350	Tyrosine-protein phosphatase non-receptor type 6 OS=Homo sapiens OX=9606 GN=PTPN6 PE=1 SV=1	PTPN6	4	2	5	2	2	67.5	5.82007e+06	4.49235e+06	2.74151e+06	5.03858e+06	7.17051e+06	4.30672e+06	5.30433e+06	5.22323e+06	3.5658e+06	7.32909e+06	1.42836	1.57207	0.642555	0.83004	1.7257	1.02816	0.81653	0.862602	1.11869	1.08636	0.792476	0.427432
Q96BW5	Phosphotriesterase-related protein OS=Homo sapiens OX=9606 GN=PTER PE=1 SV=1	PTER	27	8	41	8	8	39	3.57071e+06	2.65126e+06	1.74786e+06	7.08106e+06	4.83444e+06	3.55159e+06	7.34059e+06	7.94471e+06	1.55069e+06	5.92059e+06	0.967361	1.02417	0.452221	1.28769	1.28435	0.935966	1.24737	1.44835	0.537036	0.968744	1.02426	0.896811
P30566	Adenylosuccinate lyase OS=Homo sapiens OX=9606 GN=ADSL PE=1 SV=2	ADSL	36	11	78	11	11	54.9	9.02514e+06	8.41233e+06	5.35199e+06	1.12865e+07	8.57232e+06	7.17709e+06	9.44283e+06	1.12345e+07	9.66648e+06	7.63469e+06	1.28634	1.70964	0.728493	1.0798	1.19813	0.995068	0.844177	1.0775	1.76122	0.657208	0.88884	0.541125
Q06203	Amidophosphoribosyltransferase OS=Homo sapiens OX=9606 GN=PPAT PE=1 SV=1	PPAT	4	2	9	2	2	57.4		301638		1.40679e+06	701159	884664	2.1506e+06	1.56825e+06		1.85587e+06		0.424827		0.932714	0.679141	0.850004	1.33238	1.04235		1.10713	1.5952	0.0706535
O75475	PC4 and SFRS1-interacting protein OS=Homo sapiens OX=9606 GN=PSIP1 PE=1 SV=1	PSIP1	13	5	39	5	5	60.1	2.92097e+06	4.14407e+06	4.82941e+06	6.84275e+06	6.20156e+06	4.32598e+06	1.1069e+07	8.76157e+06	3.46536e+06	7.12684e+06	0.612433	1.23893	0.967019	0.963035	1.27508	0.882306	1.45569	1.23616	0.928803	0.902483	1.06901	0.64971
Q9UKK3	Protein mono-ADP-ribosyltransferase PARP4 OS=Homo sapiens OX=9606 GN=PARP4 PE=1 SV=3	PARP4	2	3	13	3	3	192.5	256759	146700	225208	742129	405512	154241	1.70589e+06	770372		910351	0.543879	0.443092	0.455585	1.05521	0.842335	0.317819	2.26652	1.09809		1.16465	1.81398	0.313801
Q8IVL5	Prolyl 3-hydroxylase 2 OS=Homo sapiens OX=9606 GN=P3H2 PE=1 SV=1	P3H2	3	2	4	2	2	80.9	758021	635608	672877	1.06408e+06	422791	507107	344170	1.24682e+06	1.40667e+06	1619323	1.09321	1.30707	0.926759	1.03009	0.597932	0.711419	0.311333	1.21001	2.59332	1.41048	1.25863	0.925206
O60245	Protocadherin-7 OS=Homo sapiens OX=9606 GN=PCDH7 PE=1 SV=2	PCDH7	1	1	5	1	1	116	437466		342593	879145	409520					1.33639e+06
Q8WUM4	Programmed cell death 6-interacting protein OS=Homo sapiens OX=9606 GN=PDCD6IP PE=1 SV=1	PDCD6IP	37	26	269	26	26	96	4.23831e+07	2.77955e+07	4.6607e+07	5.65599e+07	3.54494e+07	3.96461e+07	6.50209e+07	5.74745e+07	33840891	6.70078e+07	1.12425	1.05131	1.18068	1.00707	0.922112	1.023	1.08182	1.0259	1.14751	1.07351	1.01255	0.758046
O14737	Programmed cell death protein 5 OS=Homo sapiens OX=9606 GN=PDCD5 PE=1 SV=3	PDCD5	46	5	45	5	5	14.3	5.61196e+06	6.65079e+06	5489313	8.01299e+06	4.61848e+06	6.23077e+06	8.29572e+06	6.62139e+06	3.6634e+06	9.7937e+06	1.08067	1.82616	1.0095	1.03575	0.872129	1.16714	1.00199	0.858001	0.901792	1.13903	0.870155	0.450261
O75781	Paralemmin-1 OS=Homo sapiens OX=9606 GN=PALM PE=1 SV=2	PALM	7	2	17	2	2	42.1	1.89028e+06	3.83167e+06	2.4809e+06	3.69985e+06	1.9187e+06	1.44367e+06	2.84887e+06	3.1145e+06	2.06352e+06	6.64146e+06	0.790287	2.28419	0.99055	1.0383	0.78663	0.587124	0.747071	0.876208	1.10283	1.677	0.847244	0.602015
Q9NZW5	Protein PALS2 OS=Homo sapiens OX=9606 GN=PALS2 PE=1 SV=2	PALS2	40	19	153	17	19	61.1	1.86238e+07	1.13681e+07	2.77299e+07	3.50763e+07	2.85008e+07	2.61948e+07	4.1841e+07	3.51742e+07	1.7308e+07	3.80171e+07	0.83288	0.724918	1.18433	1.05295	1.2499	1.13955	1.17367	1.05852	0.989472	1.02684	1.068	0.458631
Q8N3R9	Protein PALS1 OS=Homo sapiens OX=9606 GN=PALS1 PE=1 SV=3	PALS1	2	1	7	1	1	77.2		132248	319790	478383		211001	458968	289763	169486	297950
O15460	Prolyl 4-hydroxylase subunit alpha-2 OS=Homo sapiens OX=9606 GN=P4HA2 PE=1 SV=1	P4HA2	10	4	15	4	4	60.9	989041	3.07734e+06	2.95718e+06	4.61794e+06	3.90712e+06	1.77626e+06	5.1756e+06	2.50526e+06	1.52393e+06	3.86552e+06	0.407215	1.80664	1.16278	1.27626	1.5775	0.711408	1.3366	0.694101	0.80208	0.961233	0.723136	0.424617
O75061	Putative tyrosine-protein phosphatase auxilin OS=Homo sapiens OX=9606 GN=DNAJC6 PE=1 SV=3	DNAJC6	7	5	12	5	5	99.9	1.62806e+06	412753	547455	2.03752e+06	1.43873e+06	823730	1.39306e+06	802872	952283	1.03809e+06	1.83974	0.665067	0.590807	1.54551	1.59431	0.905476	0.98739	0.610513	1.37562	0.708493	0.735713	0.410547
P19652	Alpha-1-acid glycoprotein 2 OS=Homo sapiens OX=9606 GN=ORM2 PE=1 SV=2	ORM2	32	6	88	4	6	23.6	4.206e+07	1.94148e+07	2.27049e+07	1.31662e+07	2.28846e+07	2.75772e+07	2.29613e+06	2.56107e+06	4.16028e+07	1.05577e+07	2.5698	1.69141	1.32483	0.539972	1.37113	1.63902	0.087995	0.105296	3.24936	0.389593	0.729779	0.216651
Q6JQN1	Acyl-CoA dehydrogenase family member 10 OS=Homo sapiens OX=9606 GN=ACAD10 PE=1 SV=1	ACAD10	2	2	5	2	2	118.8	132108		160795	267491	139179	132104	124444	212027			0.990702		1.15159	1.3465	1.02351	0.963683	0.585355	1.06996			0.773885	0.170771
P08195	4F2 cell-surface antigen heavy chain OS=Homo sapiens OX=9606 GN=SLC3A2 PE=1 SV=3	SLC3A2	20	11	99	11	11	68	2.54087e+07	2.78546e+07	4.58129e+07	3.31953e+07	2.38577e+07	3.41409e+07	2.05399e+07	1.85001e+07	4.23315e+07	2.48225e+07	1.07257	1.67659	1.84688	0.940586	0.987588	1.40191	0.543839	0.525504	2.28428	0.632848	0.825906	0.335252
Q12797	Aspartyl/asparaginyl beta-hydroxylase OS=Homo sapiens OX=9606 GN=ASPH PE=1 SV=3	ASPH	28	19	164	19	19	85.8	2.95567e+07	1.66086e+07	2.40342e+07	5.73294e+07	2.88284e+07	21711510	6.28668e+07	4.98099e+07	1.34755e+07	2.37281e+07	1.12788	0.903706	0.875886	1.46847	1.07878	0.805938	1.50474	1.27904	0.657352	0.546866	0.878858	0.410176
Q8IZT6	Abnormal spindle-like microcephaly-associated protein OS=Homo sapiens OX=9606 GN=ASPM PE=1 SV=2	ASPM	0	2	3	2	2	409.5	1.03635e+08	6.38847e+07	5.72881e+07	1.50692e+08	1.08042e+08	1.24539e+08	1.33291e+08	1.77267e+08	4.38334e+07	1.67509e+08	1.14776	1.00885	0.605923	1.12024	1.17339	1.34169	0.92592	1.32109	0.620572	1.12045	1.0541	0.827319
O75746	Calcium-binding mitochondrial carrier protein Aralar1 OS=Homo sapiens OX=9606 GN=SLC25A12 PE=1 SV=2	SLC25A12	30	17	124	13	17	74.7	1.59314e+07	9.29048e+06	2.36506e+07	2.35651e+07	1.72248e+07	1.10782e+07	3.5875e+07	1.56286e+07	1.12466e+07	2.9975e+07	1.03054	0.856911	1.46104	1.0232	1.09262	0.697082	1.45557	0.680285	0.929984	1.17106	0.902948	0.467323
P56211	cAMP-regulated phosphoprotein 19 OS=Homo sapiens OX=9606 GN=ARPP19 PE=1 SV=2	ARPP19	46	3	7	3	3	12.3		2.34747e+06	2.61046e+06	3.02606e+06		2.37414e+06	2.7382e+06	2.18096e+06	1.04739e+06	1.92357e+06		1.83641	1.36776	1.1144		1.26705	0.942279	0.805176	0.734574	0.637386	0.609432	0.03773
Q9NVT9	Armadillo repeat-containing protein 1 OS=Homo sapiens OX=9606 GN=ARMC1 PE=1 SV=1	ARMC1	22	5	19	5	5	31.3	1.15839e+07	7.95003e+06	1.50006e+07	1.2024e+07	1.40341e+07	1.17756e+07	2.94612e+07	4.05712e+07	9.35988e+06	3.69687e+07	0.768122	0.751676	0.949935	0.535187	0.912567	0.759561	1.22534	1.81031	0.793395	1.48054	1.54924	0.0788666
P51689	Arylsulfatase D OS=Homo sapiens OX=9606 GN=ARSD PE=1 SV=2	ARSD	12	4	23	4	4	64.8	1.29094e+06	1.06571e+06	1.47345e+06	1.29881e+06	917889	4.94883e+06	4.92868e+06	5.85945e+06	1.31349e+06	6.36612e+06	0.548324	0.645444	0.59769	0.370304	0.38232	2.04474	1.31309	1.67475	0.713184	1.63312	2.90041	0.00135383
Q9H993	Damage-control phosphatase ARMT1 OS=Homo sapiens OX=9606 GN=ARMT1 PE=1 SV=1	ARMT1	18	6	40	6	6	51.1	875798	1.42685e+06	3.40286e+06	7.3656e+06	2.85333e+06	4.34481e+06	6.32707e+06	5.90327e+06	1.4483e+06	6.69298e+06	0.269684	0.626494	1.0007	1.52244	0.861604	1.30145	1.22204	1.22322	0.570105	1.24475	1.29915	0.299604
P09496	Clathrin light chain A OS=Homo sapiens OX=9606 GN=CLTA PE=1 SV=1	CLTA	10	3	20	3	3	27.1	1.07061e+06	4.25764e+06	712045	2.08557e+06	3.95887e+06	7.02617e+06	7.55378e+06	1.06161e+07	5.40985e+06	8.96251e+06	0.259387	1.47087	0.164753	0.339175	0.940574	1.65592	1.14792	1.73079	1.67551	1.31147	2.36919	0.022249
Q96KA5	Cleft lip and palate transmembrane protein 1-like protein OS=Homo sapiens OX=9606 GN=CLPTM1L PE=1 SV=1	CLPTM1L	4	1	1	1	1	62.2
P56134	ATP synthase subunit f, mitochondrial OS=Homo sapiens OX=9606 GN=ATP5MF PE=1 SV=3	ATP5MF	40	3	122	3	3	10.9	2.17802e+07	7.0612e+06	1.25378e+07	2.40977e+07	2.25132e+07	1.03959e+07	2.19574e+07	1.49228e+07	8.79909e+06	1.83435e+07	1.67829	0.775836	0.922647	1.24641	1.70117	0.779236	1.06125	0.773776	0.866736	0.853686	0.685395	0.0791616
P0C0L4	Complement C4-A OS=Homo sapiens OX=9606 GN=C4A PE=1 SV=2	C4A	36	51	704	1	57	192.7	2.18096e+08	1.11714e+08	1.83471e+08	1.20021e+08	1.59894e+08	2.344e+08	1.08499e+08	7.88005e+07	2.87937e+08	1.42838e+08
Q5JTJ3	Cytochrome c oxidase assembly factor 6 homolog OS=Homo sapiens OX=9606 GN=COA6 PE=1 SV=1	COA6	22	2	4	2	2	14.1	697292	335429	1.36941e+06	1.23168e+06	987022	1.30712e+06	1.10741e+06	1.61486e+06	598806	2.2679e+06	0.757691	0.519714	1.42109	0.898368	1.05174	1.38165	0.754774	1.18079	0.831779	1.48838	1.2127	0.354684
Q7Z4G1	COMM domain-containing protein 6 OS=Homo sapiens OX=9606 GN=COMMD6 PE=1 SV=1	COMMD6	15	1	3	1	1	9.6	900596		904243	394071	291221	2.12057e+06		876006	5.34829e+06	848172
P00846	ATP synthase subunit a OS=Homo sapiens OX=9606 GN=MT-ATP6 PE=1 SV=1	MT-ATP6	4	1	19	1	1	24.8	951916	907094	1105786	2.59103e+06	1544581	1.08758e+06	2.54115e+06	1.43255e+06	446067	2640821
Q92905	COP9 signalosome complex subunit 5 OS=Homo sapiens OX=9606 GN=COPS5 PE=1 SV=4	COPS5	29	7	24	7	7	37.6	1.49933e+06	1.80564e+06	2.00327e+06	3.56083e+06	1.50356e+06	753683	4.62091e+06	3.08637e+06	1.39333e+06	2.67048e+06	0.819455	1.40717	1.04563	1.30635	0.805851	0.400701	1.58411	1.13511	0.973475	0.881513	0.923939	0.587982
O75208	Ubiquinone biosynthesis protein COQ9, mitochondrial OS=Homo sapiens OX=9606 GN=COQ9 PE=1 SV=1	COQ9	8	2	8	2	2	35.5	1.49794e+06	210760	551388	1520081	1.08417e+06	124580	390006	119845	96273.4	629439	3.01167	0.604206	1.05871	2.05144	2.13753	0.243648	0.491827	0.16214	0.247435	0.764321	0.215418	0.00473681
P07316	Gamma-crystallin B OS=Homo sapiens OX=9606 GN=CRYGB PE=1 SV=3	CRYGB	57	9	203	5	5	20.9	3.71846e+06	1.02928e+07	6.08363e+06	4.00848e+07	1.18994e+08	4.97878e+06	2.34074e+06	3.58105e+06	4.04742e+06	1.01918e+07	0.227762	0.898952	0.355869	1.64808	7.14738	0.29665	0.0899293	0.147601	0.316913	0.377034	0.11949	0.0539375
P56545	C-terminal-binding protein 2 OS=Homo sapiens OX=9606 GN=CTBP2 PE=1 SV=1	CTBP2	13	4	15	3	4	48.9	3.22878e+06	3.05731e+06	2.07764e+06	5.97439e+06	3.96138e+06	2601863	4.6634e+06	3.9431e+06	619543	2.9814e+06	1.22042	1.64777	0.74998	1.51581	1.46832	0.956664	1.10562	1.00293	0.299355	0.680616	0.612691	0.0838332
P11021	Endoplasmic reticulum chaperone BiP OS=Homo sapiens OX=9606 GN=HSPA5 PE=1 SV=2	HSPA5	43	25	577	23	23	72.3	1.1445e+08	8.57248e+07	2.36677e+08	2.14134e+08	1.85164e+08	2.35736e+08	3.37087e+08	3.46152e+08	6.00839e+07	3.28586e+08	0.668111	0.71355	1.31946	0.839069	1.05996	1.33863	1.23425	1.35975	0.448366	1.15849	1.2042	0.5656
P46379	Large proline-rich protein BAG6 OS=Homo sapiens OX=9606 GN=BAG6 PE=1 SV=2	BAG6	7	6	57	6	6	119.3	9.47127e+06	1.3792e+07	1.02545e+07	1.82429e+07	1.77261e+07	7.423e+06	1.58344e+07	1.33775e+07	8.80095e+06	1.4332e+07	0.917016	1.90407	0.94818	1.18561	1.68301	0.699121	0.961617	0.871571	1.08929	0.83808	0.671851	0.0590556
P27797	Calreticulin OS=Homo sapiens OX=9606 GN=CALR PE=1 SV=1	CALR	42	12	147	12	12	48.1	2.20766e+07	2.31139e+07	3.53242e+07	5.20262e+07	2.87165e+07	2.35953e+07	3.95342e+07	6.32597e+07	2.45907e+07	5.59266e+07	0.75042	1.1203	1.14671	1.18707	0.957215	0.780194	0.842902	1.44697	1.06854	1.14816	1.02423	0.929554
Q9NY47	Voltage-dependent calcium channel subunit alpha-2/delta-2 OS=Homo sapiens OX=9606 GN=CACNA2D2 PE=1 SV=2	CACNA2D2	7	7	15	6	7	129.7	407208	649443	3.71737e+06	5.36757e+06	1.16355e+06	1.67427e+06	2.94219e+06	1.06323e+07	991514	2.81882e+06	0.16783	0.381663	1.46318	1.48495	0.470264	0.671247	0.760595	2.94876	0.522391	0.701667	1.41251	0.434687
Q96CT7	Coiled-coil domain-containing protein 124 OS=Homo sapiens OX=9606 GN=CCDC124 PE=1 SV=1	CCDC124	30	6	50	6	6	25.8	6988520	1.96952e+06	4.90228e+06	9.44312e+06	8.39576e+06	5.56804e+06	1.70269e+07	7.91924e+06	1.43458e+06	3.87714e+06	1.29519	0.520471	0.867674	1.17475	1.52586	1.00382	1.97932	0.987628	0.339873	0.433982	0.881255	0.506284
P98082	Disabled homolog 2 OS=Homo sapiens OX=9606 GN=DAB2 PE=1 SV=3	DAB2	13	7	54	7	7	82.4	4.11904e+06	3.37934e+06	3.9774e+06	8.08529e+06	5.56741e+06	6.5707e+06	8.63521e+06	7.42367e+06	4.5562e+06	9.49486e+06	0.833984	0.97562	0.769078	1.09885	1.1054	1.29413	1.09664	1.01144	1.17926	1.16108	1.20063	0.0525967
P00736	Complement C1r subcomponent OS=Homo sapiens OX=9606 GN=C1R PE=1 SV=2	C1R	15	8	21	8	8	80.1	6.68528e+06	3.35904e+06	2.92964e+06	5.85994e+06	7.08163e+06	7.22333e+06	1.55856e+06	6.16963e+06	9.631e+06	5.41709e+06	1.49625	1.07198	0.626194	0.880357	1.55426	1.57263	0.218797	0.92919	2.7555	0.732254	1.10292	0.749323
P43155	Carnitine O-acetyltransferase OS=Homo sapiens OX=9606 GN=CRAT PE=1 SV=5	CRAT	4	2	3	2	2	70.8		269832	632263	2.08919e+06	470827	779482	362145		219938	645591		0.704296	1.10531	2.56704	0.845164	1.38799	0.415804		0.514658	0.713747	0.580679	0.230291
Q99622	Protein C10 OS=Homo sapiens OX=9606 GN=C12orf57 PE=1 SV=1	C12orf57	22	2	3	2	2	13.2	574933	3.5568e+06		1.59334e+06	3.95703e+06		1.56812e+06			2.27331e+06	0.319222	2.81593		0.593833	2.15452		0.546116			0.762335	0.444787	0.440301
P51659	Peroxisomal multifunctional enzyme type 2 OS=Homo sapiens OX=9606 GN=HSD17B4 PE=1 SV=3	HSD17B4	14	8	40	8	8	79.6	6.56301e+06	8.74098e+06	1.33996e+07	1.04609e+07	5.45651e+06	1.47847e+07	2.25522e+07	1.94979e+07	9.10396e+06	2.25538e+07	0.617014	1.17176	1.20308	0.660151	0.50305	1.35209	1.32988	1.2335	1.09412	1.28063	1.51387	0.0305762
P00450	Ceruloplasmin OS=Homo sapiens OX=9606 GN=CP PE=1 SV=1	CP	34	26	524	26	26	122.1	1.73869e+08	1.11454e+08	9.88958e+07	9.79017e+07	1.15364e+08	2.11926e+08	1.39844e+08	1.29337e+08	2.51171e+08	2.38213e+08	1.38771	1.26841	0.753811	0.5245	0.902917	1.64537	0.700083	0.694638	2.56264	1.14829	1.39561	0.4155
Q0VF96	Cingulin-like protein 1 OS=Homo sapiens OX=9606 GN=CGNL1 PE=1 SV=2	CGNL1	30	36	266	36	36	149	4.75563e+07	2.77896e+07	4.0885e+07	6.53947e+07	4.73933e+07	3.59107e+07	7.02204e+07	7.62195e+07	2.81577e+07	5.82966e+07	1.19549	0.996111	0.98155	1.10347	1.16832	0.878145	1.10722	1.28933	0.904857	0.885101	0.930157	0.37465
Q14839	Chromodomain-helicase-DNA-binding protein 4 OS=Homo sapiens OX=9606 GN=CHD4 PE=1 SV=2	CHD4	3	5	19	5	5	217.9	6.62138e+06	2.92032e+06	2.0203e+06	8.48218e+06	5.32342e+06	1.65659e+06	6.15441e+06	1823206	1.29796e+06	4.6795e+06	2.02208	1.27165	0.589218	1.73875	1.59421	0.492117	1.17887	0.374668	0.506706	0.863099	0.473324	0.0360796
Q96FZ7	Charged multivesicular body protein 6 OS=Homo sapiens OX=9606 GN=CHMP6 PE=1 SV=3	CHMP6	10	2	9	2	2	23.5	711172	248424		2.37857e+06	914441	963464	1.00487e+06	1.14934e+06		1.81054e+06	0.775529	0.386281		1.74108	0.977875	1.02203	0.687328	0.843396		1.19245	0.965067	0.815205
Q92879	CUGBP Elav-like family member 1 OS=Homo sapiens OX=9606 GN=CELF1 PE=1 SV=2	CELF1	8	4	11	3	3	52	1.15615e+07	5.87151e+06	1.37522e+07	1.88127e+07	1.13609e+07	1.56578e+07	1.07783e+06	1.82725e+07	5.44671e+06	1.91151e+07	1.19646	0.866406	1.35914	1.30682	1.15293	1.57623	0.0699623	1.27245	0.720548	1.19474	0.821851	0.351318
Q96F85	CB1 cannabinoid receptor-interacting protein 1 OS=Homo sapiens OX=9606 GN=CNRIP1 PE=1 SV=1	CNRIP1	14	1	4	1	1	18.6	841668		444030	172786	298389
Q8IUI8	Cytokine receptor-like factor 3 OS=Homo sapiens OX=9606 GN=CRLF3 PE=1 SV=2	CRLF3	6	1	5	1	1	49.7	872728	305806	563992	183962	384199
P50416	Carnitine O-palmitoyltransferase 1, liver isoform OS=Homo sapiens OX=9606 GN=CPT1A PE=1 SV=2	CPT1A	2	1	1	1	1	88.3			726181	456276			1.06234e+06	696284
O75131	Copine-3 OS=Homo sapiens OX=9606 GN=CPNE3 PE=1 SV=1	CPNE3	23	11	120	10	11	60.1	2.79672e+07	3.22317e+07	3.22716e+07	1.47907e+07	1.66793e+07	2.71485e+07	3.10898e+07	2.75857e+07	5.51802e+07	1.68277e+07	1.24213	2.0412	1.36882	0.440946	0.726436	1.17291	0.866093	0.824443	3.13287	0.45139	1.10794	0.976383
Q9NX08	COMM domain-containing protein 8 OS=Homo sapiens OX=9606 GN=COMMD8 PE=1 SV=1	COMMD8	15	2	22	2	2	21.1	1.34179e+06	1.04981e+06	1.28159e+06	2.71586e+06	1.06518e+06	2.76928e+06	4.13857e+06	3.77514e+06	1.35431e+06	2.67063e+06	0.757681	0.845277	0.691131	1.02941	0.589835	1.52116	1.46583	1.43449	0.977607	0.910807	1.61241	0.0114646
Q14232	Translation initiation factor eIF-2B subunit alpha OS=Homo sapiens OX=9606 GN=EIF2B1 PE=1 SV=1	EIF2B1	7	2	16	2	2	33.7	1.60473e+06	843765	1.1915e+06	2.00008e+06	990481	1.43145e+06	1.69029e+06	1058450	717236	1.05973e+06	1.5954	1.19612	1.13129	1.33474	0.965647	1.38435	1.05404	0.708106	0.911536	0.63632	0.754333	0.0956667
P67870	Casein kinase II subunit beta OS=Homo sapiens OX=9606 GN=CSNK2B PE=1 SV=1	CSNK2B	38	5	28	5	5	24.9	2.45074e+06	1.49358e+06	3.16113e+06	6004991	778771	2.27084e+06	3.87869e+06	5.80175e+06	814058	6.51614e+06	0.924607	0.803483	1.13897	1.52073	0.288121	0.833392	0.917859	1.47292	0.392608	1.48478	1.09103	0.767006
Q8NI60	Atypical kinase COQ8A, mitochondrial OS=Homo sapiens OX=9606 GN=COQ8A PE=1 SV=1	COQ8A	2	1	12	1	1	71.9	857515	233341	1.3277e+06	702427	487948	275298	821834	485882	354246	444126
Q6P2E9	Enhancer of mRNA-decapping protein 4 OS=Homo sapiens OX=9606 GN=EDC4 PE=1 SV=1	EDC4	7	5	35	5	5	151.6	1.65126e+06	1.28845e+06	1.96954e+06	3.56274e+06	2.67915e+06	2.1186e+06	3.89091e+06	4.07761e+06	1.41046e+06	2828230	0.811115	0.902447	0.923934	1.17471	1.29053	1.01232	1.19881	1.34782	0.885671	0.839059	1.03546	0.791945
P15954	Cytochrome c oxidase subunit 7C, mitochondrial OS=Homo sapiens OX=9606 GN=COX7C PE=1 SV=1	COX7C	14	1	12	1	1	7.2	1.09249e+06	405224	383663	1.42472e+06	1.16635e+06	1.53692e+06	2.52996e+06	1.49852e+06	996827	980952
Q13363	C-terminal-binding protein 1 OS=Homo sapiens OX=9606 GN=CTBP1 PE=1 SV=2	CTBP1	8	3	21	2	2	47.5		796861	2.72806e+06	1.58223e+06	429314	822638	1.18601e+06	1.06854e+06	154142	1.75926e+06		1.21568	2.78749	1.13632	0.450433	0.856175	0.795922	0.769308	0.210822	1.13682	0.539405	0.275204
Q717R9	Cystin-1 OS=Homo sapiens OX=9606 GN=CYS1 PE=1 SV=1	CYS1	13	1	5	1	1	16.4			210625	103442	242581	139038		271309		250124
A0FGR8	Extended synaptotagmin-2 OS=Homo sapiens OX=9606 GN=ESYT2 PE=1 SV=1	ESYT2	10	6	39	6	6	102.3	1.43151e+06	1.757e+06	1.42621e+06	2.58172e+06	2.20777e+06	1.81899e+06	4.25587e+06	4.39337e+06	1.40877e+06	4.44643e+06	0.696321	1.21863	0.662532	0.842954	1.05311	0.860695	1.29848	1.43805	0.875989	1.30628	1.29193	0.141762
Q13616	Cullin-1 OS=Homo sapiens OX=9606 GN=CUL1 PE=1 SV=2	CUL1	12	7	13	7	7	89.6	1.56165e+06	1.16889e+07	8.22108e+06	24834261	1.07278e+07	6.87053e+06	1.33729e+07	2.02992e+07	2.61849e+06	2.12256e+07	0.160955	1.71784	0.80921	1.71812	1.08427	0.688838	0.864528	1.40787	0.344998	1.32128	0.842837	0.973495
O95786	Antiviral innate immune response receptor RIG-I OS=Homo sapiens OX=9606 GN=DDX58 PE=1 SV=2	DDX58	14	12	26	12	12	106.5	2.22397e+06	983538	5.82275e+06	5.82139e+06	2.73885e+06	3.93096e+06	5.44491e+06	7.708e+06	2.6278e+06	5.84595e+06	0.645033	0.406753	1.61284	1.13334	0.778979	1.10906	0.990545	1.50437	0.974293	1.02404	1.22403	0.267724
Q9Y3I1	F-box only protein 7 OS=Homo sapiens OX=9606 GN=FBXO7 PE=1 SV=1	FBXO7	11	5	23	5	5	58.5	1.48581e+07	6.5334e+06	3.52224e+06	2.01878e+06	3.05815e+06	5.34274e+06	433653		1.43313e+07	1.49862e+06	3.24336	2.03357	0.734279	0.295803	0.65463	1.13449	0.0593752		3.99911	0.197576	0.967902	0.47293
O94760	N(G),N(G)-dimethylarginine dimethylaminohydrolase 1 OS=Homo sapiens OX=9606 GN=DDAH1 PE=1 SV=3	DDAH1	67	16	423	15	16	31.1	1.01383e+08	1.34957e+08	7.68031e+07	1.723e+08	1.31088e+08	1.16629e+08	1.95987e+08	1.68365e+08	8.59988e+07	2.1923e+08	0.904488	1.7168	0.654373	1.03182	1.14685	1.01216	1.09672	1.01076	0.980783	1.18127	0.968349	0.925212
P49789	Bis(5'-adenosyl)-triphosphatase OS=Homo sapiens OX=9606 GN=FHIT PE=1 SV=3	FHIT	56	6	41	6	6	16.8	2.26685e+06	2.48705e+06	3.77761e+06	5.9807e+06	3.16346e+06	1.84838e+06	3.23255e+06	6.56045e+06	5.07436e+06	7.43528e+06	0.678241	1.06104	1.07941	1.20114	0.92817	0.537969	0.606649	1.32086	1.94082	1.3436	1.16206	0.850227
Q92506	(3R)-3-hydroxyacyl-CoA dehydrogenase OS=Homo sapiens OX=9606 GN=HSD17B8 PE=1 SV=2	HSD17B8	15	3	18	3	3	27	2.12367e+06	888651	4.23562e+06	4.96368e+06	3.63604e+06	1.4664e+06	3.92276e+06	2.42896e+06	1.2179e+06	3.22286e+06	0.94557	0.564189	1.80108	1.48351	1.58759	0.635133	1.09554	0.72776	0.693209	0.866681	0.629639	0.12534
P00367	Glutamate dehydrogenase 1, mitochondrial OS=Homo sapiens OX=9606 GN=GLUD1 PE=1 SV=2	GLUD1	29	13	117	13	13	61.4	1.84739e+07	6.64344e+06	1.70384e+07	1.67376e+07	2.14037e+07	1.00744e+07	3.55104e+07	2.25509e+07	1.16025e+07	2.86026e+07	1.22559	0.628442	1.0795	0.745348	1.39245	0.650141	1.47765	1.00672	0.983969	1.14605	1.0381	0.821802
P33316	Deoxyuridine 5'-triphosphate nucleotidohydrolase, mitochondrial OS=Homo sapiens OX=9606 GN=DUT PE=1 SV=4	DUT	33	6	61	6	6	26.5	1.63734e+07	7830963	1.26811e+07	1.73926e+07	1.272e+07	8.0243e+06	1.60267e+07	1.10679e+07	1.05798e+07	18385149	1.56319	1.06604	1.15621	1.11459	1.19086	0.745217	0.959727	0.711049	1.2912	1.06011	0.782692	0.0801294
Q13838	Spliceosome RNA helicase DDX39B OS=Homo sapiens OX=9606 GN=DDX39B PE=1 SV=1	DDX39B	32	11	211	11	11	49	3.81295e+07	1.99939e+07	3.76331e+07	5.68786e+07	3.2218e+07	2.92413e+07	5.23861e+07	4.59584e+07	1.27334e+07	6.11143e+07	1.23528	0.923612	1.16435	1.2369	1.02355	0.921522	1.06451	1.00191	0.527345	1.1958	0.843724	0.229957
O60762	Dolichol-phosphate mannosyltransferase subunit 1 OS=Homo sapiens OX=9606 GN=DPM1 PE=1 SV=1	DPM1	42	8	71	8	8	29.6	6.01766e+06	4.71038e+06	6.39504e+06	8.84228e+06	6.29892e+06	4.49665e+06	6.7521e+06	5.67373e+06	3.10818e+06	5.99608e+06	1.29193	1.44197	1.31119	1.27426	1.32612	0.939087	0.909248	0.819676	0.853028	0.777483	0.646835	4.76998e-06
P52566	Rho GDP-dissociation inhibitor 2 OS=Homo sapiens OX=9606 GN=ARHGDIB PE=1 SV=3	ARHGDIB	6	1	2	1	1	23	531329	622230	426741		193018	485186			1.84216e+06	592408
Q14194	Dihydropyrimidinase-related protein 1 OS=Homo sapiens OX=9606 GN=CRMP1 PE=1 SV=1	CRMP1	42	15	197	13	13	62.1	1.39791e+07	1.2415e+07	2.11556e+07	2.89289e+07	3.6623e+07	5.4813e+07	5.52969e+07	5.66374e+07	2.0063e+07	5.84415e+07	0.488183	0.618208	0.705565	0.678133	1.25418	1.86205	1.21125	1.33097	0.895658	1.23264	1.74468	0.0174869
Q03001	Dystonin OS=Homo sapiens OX=9606 GN=DST PE=1 SV=4	DST	2	14	38	12	12	860.1	2.19781e+06	706376	3.56131e+06	1.13479e+06	957263	2.15422e+06	7.37346e+06	6.50209e+06	2.48639e+06	6.27978e+06	0.824639	0.377917	1.27612	0.285805	0.352216	0.78626	1.7353	1.64167	1.19258	1.42308	2.17502	0.0213425
Q8TEA8	D-aminoacyl-tRNA deacylase 1 OS=Homo sapiens OX=9606 GN=DTD1 PE=1 SV=2	DTD1	15	2	19	2	2	23.4	1.30085e+06	2.0507e+06	1.92261e+06	1.53398e+06	1.03799e+06	3.44928e+06	1.41638e+06	2.04619e+06	915151	1.69578e+06	0.937279	2.10684	1.32295	0.741896	0.733396	2.41754	0.640108	0.992082	0.842904	0.737941	0.963751	0.80273
P41567	Eukaryotic translation initiation factor 1 OS=Homo sapiens OX=9606 GN=EIF1 PE=1 SV=1	EIF1	42	4	31	2	2	12.7	945622	807857	731002	1.34324e+06	1.25991e+06	646162	738072	674537	641305	1.13702e+06	1.32598	1.61525	0.978921	1.26431	1.73246	0.881384	0.649156	0.636482	1.14955	0.962939	0.618701	0.0127632
A8MWY0	Endosome/lysosome-associated apoptosis and autophagy regulator family member 2 OS=Homo sapiens OX=9606 GN=ELAPOR2 PE=1 SV=2	ELAPOR2	2	1	1	1	1	113.8		113004		133524	194998			94924.4
Q9NR50	Translation initiation factor eIF-2B subunit gamma OS=Homo sapiens OX=9606 GN=EIF2B3 PE=1 SV=1	EIF2B3	2	1	6	1	1	50.2	151289	177309	168722	576059	202897	182500	731599	376771		360759
P13639	Elongation factor 2 OS=Homo sapiens OX=9606 GN=EEF2 PE=1 SV=4	EEF2	46	36	647	35	36	95.3	1.42902e+08	9.06011e+07	1.33911e+08	1.74159e+08	1.4256e+08	1.2822e+08	1.90968e+08	1.77229e+08	1.05415e+08	2.26913e+08	1.18209	1.06864	1.05788	0.967026	1.15641	1.03174	0.990835	0.986518	1.1147	1.13365	0.967858	0.509379
Q8N6R0	eEF1A lysine and N-terminal methyltransferase OS=Homo sapiens OX=9606 GN=METTL13 PE=1 SV=1	METTL13	3	1	3	1	1	78.7				403698	543785	288498	246610	102476
Q9UM22	Mammalian ependymin-related protein 1 OS=Homo sapiens OX=9606 GN=EPDR1 PE=1 SV=2	EPDR1	5	1	4	1	1	25.4	1.64539e+06	480302		928526	947360	1.62956e+06	2.70234e+06	1.21925e+06	578678
Q9C0B1	Alpha-ketoglutarate-dependent dioxygenase FTO OS=Homo sapiens OX=9606 GN=FTO PE=1 SV=3	FTO	7	3	9	3	3	58.2	808014	181831	700129	1.19192e+06	827952	552733	1.1168e+06	1.08792e+06	384135	1.26656e+06	1.24562	0.399687	1.03075	1.23337	1.25163	0.828867	1.07987	1.12856	0.756995	1.17924	0.963667	0.915977
P01859	Immunoglobulin heavy constant gamma 2 OS=Homo sapiens OX=9606 GN=IGHG2 PE=1 SV=2	IGHG2	40	10	536	4	5	35.9	6.75719e+07	3.07846e+07	2.23494e+07	7.27301e+06	3.10056e+07	1.09534e+08	1.00712e+07	5.63826e+06	347937145	4.79555e+07	1.24335	0.807699	0.392739	0.0898304	0.559465	1.96056	0.116236	0.0698127	8.18415	0.532939	3.51225	0.806538
P51553	Isocitrate dehydrogenase [NAD] subunit gamma, mitochondrial OS=Homo sapiens OX=9606 GN=IDH3G PE=1 SV=1	IDH3G	20	4	13	4	4	42.8	1.01035e+06		2.71951e+06	2.50668e+06	1.45289e+06	2.21581e+06	4.26231e+06	1.21621e+06	620470	4.10338e+06	0.565936		1.45478	0.942487	0.798057	1.20735	1.49752	0.458423	0.444285	1.38819	1.06257	0.968658
Q9NX55	Huntingtin-interacting protein K OS=Homo sapiens OX=9606 GN=HYPK PE=1 SV=2	HYPK	13	1	3	1	1	14.7				773419		508100	250351	4.09167e+06		5.54358e+06
Q7L5D6	Golgi to ER traffic protein 4 homolog OS=Homo sapiens OX=9606 GN=GET4 PE=1 SV=1	GET4	8	2	3	2	2	36.5	478949	1712244	288847	536953	1.19541e+06	610448	309092	344160	288276	1.00935e+06	0.884864	4.51065	0.50964	0.665891	2.16575	1.09708	0.358183	0.427866	0.68083	1.12626	0.422378	0.218271
Q8TB36	Ganglioside-induced differentiation-associated protein 1 OS=Homo sapiens OX=9606 GN=GDAP1 PE=1 SV=3	GDAP1	7	2	4	2	2	41.3			347979	514022		1.92902e+06	1.6147e+06	770578		807104			0.417043	0.432992		2.35482	1.27098	0.650721		0.611727	2.87533	0.131987
P0DOX6	Immunoglobulin mu heavy chain OS=Homo sapiens OX=9606 PE=1 SV=2	--	21	10	295	1	1	63.4				764545		1.74705e+06			439074	1909399
P62879	Guanine nucleotide-binding protein G(I)/G(S)/G(T) subunit beta-2 OS=Homo sapiens OX=9606 GN=GNB2 PE=1 SV=3	GNB2	37	10	78	5	10	37.3	1.75708e+07	1.78521e+07	2.41854e+07	2.65246e+07	2.24689e+07	2.21433e+07	5.01052e+07	5.21823e+07	2.92441e+07	5.90279e+07	0.684366	0.991457	0.899622	0.69347	0.858192	0.838963	1.22408	1.36767	1.45606	1.38856	1.52052	0.0106533
Q92616	eIF-2-alpha kinase activator GCN1 OS=Homo sapiens OX=9606 GN=GCN1 PE=1 SV=6	GCN1	14	26	115	26	26	292.6	1.43535e+07	8.76419e+06	1.54895e+07	1.64355e+07	9.92164e+06	1.1102e+07	1.66862e+07	1.41296e+07	9.91012e+06	1.36836e+07	1.3767	1.19862	1.41883	1.05815	0.933194	1.03583	1.00386	0.91196	1.21509	0.792677	0.82857	0.117981
Q15056	Eukaryotic translation initiation factor 4H OS=Homo sapiens OX=9606 GN=EIF4H PE=1 SV=5	EIF4H	18	4	37	4	4	27.4	6.3392e+06	4.61291e+06	5.92292e+06	1.11254e+07	7.52312e+06	8.69615e+06	1.5354e+07	1.22135e+07	4.52262e+06	1.65838e+07	0.854011	0.886117	0.762033	1.00606	0.993874	1.13962	1.29742	1.1072	0.778865	1.34935	1.25996	0.08177
P01780	Immunoglobulin heavy variable 3-7 OS=Homo sapiens OX=9606 GN=IGHV3-7 PE=1 SV=2	IGHV3-7	32	4	28	2	3	12.9	9.23508e+06	1.21903e+07	3.18707e+06	4.65588e+06	1.01837e+07	10242106	2.88731e+06	1.13583e+06	1.89833e+07	6.09532e+06	1.46674	2.76065	0.483405	0.496356	1.58606	1.58235	0.28763	0.121391	3.85414	0.58468	0.946562	0.493194
Q70UQ0	Inhibitor of nuclear factor kappa-B kinase-interacting protein OS=Homo sapiens OX=9606 GN=IKBIP PE=1 SV=1	IKBIP	9	2	2	2	2	39.3				1.11777e+06	342462		721141			98357.7				1.64749	0.737409		0.993214			0.13044	0.471153	0.458095
A0A0C4DH32	Immunoglobulin heavy variable 3-20 OS=Homo sapiens OX=9606 GN=IGHV3-20 PE=3 SV=2	IGHV3-20	19	2	3	1	1	12.7	220711	1380.46	1866.86	1335.66	1072.47	2858.22			495729	801698
A0A0C4DH35	Probable non-functional immunoglobulin heavy variable 3-35 OS=Homo sapiens OX=9606 GN=IGHV3-35 PE=1 SV=1	IGHV3-35	9	1	3	1	1	12.8	110743			227835					2.93126e+06
A0A0A0MS15	Immunoglobulin heavy variable 3-49 OS=Homo sapiens OX=9606 GN=IGHV3-49 PE=3 SV=1	IGHV3-49	8	1	10	1	1	13	1.18244e+06		260713	383391	684818	616496		169144	1.70325e+06	769946
Q96RY7	Intraflagellar transport protein 140 homolog OS=Homo sapiens OX=9606 GN=IFT140 PE=1 SV=1	IFT140	1	1	1	1	1	165.1	183973	91937.2	180985	258708	162750			32344.2
A0A0B4J1Y9	Immunoglobulin heavy variable 3-72 OS=Homo sapiens OX=9606 GN=IGHV3-72 PE=3 SV=1	IGHV3-72	15	2	19	2	2	13.2	3.46546e+06	2.81422e+06	951495	762132	2.34941e+06	4.62896e+06	1.2037e+06	1.84725e+06	7.86073e+06	3.52623e+06	1.47464	1.70754	0.386671	0.217689	0.980369	1.91607	0.321275	0.528946	4.27595	0.906247	1.66743	0.569498
A0A075B6R2	Immunoglobulin heavy variable 4-4 OS=Homo sapiens OX=9606 GN=IGHV4-4 PE=3 SV=2	IGHV4-4	32	2	12	1	1	12.8		971479	837607					133533	341272	238084
A0A0C4DH34	Immunoglobulin heavy variable 4-28 OS=Homo sapiens OX=9606 GN=IGHV4-28 PE=3 SV=1	IGHV4-28	8	1	2	1	1	13.1	2.60575e+06	4928577				192663		3206441	3509326	3206407
O14920	Inhibitor of nuclear factor kappa-B kinase subunit beta OS=Homo sapiens OX=9606 GN=IKBKB PE=1 SV=1	IKBKB	1	1	1	1	1	86.5			82367.7	479329		151830	226862	292221	122601	591232
P0DP04	Immunoglobulin heavy variable 3-43D OS=Homo sapiens OX=9606 GN=IGHV3-43D PE=3 SV=1	IGHV3-43D	35	3	9	2	2	13	2.2752e+07	36280148	43213548	38960324	52069356	7.59659e+07	74329360	200376864	7.15542e+07	2.98659e+08	0.311467	0.708187	0.564965	0.35801	0.699002	1.01161	0.638239	1.84587	1.25219	2.46933	2.73211	0.0111151
P60520	Gamma-aminobutyric acid receptor-associated protein-like 2 OS=Homo sapiens OX=9606 GN=GABARAPL2 PE=1 SV=1	GABARAPL2	7	1	3	1	1	13.7	751196	268653	654134	489842	307686	157396	192018	232691		321424
Q9BXV9	EKC/KEOPS complex subunit GON7 OS=Homo sapiens OX=9606 GN=GON7 PE=1 SV=2	GON7	18	1	14	1	1	10.9	664918	524814	447579	1.45035e+06	934771	973713	1.68361e+06	1.50948e+06	553091
Q9Y5U9	Immediate early response 3-interacting protein 1 OS=Homo sapiens OX=9606 GN=IER3IP1 PE=1 SV=1	IER3IP1	10	1	7	1	1	9	5.73284e+06	4.44214e+06	6.13848e+06	10151368	7.30023e+06	8.39418e+06	1.0469e+07	8.65981e+06	6060733	1.01405e+07
Q9UK76	Jupiter microtubule associated homolog 1 OS=Homo sapiens OX=9606 GN=JPT1 PE=1 SV=3	JPT1	16	1	3	1	1	16										669394
Q9H910	Jupiter microtubule associated homolog 2 OS=Homo sapiens OX=9606 GN=JPT2 PE=1 SV=1	JPT2	15	2	11	2	2	20.1	2.60445e+06	2.0748e+06	1.69865e+06	3339945	1.07632e+06	2.64321e+06	3.66544e+06	1.97778e+06		4.32865e+06	1.2531	1.42342	0.780518	1.07867	0.507826	1.2371	1.10618	0.640336		1.25786	1.05122	0.764818
P05161	Ubiquitin-like protein ISG15 OS=Homo sapiens OX=9606 GN=ISG15 PE=1 SV=5	ISG15	12	1	8	1	1	17.9	220130		749894	215070	648093	129613	173854	85406.4	285528	417728
Q96AB3	Isochorismatase domain-containing protein 2 OS=Homo sapiens OX=9606 GN=ISOC2 PE=1 SV=1	ISOC2	27	3	46	3	3	22.3	2.23027e+06	898253	957975	4.13704e+06	1.70162e+06	1.23914e+06	7.91302e+06	5.30408e+06	300801	7.54562e+06	0.866046	0.497358	0.355261	1.07833	0.647965	0.468067	1.92733	1.38597	0.149316	1.76966	1.65469	0.680632
P07359	Platelet glycoprotein Ib alpha chain OS=Homo sapiens OX=9606 GN=GP1BA PE=1 SV=2	GP1BA	2	1	1	1	1	71.5	245945		114729						695994
Q9Y243	RAC-gamma serine/threonine-protein kinase OS=Homo sapiens OX=9606 GN=AKT3 PE=1 SV=1	AKT3	6	2	10	1	1	55.7	353233	258679	555167	695805	552055	390375	456536	562788		684746
P14550	Aldo-keto reductase family 1 member A1 OS=Homo sapiens OX=9606 GN=AKR1A1 PE=1 SV=3	AKR1A1	43	12	293	11	11	36.6	2.07889e+07	1.74171e+07	2.78989e+07	3.54785e+07	2.32317e+07	2.95441e+07	4.51222e+07	4.71756e+07	2.59854e+07	7.19572e+07	0.754972	0.901909	0.9676	0.86486	0.827343	1.0437	1.02783	1.15286	1.20635	1.57828	1.39205	0.00637212
P14621	Acylphosphatase-2 OS=Homo sapiens OX=9606 GN=ACYP2 PE=1 SV=2	ACYP2	30	3	21	3	3	11.1	1.10094e+06	3.93331e+06	1.41302e+06	2.61332e+06	413512	675545	3.4979e+06	1.85488e+06	1.32366e+06	2.59153e+06	0.709549	3.61463	0.869716	1.13055	0.261343	0.423522	1.41402	0.804441	1.09054	1.00876	0.719925	0.928243
Q9UKV8	Protein argonaute-2 OS=Homo sapiens OX=9606 GN=AGO2 PE=1 SV=3	AGO2	13	7	28	5	7	97.1	9.19099e+06	875498	3.11588e+06	2.72119e+06	2.12018e+06	1.51634e+06	1.78798e+06	1.89239e+06	598423	1.93714e+06	4.46579	0.606566	1.44586	0.887515	1.01021	0.716696	0.544917	0.618738	0.371696	0.568471	0.33514	0.0456817
O43707	Alpha-actinin-4 OS=Homo sapiens OX=9606 GN=ACTN4 PE=1 SV=2	ACTN4	68	53	1487	35	55	104.8	6.36131e+08	3.53092e+08	7.79644e+08	8.84736e+08	5.78869e+08	5.46396e+08	9.56313e+08	8.02237e+08	4.9153e+08	8.66289e+08	1.15455	0.913776	1.35136	1.07785	1.03027	0.964665	1.08867	0.97978	1.1404	0.949596	0.92679	0.37183
Q2TAA5	GDP-Man:Man(3)GlcNAc(2)-PP-Dol alpha-1,2-mannosyltransferase OS=Homo sapiens OX=9606 GN=ALG11 PE=1 SV=2	ALG11	5	3	23	3	3	55.6	1.58082e+06	1.17868e+06	2.15919e+06	3.26577e+06	1.8273e+06	1.21964e+06	3.47088e+06	3710358	1.31089e+06	3.69522e+06	0.844758	0.898121	1.10192	1.17143	0.957557	0.633998	1.16338	1.33422	0.895492	1.19262	1.04944	0.880576
P55196	Afadin OS=Homo sapiens OX=9606 GN=AFDN PE=1 SV=3	AFDN	5	6	12	6	6	206.7		1.11068e+06	1.52698e+06	2.40386e+06	517367	1.79543e+06	1.32252e+06	2.12662e+06	413361	1.03299e+06		1.45614	1.34082	1.4836	0.466477	1.60583	0.76271	1.31576	0.485849	0.573636	0.799451	0.53422
P52594	Arf-GAP domain and FG repeat-containing protein 1 OS=Homo sapiens OX=9606 GN=AGFG1 PE=1 SV=2	AGFG1	9	4	45	4	4	58.2	4.50565e+06	4.17263e+06	3.58608e+06	9.78442e+06	6.57204e+06	4.95558e+06	6.51008e+06	1.25755e+07	3.16441e+06	1.11078e+07	0.842411	1.11241	0.640318	1.22795	1.20496	0.901291	0.763456	1.58217	0.756316	1.25431	1.04564	0.878706
Q53H12	Acylglycerol kinase, mitochondrial OS=Homo sapiens OX=9606 GN=AGK PE=1 SV=2	AGK	18	6	42	6	6	47.1	5.51719e+06	3232166	7.06371e+06	1.22343e+07	7269911	9665054	13793392	9.37687e+06	4.25088e+06	1.3563e+07	0.803163	0.670913	0.982037	1.19549	1.03781	1.36865	1.25947	0.918552	0.791058	1.19248	1.1793	0.288476
Q15052	Rho guanine nucleotide exchange factor 6 OS=Homo sapiens OX=9606 GN=ARHGEF6 PE=1 SV=2	ARHGEF6	3	2	14	2	2	87.4	825669	578004	1.27629e+06	2.17349e+06	1.27779e+06	776186	1.73072e+06	2.13622e+06	1.20658e+06	3.0008e+06	0.689697	0.688446	1.01814	1.21868	1.04669	0.630698	0.906796	1.20077	1.2884	1.51391	1.18854	0.445223
Q14444	Caprin-1 OS=Homo sapiens OX=9606 GN=CAPRIN1 PE=1 SV=2	CAPRIN1	5	3	12	3	3	78.3	1.98407e+06	350152	935696	2.4248e+06	1.9515e+06	1.79088e+06	3.64288e+06	3.0485e+06	725169	2.916e+06	1.25595	0.316053	0.565666	1.03032	1.2114	1.10278	1.44641	1.29856	0.586812	1.11484	1.26716	0.337495
P52907	F-actin-capping protein subunit alpha-1 OS=Homo sapiens OX=9606 GN=CAPZA1 PE=1 SV=3	CAPZA1	40	7	104	5	5	32.9	5.63279e+06	6.99864e+06	1.08114e+07	9.86513e+06	9996299	10136710	14778235	1.56734e+07	8.30676e+06	1.0353e+07	0.687374	1.21778	1.25997	0.808077	1.19623	1.20329	1.13116	1.28704	1.29582	0.763035	1.09883	0.522778
P53367	Arfaptin-1 OS=Homo sapiens OX=9606 GN=ARFIP1 PE=1 SV=2	ARFIP1	25	5	16	5	5	41.7	1.36433e+06	218568	1.18561e+06	4.10832e+06	2.49153e+06	420192	1.48293e+06	1.58822e+06		2.35335e+06	1.01009	0.230736	0.838283	2.04167	1.80889	0.302617	0.68864	0.791248		1.0523	0.597588	0.479912
Q9BY67	Cell adhesion molecule 1 OS=Homo sapiens OX=9606 GN=CADM1 PE=1 SV=2	CADM1	42	11	172	11	11	48.5	3.89173e+07	2.49981e+07	4.01704e+07	6.46058e+07	3.82513e+07	6.02664e+07	6.04927e+07	7.13169e+07	3.3436e+07	9.66598e+07	0.920466	0.84306	0.907361	1.02569	0.887187	1.38658	0.897425	1.13506	1.01093	1.38077	1.26768	0.0395214
Q9UJX5	Anaphase-promoting complex subunit 4 OS=Homo sapiens OX=9606 GN=ANAPC4 PE=1 SV=2	ANAPC4	5	2	5	2	2	92.1	121761	91106.1	463882	514191	744551	69542.5	217317			206021	0.501995	0.535579	1.82644	1.42296	3.01015	0.278897	0.56197			0.512993	0.309222	0.0922151
Q5T440	Putative transferase CAF17, mitochondrial OS=Homo sapiens OX=9606 GN=IBA57 PE=1 SV=1	IBA57	3	1	1	1	1	38.1
P40616	ADP-ribosylation factor-like protein 1 OS=Homo sapiens OX=9606 GN=ARL1 PE=1 SV=1	ARL1	31	4	33	4	4	20.4	2.97717e+06	2.01618e+06	4.33973e+06	5.40776e+06	3.20473e+06	1.47667e+06	5.4854e+06	4.17009e+06	1.78961e+06	4.8253e+06	1.04385	1.00798	1.45314	1.27272	1.10187	0.503642	1.20636	0.98388	0.80212	1.02181	0.768391	0.111759
P55064	Aquaporin-5 OS=Homo sapiens OX=9606 GN=AQP5 PE=1 SV=1	AQP5	10	3	45	3	3	28.3	3.87825e+06	8.72654e+06	9.98297e+06	2.10339e+07	6.47322e+06	8.21641e+06	2.01686e+07	1.5108e+07	5.95175e+06	1.27436e+07	0.43225	1.38685	1.0626	1.57362	0.707496	0.890811	1.40996	1.1331	0.847985	0.857834	0.995521	0.775314
Q96BM9	ADP-ribosylation factor-like protein 8A OS=Homo sapiens OX=9606 GN=ARL8A PE=1 SV=1	ARL8A	32	5	52	1	1	21.4		531167	508109	656778	428256	1.00203e+06	2.7746e+06	1665660		1.93699e+06
O15084	Serine/threonine-protein phosphatase 6 regulatory ankyrin repeat subunit A OS=Homo sapiens OX=9606 GN=ANKRD28 PE=1 SV=5	ANKRD28	6	4	7	4	4	112.9	459328	232849	108489	592361	526272	357799	496191	453347	84771.1	1.22112e+06	1.26823	0.916719	0.286069	1.09784	1.42492	0.960985	0.859318	0.842298	0.299203	2.03631	1.00087	0.924792
P61204	ADP-ribosylation factor 3 OS=Homo sapiens OX=9606 GN=ARF3 PE=1 SV=2	ARF3	54	7	269	3	4	20.6	5.10204e+07	4.51211e+07	4.78762e+07	8.32559e+07	4.90161e+07	6.18917e+07	8.14853e+07	7.14081e+07	4.41015e+07	8.60872e+07	1.02774	1.296	0.921016	1.12573	0.968237	1.21276	1.02955	0.967937	1.13563	1.04734	1.01021	0.845986
Q9Y2Y0	ADP-ribosylation factor-like protein 2-binding protein OS=Homo sapiens OX=9606 GN=ARL2BP PE=1 SV=1	ARL2BP	13	2	3	2	2	18.8	922160		666808	1.02527e+06	509617	727805		911950	1.12886e+06	1.45624e+06	1.25632		0.867567	0.937589	0.680834	0.964522		0.836036	1.96596	1.19823	1.32665	0.30854
P61966	AP-1 complex subunit sigma-1A OS=Homo sapiens OX=9606 GN=AP1S1 PE=1 SV=1	AP1S1	5	1	1	1	1	18.7
P05090	Apolipoprotein D OS=Homo sapiens OX=9606 GN=APOD PE=1 SV=1	APOD	33	6	60	6	6	21.3	8.02377e+06	8.74019e+06	6.00465e+06	1.90178e+06	9.1879e+06	22796098	7.82152e+06	7.00255e+06	3.36253e+07	17635095	0.818109	1.27069	0.584695	0.130158	0.918657	2.26098	0.500212	0.480451	4.38271	1.08598	2.34003	0.257546
Q9HDC9	Adipocyte plasma membrane-associated protein OS=Homo sapiens OX=9606 GN=APMAP PE=1 SV=2	APMAP	40	12	97	12	12	46.5	1.36764e+07	9.84157e+06	9.73936e+06	2.56378e+07	1.56511e+07	1.79322e+07	3.47082e+07	3.70287e+07	7.60552e+06	3.24743e+07	0.837776	0.859622	0.569766	1.05419	0.940168	1.06855	1.33358	1.52636	0.595566	1.20145	1.34354	0.201654
P02749	Beta-2-glycoprotein 1 OS=Homo sapiens OX=9606 GN=APOH PE=1 SV=3	APOH	29	7	91	7	7	38.3	1.99842e+07	1.83559e+07	1.0575e+07	4.69049e+06	1.16846e+07	1.75883e+07	4.09579e+06	3.5949e+06	4.264e+07	3.21364e+06	1.83322	2.40099	0.926436	0.288819	1.05111	1.56948	0.235666	0.221909	5.00021	0.178048	1.10841	0.475591
P20073	Annexin A7 OS=Homo sapiens OX=9606 GN=ANXA7 PE=1 SV=3	ANXA7	19	8	108	8	8	52.7	2.04586e+07	3.55727e+07	2.36919e+07	2.23182e+07	1.89016e+07	3.9814e+07	5.99231e+07	3.66054e+07	3.32371e+07	5.07249e+07	0.750277	1.86015	0.829762	0.549395	0.679749	1.42031	1.37838	0.903339	1.55816	1.12351	1.36716	0.125805
O95260	Arginyl-tRNA--protein transferase 1 OS=Homo sapiens OX=9606 GN=ATE1 PE=1 SV=2	ATE1	9	3	15	3	3	59.1	1.83024e+07	8.00245e+06	1.67924e+07	3.15984e+07	2.55797e+07	1.22887e+07	1.98471e+07	1.73243e+07	9.59311e+06	1.40885e+07	1.32078	0.823441	1.15729	1.53062	1.81018	0.862648	0.898363	0.841275	0.884964	0.614041	0.617448	0.0165327
Q9BZE9	Tether containing UBX domain for GLUT4 OS=Homo sapiens OX=9606 GN=ASPSCR1 PE=1 SV=1	ASPSCR1	8	3	15	3	3	60.1	387411	934871	1.52338e+06	3.31557e+06	481541	1.253e+06	2.52564e+06	3.53166e+06	906441	2.81261e+06	0.274346	0.943983	1.03025	1.57603	0.334398	0.863136	1.12183	1.68293	0.820558	1.20294	1.36845	0.217217
Q07065	Cytoskeleton-associated protein 4 OS=Homo sapiens OX=9606 GN=CKAP4 PE=1 SV=2	CKAP4	49	23	196	23	23	66	5.3803e+07	3.93517e+07	3.02362e+07	86972323	4.52328e+07	5.85009e+07	1.10398e+08	1.06011e+08	3.29588e+07	8.03318e+07	1.04586	1.09073	0.56131	1.13482	0.862231	1.1062	1.34603	1.38669	0.818996	0.943113	1.19299	0.289345
O15145	Actin-related protein 2/3 complex subunit 3 OS=Homo sapiens OX=9606 GN=ARPC3 PE=1 SV=3	ARPC3	17	3	60	3	3	20.5	9.4539e+06	2.74083e+06	8.77798e+06	1.22713e+07	5.97583e+06	6.91783e+06	1.28811e+07	9.83424e+06	3.81083e+06	1.36206e+07	1.37117	0.566826	1.21587	1.19468	0.849933	0.976013	1.17184	0.959806	0.706554	1.19313	0.963232	0.969984
P59998	Actin-related protein 2/3 complex subunit 4 OS=Homo sapiens OX=9606 GN=ARPC4 PE=1 SV=3	ARPC4	47	6	152	6	6	19.7	1.48451e+07	1.30462e+07	2.13241e+07	2.34997e+07	1.43657e+07	1.77113e+07	2.51009e+07	2.73713e+07	1.22502e+07	3.29177e+07	0.917737	1.15002	1.25897	0.975163	0.870899	1.06509	0.973318	1.13865	0.968103	1.22907	1.03894	0.613601
Q7Z6K5	Arpin OS=Homo sapiens OX=9606 GN=ARPIN PE=1 SV=1	ARPIN	5	1	5	1	1	24.9	357358		593469	936655	582550	774641		1.22461e+06	534691	965299
Q96JQ2	Calmin OS=Homo sapiens OX=9606 GN=CLMN PE=1 SV=1	CLMN	1	1	9	1	1	111.6	465177	309276	581747	1.19524e+06	493484	256086	260119	358909	184310	362416
Q99439	Calponin-2 OS=Homo sapiens OX=9606 GN=CNN2 PE=1 SV=4	CNN2	11	3	25	2	2	33.7	1.31092e+06	2.05138e+06	3.75422e+06	1.0947e+06	1.96093e+06	1142725	1.36107e+06	2.02311e+06	799803	2.47741e+06	0.912625	2.03633	2.496	0.511553	1.3387	0.773856	0.594326	0.947752	0.711773	1.04165	0.557813	0.168134
A5YKK6	CCR4-NOT transcription complex subunit 1 OS=Homo sapiens OX=9606 GN=CNOT1 PE=1 SV=2	CNOT1	3	6	16	6	6	266.8	2.49275e+06	1.50955e+06	2.57556e+06	1.36886e+06	972486	1.55476e+06	3.60423e+06	2.11651e+06	895486	1.7198e+06	1.65846	1.43206	1.63647	0.611313	0.634474	1.00622	1.50407	0.947562	0.761603	0.691056	0.82215	0.616104
P36542	ATP synthase subunit gamma, mitochondrial OS=Homo sapiens OX=9606 GN=ATP5F1C PE=1 SV=1	ATP5F1C	29	8	159	8	8	33	4.84816e+07	3.04101e+07	4.35014e+07	5.43906e+07	3.76559e+07	4.035e+07	9.13315e+07	5.69614e+07	2.4538e+07	6.3607e+07	1.23512	1.10468	1.05839	0.930115	0.940739	0.999951	1.45943	0.976502	0.799124	0.978695	0.989498	0.827209
P08123	Collagen alpha-2(I) chain OS=Homo sapiens OX=9606 GN=COL1A2 PE=1 SV=7	COL1A2	1	1	6	1	1	129.2			1.35193e+07	1.21741e+06		7767754
Q8N5M1	ATP synthase mitochondrial F1 complex assembly factor 2 OS=Homo sapiens OX=9606 GN=ATPAF2 PE=1 SV=1	ATPAF2	11	3	6	3	3	32.8	1.40693e+06	454013	553140	1.45385e+06	714768	1.06121e+06	1.4637e+06	1.42756e+06	516498	411174	1.86065	0.856147	0.698614	1.29061	0.926964	1.36521	1.21416	1.27042	0.873183	0.32842	0.896752	0.629843
Q9UBI1	COMM domain-containing protein 3 OS=Homo sapiens OX=9606 GN=COMMD3 PE=1 SV=1	COMMD3	29	4	23	4	4	22.1	2.51247e+06	1.0313e+06	1.89839e+06	4.30651e+06	1.78399e+06	1.63637e+06	3.1865e+06	3.48674e+06	641699	4.31661e+06	1.26781	0.742036	0.914844	1.45867	0.882775	0.803225	1.00855	1.18395	0.413931	1.31555	0.89728	0.548618
O75947	ATP synthase subunit d, mitochondrial OS=Homo sapiens OX=9606 GN=ATP5PD PE=1 SV=3	ATP5PD	48	7	69	7	7	18.5	1.4341e+07	4.42542e+07	1.2319e+07	2.04408e+07	35601670	4.6176e+08	2.27596e+07	1.43428e+07	9.71969e+07	2.11573e+07	0.241169	1.06116	0.197846	0.230738	0.587104	7.55372	0.240068	0.162306	2.08947	0.214888	4.42639	0.494089
Q07817	Bcl-2-like protein 1 OS=Homo sapiens OX=9606 GN=BCL2L1 PE=1 SV=1	BCL2L1	4	1	8	1	1	26	780399		551768	441124	552050		451441	162633		235364
P11274	Breakpoint cluster region protein OS=Homo sapiens OX=9606 GN=BCR PE=1 SV=2	BCR	5	5	16	4	5	142.7	4.26261e+06	2.19856e+06	2.58107e+06	3.05636e+06	2.35752e+06	2.5732e+06	2.65688e+06	1.96311e+06	4.00647e+06	2.27439e+06	1.90993	1.40465	1.10446	0.919233	1.03586	1.12155	0.746694	0.591896	2.29481	0.615484	0.842536	0.354765
Q9BUT1	3-hydroxybutyrate dehydrogenase type 2 OS=Homo sapiens OX=9606 GN=BDH2 PE=1 SV=2	BDH2	21	5	49	5	5	26.7	4.52079e+06	5.96726e+06	6.15043e+06	1.14795e+07	5.81534e+06	1.6122e+07	1.69796e+07	1.87923e+07	9.39542e+06	1.68479e+07	0.504821	0.950134	0.6559	0.860452	0.6368	1.75124	1.18927	1.41209	1.34117	1.13627	1.89297	0.00138758
P22792	Carboxypeptidase N subunit 2 OS=Homo sapiens OX=9606 GN=CPN2 PE=1 SV=3	CPN2	14	6	21	6	6	60.5	4.97128e+06	933127	1.99313e+06	516860	2.40356e+06	1.79778e+06	1.20033e+06	304698	5.95244e+06		2.78939	0.746565	1.06804	0.194668	1.32251	0.981253	0.422448	0.115046	4.26952		1.18202	0.740352
P21964	Catechol O-methyltransferase OS=Homo sapiens OX=9606 GN=COMT PE=1 SV=2	COMT	55	10	141	10	10	30	4.00911e+07	2.65252e+07	5.8132e+07	8.99336e+07	6.26006e+07	4.64353e+07	6.61255e+07	7.09952e+07	3.66987e+07	9.43056e+07	0.847728	0.799749	1.1739	1.27647	1.29805	0.955124	0.877016	1.01018	0.99198	1.20436	0.933794	0.659098
O60869	Endothelial differentiation-related factor 1 OS=Homo sapiens OX=9606 GN=EDF1 PE=1 SV=1	EDF1	10	1	7	1	1	16.4	1.07301e+06	994458	580227	1.41702e+06	1.04802e+06	1403850	1.2795e+06	1.49561e+06	639272	1.34813e+06
O43169	Cytochrome b5 type B OS=Homo sapiens OX=9606 GN=CYB5B PE=1 SV=3	CYB5B	21	2	26	2	2	16.7	4.96492e+06	1.41829e+06	9.26874e+06	1.17807e+07	7.57132e+06	6.70119e+06	1.70197e+07	1.64408e+07	3.83219e+06	17090020	0.646633	0.26339	1.15286	1.02991	0.966991	0.848988	1.39036	1.44089	0.638024	1.34431	1.3948	0.238303
P35222	Catenin beta-1 OS=Homo sapiens OX=9606 GN=CTNNB1 PE=1 SV=1	CTNNB1	44	22	282	17	17	85.4	2.07881e+07	1.78875e+07	2.79165e+07	4.37854e+07	3.33239e+07	3.00228e+07	3.88751e+07	4.49841e+07	1.93622e+07	4.60484e+07	0.805444	0.988227	1.03298	1.13875	1.26613	1.13155	0.944761	1.17284	0.959002	1.07757	1.01036	0.843797
P01037	Cystatin-SN OS=Homo sapiens OX=9606 GN=CST1 PE=1 SV=3	CST1	44	4	67	2	2	16.4								11843389	1.0483e+07	1000544								1.28267	2.15679	0.0972581
P09228	Cystatin-SA OS=Homo sapiens OX=9606 GN=CST2 PE=1 SV=1	CST2	52	6	38	3	3	16.4			334885	492658			478552	4.26428e+07	14638614	730988			0.0404838	0.0418602			0.0379958	3.6323	2.36875	0.0558852	37.009	0.166748
Q9NWV4	CXXC motif containing zinc binding protein OS=Homo sapiens OX=9606 GN=CZIB PE=1 SV=1	CZIB	5	1	9	1	1	18	1.44513e+06	1.17972e+06	1.28445e+06	1.8889e+06	1.56679e+06	1.97943e+06		2.35786e+06	1.74461e+06
Q9NVH1	DnaJ homolog subfamily C member 11 OS=Homo sapiens OX=9606 GN=DNAJC11 PE=1 SV=2	DNAJC11	23	10	69	10	10	63.2	9.37845e+06	3.89666e+06	3.714e+06	8.08093e+06	7.76896e+06	2.55648e+06	1.19237e+07	6.83688e+06	3.12694e+06	1.11467e+07	1.71515	1.01613	0.648666	0.992	1.39328	0.454795	1.36777	0.841372	0.731027	1.23119	0.802425	0.378868
P51114	Fragile X mental retardation syndrome-related protein 1 OS=Homo sapiens OX=9606 GN=FXR1 PE=1 SV=3	FXR1	14	7	30	6	7	69.7	3.44778e+06	4.54716e+06	7.28468e+06	6.52974e+06	1.80192e+06	5.63542e+06	5.48589e+06	5.64272e+06	2.11795e+06	3.99315e+06	0.928171	1.74548	1.87287	1.17995	0.475696	1.47577	0.926332	1.0222	0.728868	0.649254	0.774314	0.527641
O75165	DnaJ homolog subfamily C member 13 OS=Homo sapiens OX=9606 GN=DNAJC13 PE=1 SV=5	DNAJC13	4	8	20	8	8	254.3	7.14824e+06	3.23809e+06	5.41723e+06	8.15696e+06	7.2766e+06	5.57038e+06	9.15803e+06	6.88027e+06	5.15279e+06	9.33638e+06	1.32854	0.858123	0.961524	1.01761	1.32619	1.00708	1.0676	0.860478	1.22422	1.048	0.948177	0.685007
O00273	DNA fragmentation factor subunit alpha OS=Homo sapiens OX=9606 GN=DFFA PE=1 SV=1	DFFA	10	2	11	2	2	36.5	1.74662e+06	1.5053e+06	3.13997e+06	4025909	2.10001e+06	2.2895e+06	2.74321e+06	3.01378e+06	1.40782e+06	3.43866e+06	0.86019	1.05708	1.47683	1.33089	1.0142	1.09684	0.847397	0.998778	0.886314	1.02281	0.84544	0.193786
Q13283	Ras GTPase-activating protein-binding protein 1 OS=Homo sapiens OX=9606 GN=G3BP1 PE=1 SV=1	G3BP1	15	5	37	5	5	52.1	6.91581e+06	4.19446e+06	7.13347e+06	1.01076e+07	5.75084e+06	3.66086e+06	7.48991e+06	4.5212e+06	2.79343e+06	7.73486e+06	1.43524	1.2412	1.41381	1.40801	1.17035	0.739038	0.974961	0.631385	0.741074	0.96949	0.608215	0.00065682
P60981	Destrin OS=Homo sapiens OX=9606 GN=DSTN PE=1 SV=3	DSTN	56	9	211	9	9	18.5	5.50261e+07	3.75932e+07	4.92386e+07	1.03934e+08	5.54613e+07	7.39645e+07	1.21035e+08	1.15397e+08	3.46857e+07	1.56445e+08	0.857801	0.83563	0.733049	1.08757	0.847837	1.12162	1.18348	1.21052	0.691213	1.47296	1.30214	0.122544
Q9UN86	Ras GTPase-activating protein-binding protein 2 OS=Homo sapiens OX=9606 GN=G3BP2 PE=1 SV=2	G3BP2	4	1	9	1	1	54.1	575533		480974	741979	470556		473214	360480	227537	350029
P09417	Dihydropteridine reductase OS=Homo sapiens OX=9606 GN=QDPR PE=1 SV=2	QDPR	58	9	81	9	9	25.8	1.55097e+07	9.08468e+06	8.29884e+06	1.93057e+07	5.6416e+07	2.00744e+07	2.7904e+07	7.20197e+07	1.73517e+07	3.88293e+07	0.681533	0.56922	0.348266	0.569443	2.43103	0.858084	0.769097	2.12959	0.974698	1.03051	1.25274	0.308426
Q96LJ7	Dehydrogenase/reductase SDR family member 1 OS=Homo sapiens OX=9606 GN=DHRS1 PE=1 SV=1	DHRS1	28	7	35	7	7	33.9	1.82716e+07	2.2287e+07	2.15784e+07	9682620	1.40283e+07	1.35432e+07	5.26452e+06	4.88568e+06	7.16027e+06	6446893	1.85679	3.22942	2.09418	0.660479	1.39796	1.33878	0.335564	0.334096	0.930163	0.395683	0.3609	0.0255841
Q96C23	Galactose mutarotase OS=Homo sapiens OX=9606 GN=GALM PE=1 SV=1	GALM	26	6	95	6	6	37.7	7.61445e+07	2.0621e+07	2.87077e+07	6.13061e+07	4.58137e+07	3.3839e+07	6.12544e+07	4.61921e+07	3.17924e+07	6.06548e+07	2.04345	0.78908	0.735755	1.10436	1.20566	0.883379	1.03108	0.834168	1.09067	0.983108	0.820374	0.502847
O75911	Short-chain dehydrogenase/reductase 3 OS=Homo sapiens OX=9606 GN=DHRS3 PE=1 SV=2	DHRS3	11	2	19	2	2	33.5		968036	2.17217e+06	1.13888e+06	305625	735011	1.28994e+06	1.04489e+06		1.31191e+06		1.54121	2.31626	0.853573	0.334639	0.798329	0.903406	0.785081		0.884703	0.668199	0.70129
Q9Y2H0	Disks large-associated protein 4 OS=Homo sapiens OX=9606 GN=DLGAP4 PE=1 SV=3	DLGAP4	2	2	2	2	2	107.9			1.27453e+06		328612	353321	838830		1.84753e+06	1.71964e+06			1.43648		0.380302	0.405614	0.620934		2.78725	1.22571	1.38693	0.742379
Q9Y2J2	Band 4.1-like protein 3 OS=Homo sapiens OX=9606 GN=EPB41L3 PE=1 SV=2	EPB41L3	19	15	114	11	13	120.6	1.30352e+07	1.31405e+07	1.60433e+07	1.66282e+07	1.54149e+07	16265198	2.51498e+07	2.03025e+07	1.82668e+07	2.20847e+07	0.92513	1.3298	1.0874	0.792158	1.07283	1.12292	1.11957	0.969605	1.65726	0.946648	1.11689	0.45533
P40939	Trifunctional enzyme subunit alpha, mitochondrial OS=Homo sapiens OX=9606 GN=HADHA PE=1 SV=2	HADHA	42	25	466	25	25	82.9	7.89711e+07	4.21606e+07	6.88332e+07	9.95814e+07	7.72241e+07	6.31825e+07	1.30256e+08	9.2446e+07	4.46789e+07	1.11667e+08	1.22161	0.929948	1.01689	1.03401	1.17145	0.95075	1.26385	0.962308	0.883512	1.04328	0.949718	0.509485
Q04446	1,4-alpha-glucan-branching enzyme OS=Homo sapiens OX=9606 GN=GBE1 PE=1 SV=3	GBE1	21	13	84	13	13	80.4	9.59018e+06	8.27636e+06	9.89158e+06	2.03457e+07	1.16779e+07	9.33116e+06	1.49933e+07	3.87766e+07	8.79779e+06	3.31743e+07	0.728014	0.895858	0.717114	1.03673	0.869326	0.689052	0.713906	1.98081	0.853749	1.52099	1.35589	0.35531
P30084	Enoyl-CoA hydratase, mitochondrial OS=Homo sapiens OX=9606 GN=ECHS1 PE=1 SV=4	ECHS1	40	8	116	8	8	31.4	1.44492e+07	9.04776e+06	1.67419e+07	3.10983e+07	1.73379e+07	1.94762e+07	2.8763e+07	2.36135e+07	1.51925e+07	2.50624e+07	0.900601	0.804111	0.99656	1.30108	1.05971	1.18085	1.12448	0.990396	1.21049	0.943456	1.07657	0.409993
P23434	Glycine cleavage system H protein, mitochondrial OS=Homo sapiens OX=9606 GN=GCSH PE=1 SV=2	GCSH	23	3	57	3	3	18.9	8.50203e+06	8.36711e+06	1.12753e+07	1.53282e+07	1.42958e+07	1.07808e+07	1.61284e+07	1.55498e+07	6.12437e+06	1.01165e+07	0.913544	1.28194	1.15702	1.10555	1.50633	1.12683	1.087	1.12433	0.841225	0.656523	0.810795	0.145343
O43681	ATPase GET3 OS=Homo sapiens OX=9606 GN=GET3 PE=1 SV=2	GET3	33	8	100	8	8	38.8	1.5466e+07	1.27588e+07	1.75834e+07	1.69441e+07	1.37081e+07	1.48383e+07	2.55098e+07	1.38684e+07	1.17621e+07	1.45314e+07	1.23303	1.45042	1.33878	0.906767	1.07172	1.15076	1.27566	0.744018	1.19874	0.699704	0.844713	0.25594
P06396	Gelsolin OS=Homo sapiens OX=9606 GN=GSN PE=1 SV=1	GSN	39	20	788	20	20	85.6	3.8837e+08	2.31041e+08	4.65481e+08	6.60566e+08	429643280	6.27684e+08	7.834e+08	1.18222e+09	4.43533e+08	9.33577e+08	0.790864	0.670859	0.905248	0.902926	0.857963	1.24337	1.00062	1.62	1.15459	1.1482	1.49394	0.00367907
Q13315	Serine-protein kinase ATM OS=Homo sapiens OX=9606 GN=ATM PE=1 SV=4	ATM	1	3	5	3	3	350.5	692270	164240	530079	1.6991e+06	674238	327034	912402	833235	182887	784086	1.27412	0.431023	0.931714	2.09909	1.21689	0.585504	1.0533	1.03196	0.430288	0.871581	0.66735	0.308487
Q8N2K0	Lysophosphatidylserine lipase ABHD12 OS=Homo sapiens OX=9606 GN=ABHD12 PE=1 SV=2	ABHD12	8	3	16	3	3	45.1	1.04451e+06	1202480	979052	1.53107e+06	1.17691e+06	886496	1.74006e+06	1.94159e+06	1.10224e+06	4.82134e+06	0.795798	1.30633	0.712367	0.783003	0.879302	0.657006	0.831544	0.995423	1.07352	2.21854	1.29021	0.441703
Q6DD88	Atlastin-3 OS=Homo sapiens OX=9606 GN=ATL3 PE=1 SV=1	ATL3	17	6	76	6	6	60.5	4.72515e+06	7.94041e+06	1.02323e+07	1.25159e+07	7.381e+06	1.04099e+07	1.75516e+07	8.4733e+06	3.22812e+06	1.38147e+07	0.614228	1.47178	1.27026	1.09208	0.940877	1.31632	1.43107	0.741185	0.536422	1.08459	0.94811	0.761435
P04217	Alpha-1B-glycoprotein OS=Homo sapiens OX=9606 GN=A1BG PE=1 SV=4	A1BG	43	12	146	12	12	54.2	4.84721e+07	3.1135e+07	2.85e+07	8.01166e+06	2.34558e+07	3.06519e+07	6.74014e+06	8.96914e+06	6.97502e+07	1.98052e+07	2.2019	2.01671	1.23641	0.244292	1.04487	1.35447	0.192047	0.274169	4.05038	0.543372	0.951107	0.537863
Q9UL45	Biogenesis of lysosome-related organelles complex 1 subunit 6 OS=Homo sapiens OX=9606 GN=BLOC1S6 PE=1 SV=1	BLOC1S6	11	1	6	1	1	19.7	372427	58504.5	156719	366456	257540	77297.8	380497	151066		215173
Q15067	Peroxisomal acyl-coenzyme A oxidase 1 OS=Homo sapiens OX=9606 GN=ACOX1 PE=1 SV=3	ACOX1	13	5	28	5	5	74.4	1.44061e+06	1.03035e+06	1.85372e+06	5.35574e+06	2.12421e+06	1.64329e+06	2.79684e+06	4.12831e+06	931391	4.34181e+06	0.70297	0.716907	0.863861	1.75424	1.01646	0.780026	0.856031	1.35557	0.580987	1.27959	0.959988	0.904365
Q9UL15	BAG family molecular chaperone regulator 5 OS=Homo sapiens OX=9606 GN=BAG5 PE=1 SV=1	BAG5	13	4	18	4	4	51.2	1.45867e+06	673601	1.5217e+06	1.5083e+06	710157	277198	1.91524e+06	1.75061e+06	331606	2.14458e+06	1.48512	0.977897	1.47959	1.0308	0.709027	0.274535	1.22309	1.19937	0.431589	1.31873	0.782642	0.306379
Q13867	Bleomycin hydrolase OS=Homo sapiens OX=9606 GN=BLMH PE=1 SV=1	BLMH	11	4	36	4	4	52.5	6.1765e+06	3551471	4.25387e+06	5.82347e+06	1.0876e+07	1.12228e+07	8.06771e+06	13417245	8.89629e+06	6.96518e+06	0.975337	0.799664	0.641513	0.617269	1.68417	1.72393	0.799085	1.42573	1.79583	0.664286	1.3584	0.304357
P55957	BH3-interacting domain death agonist OS=Homo sapiens OX=9606 GN=BID PE=1 SV=1	BID	14	2	14	2	2	22	2367312	781362	1.19631e+06	2.44285e+06	937543	1.32818e+06	2.01333e+06	1.43219e+06	1.68466e+06	1.76107e+06	1.85802	0.87445	0.896699	1.28698	0.721591	1.01404	0.991153	0.756408	1.69025	0.834799	0.937725	0.836717
P53004	Biliverdin reductase A OS=Homo sapiens OX=9606 GN=BLVRA PE=1 SV=2	BLVRA	41	11	115	11	11	33.4	3.04211e+07	1.08636e+07	2.92279e+07	1.86297e+07	1.80221e+07	2.09523e+07	1.85731e+07	2.42282e+07	3.18188e+07	3.08728e+07	1.62967	0.82982	1.49531	0.6699	0.946745	1.09184	0.624077	0.873386	2.17897	0.998873	1.03513	0.994258
P45954	Short/branched chain specific acyl-CoA dehydrogenase, mitochondrial OS=Homo sapiens OX=9606 GN=ACADSB PE=1 SV=1	ACADSB	14	4	27	4	4	47.5	7.61356e+06	2.02566e+06	3.19006e+06	8.15629e+06	6.10229e+06	2.79621e+06	5.97592e+06	4.47602e+06	7.37696e+06	5.4132e+06	1.79347	0.680392	0.717654	1.28967	1.40962	0.640736	0.882961	0.709511	2.2214	0.770142	0.886933	0.585008
O95999	B-cell lymphoma/leukemia 10 OS=Homo sapiens OX=9606 GN=BCL10 PE=1 SV=1	BCL10	9	2	4	2	2	26.2	849365	226158	2.62143e+06	5.34056e+06		3.05697e+06	7.99867e+06	4.9665e+06	1.8764e+06	5.97639e+06	0.290664	0.110356	0.856731	1.22677		1.01763	1.7169	1.14369	0.820856	1.23523	1.91081	0.16693
O43741	5'-AMP-activated protein kinase subunit beta-2 OS=Homo sapiens OX=9606 GN=PRKAB2 PE=1 SV=1	PRKAB2	10	2	2	1	2	30.3			365855	621528	335679		343805	628189		591858
P54619	5'-AMP-activated protein kinase subunit gamma-1 OS=Homo sapiens OX=9606 GN=PRKAG1 PE=1 SV=1	PRKAG1	18	5	29	4	5	37.6	4.44636e+06	3.07353e+06	2.81457e+06	5.27992e+06	4.4121e+06	2.69232e+06	4.55011e+06	2.89629e+06	3.06034e+06	2.21576e+06	1.57004	1.5475	0.949132	1.25145	1.52776	0.924772	1.00776	0.688189	1.3814	0.472539	0.653629	0.0514282
P05141	ADP/ATP translocase 2 OS=Homo sapiens OX=9606 GN=SLC25A5 PE=1 SV=7	SLC25A5	42	12	325	4	13	32.8	1.23623e+08	5.42204e+07	1.44817e+08	1.66666e+08	1.26432e+08	8.24583e+07	1.85558e+08	1.56594e+08	6.80036e+07	1.72985e+08	1.20738	0.755081	1.35075	1.09262	1.2109	0.783398	1.13673	1.02915	0.849024	1.02038	0.857916	0.270508
O60488	Long-chain-fatty-acid--CoA ligase 4 OS=Homo sapiens OX=9606 GN=ACSL4 PE=1 SV=2	ACSL4	13	6	23	4	4	79.1	204066277	2.58964e+08	5.61253e+08	4.27698e+08	4.20053e+08	5.11852e+08	5.96416e+08	5.5545e+08	4.47223e+08	6.88452e+08	0.546684	0.989217	1.43593	0.7691	1.1035	1.33387	1.00218	1.00131	1.53156	1.11391	1.23499	0.214477
Q9H6R3	Acyl-CoA synthetase short-chain family member 3, mitochondrial OS=Homo sapiens OX=9606 GN=ACSS3 PE=1 SV=1	ACSS3	11	5	24	5	5	74.7	1.15328e+06	1.09164e+06	1.04333e+06	3.88068e+06	2.67427e+06	1.89737e+06	3.04371e+06	2.4603e+06	346162	2.56052e+06	0.716222	0.96667	0.618792	1.61771	1.62862	1.14622	1.18562	1.02816	0.274811	0.960399	0.828263	0.530432
O43488	Aflatoxin B1 aldehyde reductase member 2 OS=Homo sapiens OX=9606 GN=AKR7A2 PE=1 SV=3	AKR7A2	36	9	147	9	9	39.6	3.29754e+08	4.79408e+08	2.06622e+08	2.87126e+08	4.92423e+08	4.70849e+08	2.55314e+08	3.59552e+08	1.36497e+08	4.64576e+08	1.18512	2.45676	0.70918	0.692665	1.73546	1.6461	0.57554	0.869546	0.627102	1.00841	0.697238	0.344763
Q9NX46	ADP-ribose glycohydrolase ARH3 OS=Homo sapiens OX=9606 GN=ADPRS PE=1 SV=1	ADPRS	23	6	34	6	6	38.9	4.57849e+06	5.28975e+06	8.62736e+06	7.64127e+06	3901291	5.35921e+06	4.93959e+06	1.05431e+07	2.38247e+06	8.51658e+06	0.92746	1.5279	1.66901	1.03901	0.774971	1.05603	0.627616	1.43715	0.616942	1.04195	0.804886	0.332826
P22570	NADPH:adrenodoxin oxidoreductase, mitochondrial OS=Homo sapiens OX=9606 GN=FDXR PE=1 SV=3	FDXR	2	1	7	1	1	53.8	340707	207845	520800	498782	682884	547054	1.35039e+06	424201		481357
Q8N6T3	ADP-ribosylation factor GTPase-activating protein 1 OS=Homo sapiens OX=9606 GN=ARFGAP1 PE=1 SV=2	ARFGAP1	4	1	5	1	1	44.6		487205	412721			940900
P19022	Cadherin-2 OS=Homo sapiens OX=9606 GN=CDH2 PE=1 SV=4	CDH2	19	11	115	11	11	99.7	1.94158e+07	1.06193e+07	1.77691e+07	3.88935e+07	2.31024e+07	2.38976e+07	3.35017e+07	2.95645e+07	1.22914e+07	3.48278e+07	0.996297	0.776991	0.870778	1.33965	1.1625	1.19287	1.07828	1.02085	0.806264	1.07937	1.0061	0.88883
Q4KMQ2	Anoctamin-6 OS=Homo sapiens OX=9606 GN=ANO6 PE=1 SV=2	ANO6	2	1	6	1	1	106.1							200676	85525.5
P40121	Macrophage-capping protein OS=Homo sapiens OX=9606 GN=CAPG PE=1 SV=2	CAPG	35	8	132	8	8	38.5	2.69258e+07	1.44292e+07	2.31575e+07	3.875e+07	2.11161e+07	3.15928e+07	7.33286e+07	6.05774e+07	1.51182e+07	7.10884e+07	0.89598	0.684635	0.73592	0.865528	0.689045	1.02264	1.5305	1.35644	0.643091	1.42869	1.54513	0.0473124
Q9H1A4	Anaphase-promoting complex subunit 1 OS=Homo sapiens OX=9606 GN=ANAPC1 PE=1 SV=1	ANAPC1	1	1	1	1	1	216.4
Q9UJX4	Anaphase-promoting complex subunit 5 OS=Homo sapiens OX=9606 GN=ANAPC5 PE=1 SV=2	ANAPC5	2	1	2	1	1	85				255425	148101		134130
P17342	Atrial natriuretic peptide receptor 3 OS=Homo sapiens OX=9606 GN=NPR3 PE=1 SV=2	NPR3	11	4	7	4	4	59.8	2.8421e+06	1226267	415172	3.92415e+06	930153		1293925	401942	426270	2.48011e+06	2.29631	1.41274	0.320353	2.12823	0.736971		0.65574	0.218532	0.440271	1.21024	0.457746	0.200193
Q9Y376	Calcium-binding protein 39 OS=Homo sapiens OX=9606 GN=CAB39 PE=1 SV=1	CAB39	17	6	34	6	6	39.8	5.33028e+07	7.77656e+07	7.39899e+07	5.56139e+07	1.15883e+08	1.42918e+08	1.81208e+08	4.46152e+08	1.09855e+08	3.20663e+08	0.422899	0.879753	0.560619	0.296176	0.90159	1.103	0.901769	2.38193	1.11417	1.53655	2.29903	0.0138298
P36404	ADP-ribosylation factor-like protein 2 OS=Homo sapiens OX=9606 GN=ARL2 PE=1 SV=4	ARL2	18	3	15	3	3	20.9	1.33794e+06	1.37107e+06	1.93247e+06	3.54295e+06	1.84895e+06	4.16326e+06	2.72975e+06	3.36509e+06	479008	2.54879e+06	0.718017	1.04917	0.990425	1.27628	0.973038	2.17338	0.918868	1.21522	0.328614	0.826122	1.09093	0.836989
Q9BXS5	AP-1 complex subunit mu-1 OS=Homo sapiens OX=9606 GN=AP1M1 PE=1 SV=3	AP1M1	26	9	37	9	9	48.6	3.75835e+06	4.777e+06	7.02427e+06	1.0024e+07	5661582	8.32569e+06	2.09177e+07	1.55456e+07	4.82268e+06	1.61597e+07	0.484803	0.878639	0.865324	0.867942	0.716161	1.0447	1.69244	1.34939	0.795245	1.25897	1.61053	0.0250783
P20020	Plasma membrane calcium-transporting ATPase 1 OS=Homo sapiens OX=9606 GN=ATP2B1 PE=1 SV=4	ATP2B1	12	10	40	3	3	134.6	757316	1.78267e+06	2.86581e+06	1.21592e+06	1.07664e+06		2.62167e+06	1.72377e+06	2.30249e+06	4.25474e+06	0.458561	1.53913	1.65721	0.494204	0.639284		0.995701	0.702361	1.78222	1.55598	1.31471	0.353151
O15511	Actin-related protein 2/3 complex subunit 5 OS=Homo sapiens OX=9606 GN=ARPC5 PE=1 SV=3	ARPC5	34	4	34	3	5	16.3	4.39571e+06	3.13676e+06	3.27943e+06	5.83701e+06	5.4285e+06	4.49659e+06	7.32295e+06	7.89761e+06	2.13892e+06	8.88658e+06	1.04147	1.0597	0.742033	0.928296	1.26125	1.03634	1.08826	1.25913	0.647818	1.27163	1.05374	0.798839
P49407	Beta-arrestin-1 OS=Homo sapiens OX=9606 GN=ARRB1 PE=1 SV=2	ARRB1	3	1	1	1	1	47	391384	138658		409655	168648		495608			216631
Q8N2F6	Armadillo repeat-containing protein 10 OS=Homo sapiens OX=9606 GN=ARMC10 PE=1 SV=1	ARMC10	13	3	18	3	3	37.5	947548	440100	685024	1.12322e+06	512950	1.23737e+06	1.47401e+06	1.57135e+06	547728	1.62516e+06	1.16663	0.772624	0.805463	0.928274	0.619312	1.48195	1.13831	1.30186	0.862063	1.20848	1.39614	0.0390922
P02452	Collagen alpha-1(I) chain OS=Homo sapiens OX=9606 GN=COL1A1 PE=1 SV=5	COL1A1	4	4	4	4	4	138.9			2793075						1.01688e+06				1.75233						0.853964		0.48733
O75534	Cold shock domain-containing protein E1 OS=Homo sapiens OX=9606 GN=CSDE1 PE=1 SV=2	CSDE1	13	9	42	9	9	88.8	1.08803e+07	4.56662e+07	4.67901e+07	3.32532e+07	5.46315e+07	2.87224e+07	42167914	2.81359e+07	1.93566e+07	4.75509e+07	0.381242	2.2816	1.56575	0.782116	1.87718	0.978998	0.926767	0.663406	0.867024	1.0063	0.644972	0.451645
P26998	Beta-crystallin B3 OS=Homo sapiens OX=9606 GN=CRYBB3 PE=1 SV=4	CRYBB3	78	13	502	13	13	24.2	1.01816e+08	7.01951e+08	1.43279e+08	2.87706e+08	2.42155e+08	1.22809e+08	1.68745e+08	2.06531e+08	6.09795e+07	1.73907e+08	0.576584	5.66813	0.774886	1.09364	1.34476	0.676521	0.599388	0.78703	0.441442	0.594805	0.327679	0.0990752
P25705	ATP synthase subunit alpha, mitochondrial OS=Homo sapiens OX=9606 GN=ATP5F1A PE=1 SV=1	ATP5F1A	57	27	729	27	27	59.7	5.93915e+08	2.85808e+08	3.82967e+08	6.03667e+08	5.04396e+08	3.32698e+08	6.33212e+08	1.3164e+09	5.73519e+08	1.29353e+09	1.13994	0.782205	0.701988	0.777744	0.949369	0.621174	0.762324	1.70023	1.40718	1.4995	1.37671	0.267887
Q9NQS1	Cell death regulator Aven OS=Homo sapiens OX=9606 GN=AVEN PE=1 SV=1	AVEN	6	1	7	1	1	38.5	372750	289950	346989	382877	464871	438447	1.00834e+06	944141		746703
Q96IX5	ATP synthase membrane subunit K, mitochondrial OS=Homo sapiens OX=9606 GN=ATP5MK PE=1 SV=1	ATP5MK	45	2	31	2	2	6.5	1.1286e+07	7836569	1.86816e+07	1.47886e+07	1.21099e+07	13729885	2.64444e+07	1.83247e+07	9.77711e+06	2.16274e+07	0.913542	0.904482	1.44414	0.803519	0.961244	1.08108	1.34262	0.998123	1.01168	1.05731	1.09228	0.387944
Q86VX2	COMM domain-containing protein 7 OS=Homo sapiens OX=9606 GN=COMMD7 PE=1 SV=2	COMMD7	10	1	7	1	1	22.5				575303	345021	135638	339526	139777		231244
P04920	Anion exchange protein 2 OS=Homo sapiens OX=9606 GN=SLC4A2 PE=1 SV=4	SLC4A2	3	3	5	3	3	136.9	2.58018e+06		5.70195e+06	1.16538e+06	2.38996e+06		967831	108868	2716331	394913	1.61193		3.40195	0.4887	1.46417		0.37925	0.0457674	2.16931	0.149007	0.393776	0.12113
P80723	Brain acid soluble protein 1 OS=Homo sapiens OX=9606 GN=BASP1 PE=1 SV=2	BASP1	35	6	32	6	6	22.7	1.50261e+07	6.93246e+07	2.43872e+07	3.03308e+07	1.35905e+07	2.69697e+07	3.51746e+07	4.24034e+07	2.20789e+07	3.69391e+07	0.594655	3.91195	0.921699	0.805717	0.527422	1.03824	0.873129	1.12922	1.11697	0.882907	0.745473	0.956494
Q96L58	Beta-1,3-galactosyltransferase 6 OS=Homo sapiens OX=9606 GN=B3GALT6 PE=1 SV=2	B3GALT6	3	1	2	1	1	37.1	520192
P41223	Protein BUD31 homolog OS=Homo sapiens OX=9606 GN=BUD31 PE=1 SV=2	BUD31	14	1	5	1	1	17	601833			2.37196e+06	5.41433e+06		405046	310137	526505	392691
Q53TN4	Plasma membrane ascorbate-dependent reductase CYBRD1 OS=Homo sapiens OX=9606 GN=CYBRD1 PE=1 SV=1	CYBRD1	14	4	27	4	4	31.6	7.41288e+06	6.2644e+06	1.07057e+07	11634908	6.83774e+06	1.06329e+07	2.39184e+07	1.99719e+07	9.41585e+06	2.83551e+07	0.686415	0.827114	0.946722	0.723174	0.620892	0.957756	1.38919	1.24446	1.11456	1.58577	1.65384	0.00236167
Q00587	Cdc42 effector protein 1 OS=Homo sapiens OX=9606 GN=CDC42EP1 PE=1 SV=1	CDC42EP1	8	3	14	3	3	40.3	1.14304e+06		1.20284e+06	1.60334e+06	1072367	453934	2.10495e+06	1.78763e+06	990119	3.00005e+06	0.963763		0.968555	0.907432	0.886655	0.372308	1.11321	1.01425	1.06718	1.52773	1.09375	0.98869
Q9BXK5	Bcl-2-like protein 13 OS=Homo sapiens OX=9606 GN=BCL2L13 PE=1 SV=1	BCL2L13	45	16	261	16	16	52.7	5.93238e+07	3.72237e+07	6.24617e+07	8.63755e+07	6.73817e+07	5.99425e+07	1.037e+08	1.11626e+08	6.01099e+07	1.24536e+08	0.960823	0.859648	0.966134	0.939042	1.07019	0.944393	1.05348	1.21658	1.24453	1.2182	1.18377	0.0323359
A0PJW8	Death-associated protein-like 1 OS=Homo sapiens OX=9606 GN=DAPL1 PE=1 SV=2	DAPL1	31	3	13	3	3	11.9	3.21937e+06	1.85159e+06	3.06774e+06	1.61754e+06	3.36639e+06	6.06115e+06	1.63302e+06	1.62226e+06	4.37599e+06	1.20402e+06	1.43791	1.17921	1.30855	0.48495	1.47445	2.63342	0.457493	0.487575	2.49851	0.324791	1.0878	0.640827
Q05682	Caldesmon OS=Homo sapiens OX=9606 GN=CALD1 PE=1 SV=3	CALD1	16	9	63	9	9	93.2	5.53654e+06	8.40094e+06	1.095e+07	1.0738e+07	8.13308e+06	1.09302e+07	1.43806e+07	1.8094e+07	8.40585e+06	1.66855e+07	0.617231	1.33544	1.16582	0.803554	0.889137	1.18534	1.00558	1.35739	1.19794	1.12347	1.22002	0.15015
Q9ULX7	Carbonic anhydrase 14 OS=Homo sapiens OX=9606 GN=CA14 PE=1 SV=1	CA14	7	2	4	2	2	37.6	327620	3515156	341560	1.54151e+06	434562	1.10728e+06	2.31588e+06			1.95426e+06	0.284283	4.34922	0.283046	0.897857	0.369775	0.934634	1.26046			1.02417	0.867607	0.50553
O43852	Calumenin OS=Homo sapiens OX=9606 GN=CALU PE=1 SV=2	CALU	40	10	126	10	10	37.1	8.15043e+06	1.53492e+07	3.62667e+07	2.35957e+07	1.39498e+07	1.24091e+07	2.71506e+07	2.20155e+07	8.84819e+06	2.42307e+07	0.531338	1.4268	2.25792	1.03253	0.891793	0.78693	1.1102	0.965782	0.737375	0.954041	0.741701	0.46098
P40123	Adenylyl cyclase-associated protein 2 OS=Homo sapiens OX=9606 GN=CAP2 PE=1 SV=1	CAP2	16	6	57	6	6	52.8	9.3581e+06	1.33638e+07	1.59655e+07	2.23052e+07	1.06297e+07	1.73093e+07	2.06582e+07	2.59201e+07	6.93534e+06	2.26281e+07	0.709455	1.44462	1.15592	1.13507	0.790249	1.2765	0.982337	1.32232	0.672123	1.03609	1.01032	0.928189
Q2PZI1	Probable C-mannosyltransferase DPY19L1 OS=Homo sapiens OX=9606 GN=DPY19L1 PE=2 SV=1	DPY19L1	2	1	12	1	1	77.3	474941	825175	1.64175e+06	1909513	1.45126e+06	976841	997742	1.04469e+06	778407	1178447
P24941	Cyclin-dependent kinase 2 OS=Homo sapiens OX=9606 GN=CDK2 PE=1 SV=2	CDK2	7	2	8	1	1	33.9			487894	751408		465495		359393	304466
Q9Y5K6	CD2-associated protein OS=Homo sapiens OX=9606 GN=CD2AP PE=1 SV=1	CD2AP	9	4	20	4	4	71.4	1.46279e+06	585300	1.9133e+06	2.44835e+06	830336	1.68349e+06	1.65938e+06	2.64413e+06	700543	1.62571e+06	1.17699	0.671516	1.47023	1.32234	0.655163	1.31767	0.837467	1.43164	0.72056	0.790034	0.962449	0.921636
P11532	Dystrophin OS=Homo sapiens OX=9606 GN=DMD PE=1 SV=3	DMD	2	5	14	4	4	426.5	806775	76430.8	140632	1.65203e+06	1.00498e+06	1.40219e+06	1.73039e+06	202257	514590	1.90029e+06	1.07061	0.144621	0.178225	1.47155	1.30779	1.81004	1.4403	0.180609	0.872936	1.52303	1.3964	0.477805
O43866	CD5 antigen-like OS=Homo sapiens OX=9606 GN=CD5L PE=1 SV=1	CD5L	33	7	15	7	7	38.1	6.03698e+06	690833	1.46701e+06	829689	1.33226e+06	2.52448e+06	5.79152e+06	452864	20406621	857874	1.87051	0.30521	0.434093	0.172558	0.404794	0.760878	1.12554	0.0944208	8.08266	0.160536	3.20788	0.692691
Q8N0X4	Citramalyl-CoA lyase, mitochondrial OS=Homo sapiens OX=9606 GN=CLYBL PE=1 SV=2	CLYBL	19	5	14	5	5	37.3	435969	156556	423131	1.60215e+06	2.62335e+06	697403	4.11407e+06	1.52553e+06	756122	2.39854e+06	0.370326	0.18962	0.343252	0.913508	2.18519	0.576257	2.19195	0.871985	0.82104	1.23051	1.42226	0.230744
P06681	Complement C2 OS=Homo sapiens OX=9606 GN=C2 PE=1 SV=2	C2	5	3	3	3	3	83.2	1.3291e+06	1.75498e+06	2.03714e+06	1.25687e+06	1.04698e+06	169565	158221	984810	212453		1.67258	3.1491	2.44827	1.0617	1.29202	0.207572	0.124889	0.833951	0.34177		0.195895	0.00368482
Q8N5K1	CDGSH iron-sulfur domain-containing protein 2 OS=Homo sapiens OX=9606 GN=CISD2 PE=1 SV=1	CISD2	41	5	75	5	5	15.3	5.39521e+06	7.1063e+06	1.04949e+07	1.03614e+07	8.53252e+06	7.65323e+06	1.43307e+07	1.18739e+07	6.22903e+06	9.30334e+06	0.739682	1.38921	1.37412	0.953531	1.14715	1.02067	1.23235	1.09544	1.09169	0.770347	0.929836	0.697647
P02462	Collagen alpha-1(IV) chain OS=Homo sapiens OX=9606 GN=COL4A1 PE=1 SV=4	COL4A1	10	13	1314	11	13	160.5	2.3682e+09	2.27561e+09	4.47624e+09	3.97225e+09	2.46025e+09	3.814e+09	4.50336e+09	5.17786e+09	2.86001e+09	4.00592e+09	0.825226	1.13068	1.48963	0.929119	0.840695	1.29282	0.984287	1.21413	1.27399	0.843077	1.07535	0.557938
Q00610	Clathrin heavy chain 1 OS=Homo sapiens OX=9606 GN=CLTC PE=1 SV=5	CLTC	47	61	975	61	61	191.5	2.08587e+08	1.72612e+08	2.08392e+08	2.75794e+08	199381168	1.88784e+08	3.81322e+08	3.05899e+08	1.50989e+08	3.5306e+08	1.06771	1.25987	1.01873	0.947615	1.00082	0.94002	1.22431	1.05367	0.988	1.09151	1.00052	0.985563
Q7Z460	CLIP-associating protein 1 OS=Homo sapiens OX=9606 GN=CLASP1 PE=1 SV=1	CLASP1	4	5	18	3	5	169.3	1.18608e+06	850235	676682	2.82687e+06	1.13696e+06	2.85769e+06	3.20173e+06	2.40014e+06	541316	2.79468e+06	0.803538	0.82133	0.43781	1.28552	0.755335	1.88326	1.36053	1.09418	0.468799	1.14349	1.45003	0.276166
P13671	Complement component C6 OS=Homo sapiens OX=9606 GN=C6 PE=1 SV=3	C6	7	6	17	6	6	104.7	1.74681e+06	2.10722e+06	1.60516e+06	888699	2.66148e+06	4842764	3.75953e+06		7742214		0.689774	1.18647	0.605322	0.235557	1.03059	1.86019	0.931161		3.90813		2.97936	0.0711296
Q02388	Collagen alpha-1(VII) chain OS=Homo sapiens OX=9606 GN=COL7A1 PE=1 SV=2	COL7A1	5	10	12	10	10	295	896901	2.99358e+06	1.06811e+07	853140	1.89622e+06	374096	9.61695e+06	1.79756e+06		764002	0.338154	1.60934	3.84589	0.215909	0.701071	0.137201	2.27425	0.45605		0.17397	0.566562	0.421532
P07358	Complement component C8 beta chain OS=Homo sapiens OX=9606 GN=C8B PE=1 SV=3	C8B	13	6	19	6	6	67	2.56112e+06	8.11103e+06	5.55677e+06	5.44184e+06	1.77887e+06	2.79529e+06		468072	7.86085e+06	413905	0.824463	3.72309	1.70833	1.17589	0.561553	0.87533		0.101394	3.23485	0.0804733	0.671192	0.279156
Q99715	Collagen alpha-1(XII) chain OS=Homo sapiens OX=9606 GN=COL12A1 PE=1 SV=2	COL12A1	1	2	3	2	2	332.9			587518										1.19515
Q9UKF6	Cleavage and polyadenylation specificity factor subunit 3 OS=Homo sapiens OX=9606 GN=CPSF3 PE=1 SV=1	CPSF3	2	1	1	1	1	77.4
Q8WYA6	Beta-catenin-like protein 1 OS=Homo sapiens OX=9606 GN=CTNNBL1 PE=1 SV=1	CTNNBL1	4	2	14	2	2	65.1	2476264	362561	1.2943e+06	1.76524e+06	1.06904e+06	1.24163e+06	4.42876e+06	636021	441014	1.09263e+06	2.09281	0.436919	1.04467	1.00143	0.886	1.02078	2.34772	0.361714	0.476464	0.557721	0.872309	0.548743
Q6UXB2	C-X-C motif chemokine 17 OS=Homo sapiens OX=9606 GN=CXCL17 PE=1 SV=1	CXCL17	10	1	2	1	1	13.8	386010							1.06535e+06		700708
Q7Z4W1	L-xylulose reductase OS=Homo sapiens OX=9606 GN=DCXR PE=1 SV=2	DCXR	35	8	55	8	8	25.9	6.10094e+06	3.2468e+06	2.09427e+06	7.48307e+06	6.72204e+06	8.03185e+06	8.48701e+06	7.31602e+06	4.41837e+06	1.30527e+07	1.14036	0.86534	0.373841	0.938867	1.23211	1.46037	0.995016	0.920194	1.05572	1.47351	1.29762	0.214671
P15170	Eukaryotic peptide chain release factor GTP-binding subunit ERF3A OS=Homo sapiens OX=9606 GN=GSPT1 PE=1 SV=1	GSPT1	21	9	47	9	9	55.7	1.00231e+07	7.65918e+06	1.37842e+07	1.59683e+07	1.02492e+07	1.46441e+07	1.3314e+07	1.89307e+07	9.67629e+06	1.61006e+07	0.962295	1.04851	1.26385	1.02907	0.964934	1.36763	0.801759	1.22301	1.18757	0.933594	1.04648	0.776701
P13716	Delta-aminolevulinic acid dehydratase OS=Homo sapiens OX=9606 GN=ALAD PE=1 SV=1	ALAD	57	13	470	13	13	36.3	1.46943e+08	7.92581e+07	1.21438e+08	1.97444e+08	1.00313e+08	1.43559e+08	1.86313e+08	193298724	1.57563e+08	2.29275e+08	1.18228	0.909288	0.933119	1.06634	0.791465	1.12358	0.940253	1.04655	1.62057	1.11414	1.19715	0.17357
P06744	Glucose-6-phosphate isomerase OS=Homo sapiens OX=9606 GN=GPI PE=1 SV=4	GPI	41	19	575	14	20	63.1	2.12966e+08	1.79016e+08	1.91368e+08	3.53343e+08	2.37464e+08	3.15934e+08	4.30118e+08	5.82949e+08	1.57245e+08	6.31557e+08	0.8096	0.970371	0.694765	0.901648	0.885243	1.16832	1.0256	1.49125	0.764154	1.45005	1.3843	0.0559154
P35637	RNA-binding protein FUS OS=Homo sapiens OX=9606 GN=FUS PE=1 SV=1	FUS	7	4	82	4	4	53.4	1.30921e+07	7.94638e+06	1.1514e+07	2.09464e+07	1.28155e+07	1.52874e+07	2.31255e+07	2.56771e+07	1.02639e+07	3.21535e+07	0.948037	0.820488	0.796254	1.01814	0.910028	1.07685	1.05036	1.25119	0.950106	1.40622	1.27638	0.0205473
Q14697	Neutral alpha-glucosidase AB OS=Homo sapiens OX=9606 GN=GANAB PE=1 SV=3	GANAB	35	25	304	25	25	106.8	4.94673e+07	6.6508e+07	9.41485e+07	9.67886e+07	5.2319e+07	7.6513e+07	9.79426e+07	8.85662e+07	3.85922e+07	90364966	0.824084	1.57984	1.49787	1.08232	0.854707	1.23991	1.02342	0.992845	0.821858	0.909209	0.854152	0.418335
O60861	Growth arrest-specific protein 7 OS=Homo sapiens OX=9606 GN=GAS7 PE=1 SV=3	GAS7	6	2	5	2	2	54.3	260581	298783		1.4206e+06	181374	522557	598749	721623	410652	466168	0.601288	0.983066		2.20036	0.410412	1.17294	0.866594	1.1205	1.21132	0.649671	0.957497	0.707383
P02792	Ferritin light chain OS=Homo sapiens OX=9606 GN=FTL PE=1 SV=2	FTL	40	6	126	6	6	20	1.34868e+07	1.2029e+07	2.1245e+07	4.5344e+06	5.99961e+06	4.68216e+07	5.36462e+07	1.49384e+07	1.41951e+07	2.8712e+07	0.782811	0.995553	1.17765	0.176665	0.341489	2.64362	1.95308	0.583466	1.05325	1.00652	2.08393	0.10688
P52306	Rap1 GTPase-GDP dissociation stimulator 1 OS=Homo sapiens OX=9606 GN=RAP1GDS1 PE=1 SV=3	RAP1GDS1	2	1	3	1	1	66.3	359162	289200	415014	594768	226755	808078	1242783	1.20596e+06	445298	919469
Q92538	Golgi-specific brefeldin A-resistance guanine nucleotide exchange factor 1 OS=Homo sapiens OX=9606 GN=GBF1 PE=1 SV=2	GBF1	8	11	42	11	11	206.3	1.2693e+07	5.6189e+07	1.24359e+07	2.87325e+07	2.10629e+07	1.4206e+07	3.21307e+07	2.3616e+07	9.72197e+06	2.1496e+07	0.683848	4.31651	0.639855	1.03908	1.1128	0.74451	1.08579	0.856173	0.669566	0.699462	0.520463	0.314332
O75054	Immunoglobulin superfamily member 3 OS=Homo sapiens OX=9606 GN=IGSF3 PE=2 SV=3	IGSF3	10	6	25	6	6	135.1	1.01299e+06	134730	566055	1.15507e+06	805333	848153	1.10306e+06	1.17338e+06	224607	1.62615e+06	1.46565	0.277954	0.78215	1.12178	1.14262	1.19371	1.00104	1.14241	0.415422	1.42099	1.08004	0.718607
Q8IZ83	Aldehyde dehydrogenase family 16 member A1 OS=Homo sapiens OX=9606 GN=ALDH16A1 PE=1 SV=2	ALDH16A1	11	7	21	7	7	85.1	4.11633e+06	512851	3148366	4.52328e+06	968647	2.77563e+06	6.3623e+06	6.5187e+06	3.95697e+06	1.02596e+07	1.19404	0.212122	0.872172	0.880727	0.275536	0.783199	1.15758	1.27242	1.46729	1.79741	1.88607	0.0629937
Q9NP58	ATP-binding cassette sub-family B member 6 OS=Homo sapiens OX=9606 GN=ABCB6 PE=1 SV=1	ABCB6	4	2	8	2	2	93.8	890121		342865	757346			213963			428991	2.11512		0.778071	1.20798			0.3189			0.615667	0.341817	0.101764
Q96IU4	Protein ABHD14B OS=Homo sapiens OX=9606 GN=ABHD14B PE=1 SV=1	ABHD14B	43	7	121	7	7	22.3	1.63938e+07	9.98547e+06	1.55132e+07	1.95885e+07	1.44169e+07	1.7751e+07	1.99967e+07	39292700	2.03264e+07	3.99818e+07	0.962083	0.83558	0.869446	0.771638	0.829677	1.01335	0.736074	1.55169	1.52489	1.41712	1.46263	0.049824
Q9H845	Complex I assembly factor ACAD9, mitochondrial OS=Homo sapiens OX=9606 GN=ACAD9 PE=1 SV=1	ACAD9	10	5	39	5	5	68.7	5.36561e+06	1.49822e+06	3.38896e+06	6.81372e+06	4.97946e+06	4.40134e+06	8.47751e+06	4.79842e+06	4.25355e+06	6.2268e+06	1.33752	0.532526	0.80678	1.1401	1.21721	1.06726	1.3255	0.804893	1.35543	0.937466	1.09066	0.561404
O94766	Galactosylgalactosylxylosylprotein 3-beta-glucuronosyltransferase 3 OS=Homo sapiens OX=9606 GN=B3GAT3 PE=1 SV=2	B3GAT3	7	2	3	2	2	37.1				429203			611434	554726		552445				0.671463			0.893839	0.869998		0.77764	1.26166
P02750	Leucine-rich alpha-2-glycoprotein OS=Homo sapiens OX=9606 GN=LRG1 PE=1 SV=2	LRG1	25	7	20	7	7	38.2	4.46892e+06	3.11752e+06	2.6501e+06	1145622	1.68932e+06	4.75267e+06	211902		1.6489e+07	2.41814e+06	1.36247	1.35525	0.771602	0.234447	0.505057	1.40949	0.0405217		6.4263	0.445261	2.45978	0.926276
P52209	6-phosphogluconate dehydrogenase, decarboxylating OS=Homo sapiens OX=9606 GN=PGD PE=1 SV=3	PGD	49	21	965	21	21	53.1	5.04762e+08	3.86553e+08	4.84886e+08	8.70685e+08	6.22821e+08	7.7729e+08	1.03653e+09	1.0833e+09	3.56727e+08	1.02954e+09	0.883095	0.964309	0.810158	1.0225	1.06854	1.32284	1.13746	1.27535	0.797812	1.08786	1.18379	0.160454
P28288	ATP-binding cassette sub-family D member 3 OS=Homo sapiens OX=9606 GN=ABCD3 PE=1 SV=1	ABCD3	9	5	21	5	5	75.4	2.23239e+06	572143	769209	3.58851e+06	1.32752e+06	224706	1.23806e+06	1.78516e+06	1.41674e+06	1.20296e+06	1.94585	0.711099	0.640313	2.09958	1.13471	0.190527	0.676882	1.04707	1.5786	0.633285	0.631759	0.238694
Q8NE71	ATP-binding cassette sub-family F member 1 OS=Homo sapiens OX=9606 GN=ABCF1 PE=1 SV=2	ABCF1	5	3	5	3	3	95.9	427280	256373	3.00634e+06	1.91299e+06	504118	205829	643564	884760		1.25971e+06	0.528789	0.452406	3.55317	1.58914	0.611795	0.247788	0.499565	0.73681		0.941569	0.450189	0.29975
Q99798	Aconitate hydratase, mitochondrial OS=Homo sapiens OX=9606 GN=ACO2 PE=1 SV=2	ACO2	34	18	130	18	18	85.4	2.01786e+07	2.63124e+07	4.11815e+07	4.07659e+07	3.52567e+07	2.32068e+07	3.83385e+07	3.86977e+07	1.74692e+07	4.34145e+07	0.77743	1.4455	1.51524	1.05426	1.33203	0.869738	0.926479	1.00326	0.860371	1.01022	0.762528	0.0921358
P07108	Acyl-CoA-binding protein OS=Homo sapiens OX=9606 GN=DBI PE=1 SV=2	DBI	60	4	263	4	4	10	8.14598e+07	9.1679e+07	1.12081e+08	2.14459e+08	1.44284e+08	1.9271e+08	1.30045e+08	2.35322e+08	7.07537e+07	1.71056e+08	0.706051	1.13305	0.927756	1.24772	1.22635	1.6248	0.706997	1.37251	0.783945	0.895451	1.02724	0.979493
Q86TX2	Acyl-coenzyme A thioesterase 1 OS=Homo sapiens OX=9606 GN=ACOT1 PE=1 SV=1	ACOT1	29	8	42	8	8	46.2	3.18513e+06	1.18798e+06	5.20795e+06	5.80067e+06	4.20594e+06	3.96973e+06	7.11959e+06	4.33542e+06	2.22105e+06	6.18833e+06	0.917983	0.488205	1.43345	1.12219	1.1887	1.11294	1.28704	0.840812	0.818292	1.07719	0.997232	0.839655
Q66LE6	Serine/threonine-protein phosphatase 2A 55 kDa regulatory subunit B delta isoform OS=Homo sapiens OX=9606 GN=PPP2R2D PE=1 SV=1	PPP2R2D	10	3	11	1	1	52				222297	175312		94533.3	252025		174672
Q12934	Filensin OS=Homo sapiens OX=9606 GN=BFSP1 PE=1 SV=3	BFSP1	45	21	210	21	21	74.5	3.89886e+07	4.36539e+08	4.03636e+07	1.46009e+08	4.73022e+07	3.95971e+07	7.81842e+07	6.21886e+07	3.59536e+07	7.33922e+07	0.488649	7.80133	0.483123	1.22834	0.581359	0.482753	0.614622	0.524481	0.57603	0.555545	0.26018	0.25172
P13497	Bone morphogenetic protein 1 OS=Homo sapiens OX=9606 GN=BMP1 PE=1 SV=2	BMP1	1	1	1	1	1	111.2			403636
Q9Y6D6	Brefeldin A-inhibited guanine nucleotide-exchange protein 1 OS=Homo sapiens OX=9606 GN=ARFGEF1 PE=1 SV=2	ARFGEF1	3	4	8	4	4	208.6	172456	122789	171562	1.58533e+06	382528	772165	1.51299e+06	1.09189e+06	197462	988983	0.308396	0.313095	0.292996	1.90296	0.670809	1.34321	1.69706	1.31392	0.451396	1.06815	1.68386	0.122824
P00505	Aspartate aminotransferase, mitochondrial OS=Homo sapiens OX=9606 GN=GOT2 PE=1 SV=3	GOT2	36	13	133	13	13	47.5	1.75947e+07	7.95793e+06	1.93526e+07	3.21363e+07	1.89908e+07	1.29075e+07	2.70763e+07	2.86026e+07	1.14608e+07	3.62744e+07	1.0369	0.668714	1.08919	1.27125	1.09749	0.739946	1.00086	1.13428	0.863404	1.29112	0.974062	0.875975
Q12802	A-kinase anchor protein 13 OS=Homo sapiens OX=9606 GN=AKAP13 PE=1 SV=2	AKAP13	0	1	3	1	1	307.4	69927.5		91876.7	131245	93763.9	73826.4	195172	150133		108790
P31749	RAC-alpha serine/threonine-protein kinase OS=Homo sapiens OX=9606 GN=AKT1 PE=1 SV=2	AKT1	19	7	16	6	7	55.7	2.30119e+06	502455	2.03897e+06	3.14042e+06	1.42516e+06	1.32688e+06	2.51964e+06	1.13963e+07	976090	2.99484e+06	1.00616	0.313256	0.851402	0.921688	0.611059	0.564351	0.691011	3.35305	0.545568	0.79086	1.60517	0.528191
O95831	Apoptosis-inducing factor 1, mitochondrial OS=Homo sapiens OX=9606 GN=AIFM1 PE=1 SV=1	AIFM1	22	10	106	10	10	66.9	1.11634e+07	1.38894e+07	1.14428e+07	1.81761e+07	9.82268e+06	8.59106e+06	1.85426e+07	1.62517e+07	6.29932e+06	1.78171e+07	1.0584	1.87769	1.03609	1.15673	0.913246	0.792325	1.10269	1.03684	0.763467	1.02024	0.780444	0.160618
Q9H8T0	AKT-interacting protein OS=Homo sapiens OX=9606 GN=AKTIP PE=1 SV=1	AKTIP	8	1	11	1	1	33.1		104672	380021	598210	378997	111318	196870	110082		252154
P61163	Alpha-centractin OS=Homo sapiens OX=9606 GN=ACTR1A PE=1 SV=1	ACTR1A	37	11	130	4	12	42.6	1.60668e+07	1.42572e+07	2.05982e+07	2.88781e+07	1.36254e+07	2.26698e+07	3.40478e+07	3.10108e+07	1.32549e+07	3.36979e+07	0.881464	1.11532	1.07923	1.06347	0.733044	1.20984	1.17165	1.14485	0.929604	1.11658	1.14366	0.160831
Q9NR19	Acetyl-coenzyme A synthetase, cytoplasmic OS=Homo sapiens OX=9606 GN=ACSS2 PE=1 SV=1	ACSS2	3	1	3	1	1	78.5				285134			487700	600094		816009
O95352	Ubiquitin-like modifier-activating enzyme ATG7 OS=Homo sapiens OX=9606 GN=ATG7 PE=1 SV=1	ATG7	15	9	31	9	9	77.9	2.71617e+06	3.51642e+06	4.81411e+06	5.7213e+06	3.67061e+06	3.80309e+06	1.09321e+07	9.16955e+06	2.61484e+06	8.72997e+06	0.610392	1.12678	1.03318	0.863033	0.8089	0.831367	1.54094	1.38663	0.751175	1.18488	1.282	0.225758
Q9HD20	Endoplasmic reticulum transmembrane helix translocase OS=Homo sapiens OX=9606 GN=ATP13A1 PE=1 SV=2	ATP13A1	4	3	3	3	3	132.9	1.22448e+07	6.85077e+06	6.65982e+06	7.34061e+06	1.85635e+07	1.27058e+07	794624	740930	20098354	1.4979e+06	1.75135	1.39716	0.909688	0.704747	2.60367	1.76778	0.0712875	0.0713113	3.67473	0.129394	0.775729	0.154912
Q9H9E3	Conserved oligomeric Golgi complex subunit 4 OS=Homo sapiens OX=9606 GN=COG4 PE=1 SV=3	COG4	2	1	3	1	1	89		188168		434898	315938		590320	467058		171114
P04632	Calpain small subunit 1 OS=Homo sapiens OX=9606 GN=CAPNS1 PE=1 SV=1	CAPNS1	59	10	179	10	10	28.3	3.96501e+07	1.43428e+07	5.08149e+07	5.58464e+07	35497242	4.17415e+07	5.13411e+07	6.4557e+07	3.88468e+07	6.04463e+07	1.09517	0.56488	1.34041	1.03541	0.961468	1.12152	0.889471	1.19988	1.37162	1.00836	1.11877	0.415286
P23786	Carnitine O-palmitoyltransferase 2, mitochondrial OS=Homo sapiens OX=9606 GN=CPT2 PE=1 SV=2	CPT2	9	5	28	5	5	73.7	3.21626e+06	4.34101e+06	2.87059e+06	4.67458e+06	3.61089e+06	1.53702e+06	2.54446e+06	4.16049e+06	2.33391e+06	5847620	1.14552	2.2046	0.976411	1.11757	1.26116	0.532519	0.568432	0.997142	1.06262	1.25789	0.658976	0.091275
P02489	Alpha-crystallin A chain OS=Homo sapiens OX=9606 GN=CRYAA PE=1 SV=2	CRYAA	80	22	4131	22	22	19.9	6.00486e+09	1.73375e+10	1.30323e+10	1.04435e+10	1.33215e+10	9.71764e+09	1.07086e+10	1.1485e+10	5.54107e+09	1.28195e+10	0.680618	2.80204	1.41069	0.794561	1.48067	1.07143	0.761314	0.875972	0.802856	0.877572	0.612276	0.192807
Q5TZA2	Rootletin OS=Homo sapiens OX=9606 GN=CROCC PE=1 SV=1	CROCC	1	2	8	1	1	228.4	1.38546e+06	1.5391e+06	3.56504e+06	2.87554e+06	1.77202e+06	2746634	4.50462e+06	3.20342e+06	1.37998e+06	2.99643e+06
P35606	Coatomer subunit beta' OS=Homo sapiens OX=9606 GN=COPB2 PE=1 SV=2	COPB2	16	10	39	10	10	102.4	5.9445e+06	3.6218e+06	4.90994e+06	1.07905e+07	5.41254e+06	4.89386e+06	1.01023e+07	9.12493e+06	3.9582e+06	9.64614e+06	1.08754	0.9448	0.857856	1.32511	0.971033	0.870931	1.15925	1.12336	0.925698	1.06584	0.992046	0.977615
Q9BRF8	Serine/threonine-protein phosphatase CPPED1 OS=Homo sapiens OX=9606 GN=CPPED1 PE=1 SV=3	CPPED1	21	5	36	5	5	35.5	5191059	3.34109e+06	3.37691e+06	6.09539e+06	3.04426e+06	3.83499e+06	4.42551e+06	9.82787e+06	7.1505e+06	7872268	1.19948	1.10081	0.745188	0.945407	0.689801	0.861995	0.641403	1.52812	2.11211	1.09862	1.33362	0.370158
P53618	Coatomer subunit beta OS=Homo sapiens OX=9606 GN=COPB1 PE=1 SV=3	COPB1	25	17	139	17	17	107.1	1.92731e+07	1.17851e+07	19192321	2.32446e+07	1.72498e+07	1.10317e+07	2.49266e+07	2.3089e+07	1.02829e+07	2.29467e+07	1.31784	1.14903	1.25328	1.06688	1.15665	0.733766	1.06907	1.06237	0.898821	0.947639	0.792719	0.0155787
P00403	Cytochrome c oxidase subunit 2 OS=Homo sapiens OX=9606 GN=MT-CO2 PE=1 SV=1	MT-CO2	21	4	75	4	4	25.5	2.53314e+07	1.28172e+07	1.79107e+07	4.10961e+07	2.68918e+07	1.57655e+07	4.04605e+07	2.26932e+07	13999365	3.26687e+07	1.2699	0.9162	0.857496	1.3829	1.32201	0.768814	1.27225	0.765537	0.897144	0.98913	0.816364	0.179059
Q9UQ03	Coronin-2B OS=Homo sapiens OX=9606 GN=CORO2B PE=1 SV=4	CORO2B	7	3	34	3	3	54.9	1.48115e+06	733323	2.31767e+06	3.60381e+06	1.90232e+06	950323	4.59705e+06	3.06914e+06	398947	3.52461e+06	0.820959	0.579568	1.22683	1.3408	1.03398	0.512387	1.5982	1.14472	0.282671	1.1799	0.943174	0.604873
P02511	Alpha-crystallin B chain OS=Homo sapiens OX=9606 GN=CRYAB PE=1 SV=2	CRYAB	78	19	2825	19	19	20.1	5.92543e+09	5.62975e+09	4.20149e+09	5.49742e+09	5.28423e+09	4.10505e+09	4.93595e+09	4.88546e+09	4.0209e+09	5.50128e+09	1.48347	2.00971	1.00455	0.923841	1.29731	0.999725	0.775103	0.823045	1.28684	0.831825	0.701983	0.0828681
P48444	Coatomer subunit delta OS=Homo sapiens OX=9606 GN=ARCN1 PE=1 SV=1	ARCN1	22	8	90	8	8	57.2	9.07882e+06	8.74108e+06	1.18708e+07	1.77649e+07	9.08419e+06	1.12367e+07	1.2408e+07	1.00362e+07	9.72396e+06	1.35791e+07	1.00082	1.37398	1.24974	1.31453	0.982015	1.20495	0.857947	0.74449	1.3703	0.904088	0.85825	0.23938
Q9Y678	Coatomer subunit gamma-1 OS=Homo sapiens OX=9606 GN=COPG1 PE=1 SV=1	COPG1	22	13	66	10	13	97.7	1.38963e+07	1.85119e+07	1.82436e+07	2.85867e+07	1.88048e+07	2.56575e+07	4.46437e+07	3.07005e+07	1.3854e+07	3.24026e+07	0.708948	1.34664	0.888861	0.978947	0.94078	1.2733	1.42858	1.05395	0.903508	0.9984	1.16315	0.265072
P22914	Gamma-crystallin S OS=Homo sapiens OX=9606 GN=CRYGS PE=1 SV=4	CRYGS	65	11	1503	11	11	21	1.33016e+09	4.81859e+09	2.37395e+09	4.0701e+09	3.93855e+09	3.90802e+09	3.50298e+09	4.73162e+09	1.55867e+09	4.91206e+09	0.473652	2.44659	0.8073	0.972837	1.37529	1.35368	0.78239	1.13377	0.709502	1.0564	0.828837	0.830689
Q9UBF2	Coatomer subunit gamma-2 OS=Homo sapiens OX=9606 GN=COPG2 PE=1 SV=1	COPG2	20	12	52	9	9	97.6	3.06881e+06	1.41453e+06	2.36062e+06	4.18215e+06	2.33708e+06	2.33556e+06	4.66179e+06	3.56107e+06	1.01003e+06	4.97123e+06	1.28432	0.844111	0.94349	1.17485	0.959136	0.950815	1.22373	1.00286	0.540358	1.25654	0.955513	0.671922
Q9Y2S2	Lambda-crystallin homolog OS=Homo sapiens OX=9606 GN=CRYL1 PE=1 SV=3	CRYL1	41	11	163	11	11	35.4	2.9417e+08	2.33152e+08	3.56059e+08	5.2049e+08	3.08304e+08	3.75776e+08	5.0821e+08	4.90591e+08	1.79645e+08	3.81036e+08	1.00931	1.14065	1.1667	1.19873	1.03731	1.25418	1.09371	1.13268	0.787928	0.789595	0.910924	0.316911
P61201	COP9 signalosome complex subunit 2 OS=Homo sapiens OX=9606 GN=COPS2 PE=1 SV=1	COPS2	23	9	77	9	9	51.6	1.03683e+07	1.33086e+07	1.29232e+07	1.75318e+07	1.24753e+07	1.2254e+07	1.20327e+07	1.70593e+07	1.0671e+07	1.70853e+07	0.956115	1.74994	1.13811	1.0852	1.12813	1.09922	0.695981	1.05859	1.25793	0.951562	0.835869	0.254249
Q14894	Ketimine reductase mu-crystallin OS=Homo sapiens OX=9606 GN=CRYM PE=1 SV=1	CRYM	25	7	26	7	7	33.8	1.58713e+06	2.51109e+06	3.00661e+07	5.97684e+06	5.2231e+06	1.35016e+07	3.92703e+06	3.63811e+06	3.87679e+06	5.92304e+06	0.260553	0.587804	4.71379	0.658621	0.840848	2.15612	0.40437	0.401902	0.813581	0.587272	0.617883	0.767173
Q6UW02	Cytochrome P450 20A1 OS=Homo sapiens OX=9606 GN=CYP20A1 PE=1 SV=1	CYP20A1	3	1	8	1	1	52.4	470369		704222	562762				1.87443e+06	385667	525194
P57737	Coronin-7 OS=Homo sapiens OX=9606 GN=CORO7 PE=1 SV=2	CORO7	4	2	10	2	2	100.5	647393	295144	982740	593450	221105		222380	1.04208e+06	467146	685217	1.41403	0.9192	2.04992	0.870069	0.473578		0.30466	1.53162	1.30432	0.903916	0.882806	0.704031
Q9H0A8	COMM domain-containing protein 4 OS=Homo sapiens OX=9606 GN=COMMD4 PE=1 SV=1	COMMD4	30	4	37	4	4	21.8	3.25255e+06	1.71483e+06	3.48336e+06	5.32031e+06	2.31636e+06	1.54793e+06	3.8023e+06	2.26357e+06	687627	2623431	1.50688	1.13282	1.54121	1.65451	1.05236	0.697602	1.10492	0.705681	0.407239	0.734064	0.529853	0.00645324
Q7L5N1	COP9 signalosome complex subunit 6 OS=Homo sapiens OX=9606 GN=COPS6 PE=1 SV=1	COPS6	26	6	50	6	6	36.1	7.38284e+06	5.93318e+06	5.84368e+06	9.87142e+06	8.49283e+06	6.90605e+06	1.2817e+07	1.05025e+07	4.94517e+06	1.20519e+07	1.09022	1.2493	0.824115	0.97848	1.22984	0.992031	1.18716	1.04363	0.933506	1.07488	0.973799	0.839932
Q14019	Coactosin-like protein OS=Homo sapiens OX=9606 GN=COTL1 PE=1 SV=3	COTL1	67	9	290	9	9	15.9	3.73177e+08	4.85412e+08	4.16882e+08	7.19232e+08	308296232	1.19749e+09	1351576171	1.35037e+09	3.77876e+08	1.27356e+09	0.594628	1.10288	0.634385	0.769271	0.481729	1.85613	1.35083	1.44792	0.769704	1.22563	1.8561	0.0149431
Q9UBW8	COP9 signalosome complex subunit 7a OS=Homo sapiens OX=9606 GN=COPS7A PE=1 SV=1	COPS7A	23	5	39	5	5	30.3	8.38798e+06	9.31928e+06	1.31193e+07	1.38892e+07	9.55439e+06	1.15923e+07	1.34124e+07	1.63024e+07	3.92025e+06	1.36821e+07	0.927479	1.46932	1.38538	1.03087	1.03599	1.24687	0.930216	1.21299	0.55412	0.913715	0.83055	0.259758
Q99627	COP9 signalosome complex subunit 8 OS=Homo sapiens OX=9606 GN=COPS8 PE=1 SV=1	COPS8	30	4	61	4	4	23.2	3.76437e+06	5.61786e+06	7.64876e+06	7.95024e+06	5.65184e+06	5.26556e+06	8.57092e+06	6.53031e+06	4.73451e+06	1.13979e+07	0.70174	1.49328	1.36171	0.994818	1.03318	0.954841	1.00217	0.819176	1.12824	1.28328	0.928909	0.746289
P68400	Casein kinase II subunit alpha OS=Homo sapiens OX=9606 GN=CSNK2A1 PE=1 SV=1	CSNK2A1	24	7	71	7	7	45.1	1.33507e+07	9.51799e+06	1.59912e+07	2.16152e+07	1.09196e+07	7.54401e+06	1.36505e+07	1.5739e+07	7.24969e+06	1.53428e+07	1.27618	1.29729	1.45981	1.3869	1.02357	0.701475	0.818437	1.01238	0.88587	0.88577	0.667924	0.00149574
Q5IJ48	Protein crumbs homolog 2 OS=Homo sapiens OX=9606 GN=CRB2 PE=1 SV=2	CRB2	5	5	27	5	5	134.2	1.82738e+06	212260	1.41202e+06	3.25603e+06	1.78995e+06	1.18347e+06	2.30171e+06	2.35516e+06	220525	2.70888e+06	1.32439	0.219352	0.977323	1.58401	1.27214	0.834354	1.04633	1.1486	0.20431	1.18574	0.821862	0.735394
P10606	Cytochrome c oxidase subunit 5B, mitochondrial OS=Homo sapiens OX=9606 GN=COX5B PE=1 SV=2	COX5B	40	5	86	5	5	13.7	1.85155e+07	1.21279e+07	2.3336e+07	3.46734e+07	1.96961e+07	1.7536e+07	5.02181e+07	25913528	2.03763e+07	4.45997e+07	0.867861	0.810563	1.0446	1.09092	0.905318	0.799556	1.47641	0.81734	1.22091	1.26258	1.18171	0.321113
P07320	Gamma-crystallin D OS=Homo sapiens OX=9606 GN=CRYGD PE=1 SV=3	CRYGD	50	8	438	8	8	20.7	6.30962e+07	4.37604e+08	1.97425e+08	4.25795e+08	1.2681e+09	1.45649e+08	1.84855e+08	8.8361e+07	55214268	2.99975e+08	0.2494	2.46639	0.745256	1.12973	4.91531	0.56002	0.458307	0.235025	0.27899	0.716125	0.236529	0.0882007
Q9BR76	Coronin-1B OS=Homo sapiens OX=9606 GN=CORO1B PE=1 SV=1	CORO1B	16	8	44	8	8	54.2	7.21427e+06	1.03684e+07	1.00047e+07	1.64316e+07	1.30128e+07	8.19671e+06	1.33272e+07	1.53352e+07	5.54531e+06	1.95625e+07	0.758691	1.55479	1.00481	1.15993	1.34199	0.838524	0.879107	1.08523	0.74549	1.24253	0.823147	0.270144
P09669	Cytochrome c oxidase subunit 6C OS=Homo sapiens OX=9606 GN=COX6C PE=1 SV=2	COX6C	20	2	20	2	2	8.8	6.25748e+06	5.72151e+06	3.78281e+06	13006473	6.32486e+06	7154323	1.8396e+07	1.53532e+07	4.68416e+06	15903633	0.810787	1.05707	0.468091	1.13122	0.803642	0.901736	1.49507	1.33865	0.775859	1.24456	1.34772	0.154361
Q9UHQ4	B-cell receptor-associated protein 29 OS=Homo sapiens OX=9606 GN=BCAP29 PE=1 SV=2	BCAP29	8	2	16	2	2	28.3	1.51085e+06	1.16431e+06	1.31241e+06	1.94321e+06	1.55033e+06	1.02372e+06	1.1881e+06	1.78676e+06	485614	1.94496e+06	1.35926	1.4936	1.12761	1.17349	1.36775	0.895906	0.670445	1.0817	0.558489	1.05682	0.653718	0.0120345
P52943	Cysteine-rich protein 2 OS=Homo sapiens OX=9606 GN=CRIP2 PE=1 SV=1	CRIP2	60	6	40	6	6	22.5	10574216	9.93216e+06	8.90169e+06	2.10367e+07	1.29574e+07	1.26853e+07	2.16917e+07	1.44613e+07	4.03307e+06	1.89194e+07	0.978833	1.31096	0.786941	1.30713	1.17621	1.14226	1.25946	0.900801	0.477243	1.05774	0.870043	0.408852
P51572	B-cell receptor-associated protein 31 OS=Homo sapiens OX=9606 GN=BCAP31 PE=1 SV=3	BCAP31	34	8	134	8	8	28	1.93453e+07	2.72995e+07	1.95677e+07	3.53761e+07	2.11942e+07	3.9879e+07	7.33252e+07	4.83983e+07	2.1253e+07	5.26392e+07	0.675725	1.35968	0.652746	0.82944	0.725965	1.35501	1.60649	1.13759	0.948986	1.11049	1.45128	0.0402409
P02730	Band 3 anion transport protein OS=Homo sapiens OX=9606 GN=SLC4A1 PE=1 SV=3	SLC4A1	36	22	403	22	22	101.7	3.43432e+08	2.0234e+08	1.44453e+08	8.27055e+07	1.66196e+08	1.60427e+08	1.26116e+07	1.20162e+07	5.80313e+08	1.80529e+07	2.49508	2.0961	1.00226	0.403328	1.18404	1.13377	0.0574703	0.058745	5.38952	0.079214	0.935649	0.173835
P35613	Basigin OS=Homo sapiens OX=9606 GN=BSG PE=1 SV=2	BSG	22	7	63	7	7	42.2	7.95672e+06	6954568	4.04798e+06	1.6777e+07	1.18391e+07	9.82554e+06	1.81787e+07	2.06522e+07	1.03452e+07	2.73645e+07	0.743418	0.926523	0.361199	1.05219	1.08473	0.893017	1.06535	1.29846	1.23562	1.54418	1.4483	0.0942369
Q9UBV7	Beta-1,4-galactosyltransferase 7 OS=Homo sapiens OX=9606 GN=B4GALT7 PE=1 SV=1	B4GALT7	2	1	1	1	1	37.4
O95817	BAG family molecular chaperone regulator 3 OS=Homo sapiens OX=9606 GN=BAG3 PE=1 SV=3	BAG3	16	6	29	6	6	61.6	2.07899e+06	4.25087e+06	4286111	4.75517e+06	6.39249e+06	2755737	4.20975e+06	4.03769e+06	365001	4151758	0.697829	2.03452	1.37395	1.07138	2.10413	0.899785	0.886308	0.911991	0.156615	0.841666	0.507617	0.0944884
O00499	Myc box-dependent-interacting protein 1 OS=Homo sapiens OX=9606 GN=BIN1 PE=1 SV=1	BIN1	7	3	11	3	3	64.7	351961	414572		1.51171e+06	376608	739185	1.71877e+06	2.89572e+06		3.83522e+06	0.297516	0.499692		0.857756	0.312183	0.607816	0.911306	1.64715		1.95802	2.60493	0.0406331
Q01518	Adenylyl cyclase-associated protein 1 OS=Homo sapiens OX=9606 GN=CAP1 PE=1 SV=5	CAP1	37	14	248	14	14	51.9	4.20839e+07	3.9026e+07	5.44675e+07	7.34157e+07	4.1983e+07	4.9312e+07	1.12957e+08	1.03355e+08	4.52734e+07	1.02759e+08	0.792408	1.04779	0.979443	0.927902	0.775194	0.903211	1.33407	1.30956	1.08973	1.16859	1.28355	0.0280893
Q8N126	Cell adhesion molecule 3 OS=Homo sapiens OX=9606 GN=CADM3 PE=1 SV=1	CADM3	21	5	102	5	5	43.3	2.18543e+07	1.42256e+07	1.7495e+07	3.09572e+07	24791641	1.39711e+07	2.2161e+07	2.43141e+07	1.72415e+07	2.66842e+07	1.27984	1.18789	0.978456	1.21692	1.42373	0.795891	0.814028	0.95816	1.29074	0.943808	0.789018	0.0492253
Q9H4Z3	mRNA (2'-O-methyladenosine-N(6)-)-methyltransferase OS=Homo sapiens OX=9606 GN=PCIF1 PE=1 SV=1	PCIF1	6	2	9	2	2	80.6	201372		800619	364672	1.21415e+06		1.7559e+06	1.43542e+06	361641	845862	0.288849		1.09675	0.351119	1.70785		1.5798	1.38552	0.663122	0.732794	1.26612	0.419953
Q9NR28	Diablo homolog, mitochondrial OS=Homo sapiens OX=9606 GN=DIABLO PE=1 SV=1	DIABLO	31	7	84	7	7	27.1	3.03513e+07	1.45334e+07	2.87777e+07	3.71122e+07	2.95764e+07	2.36299e+07	5.4326e+07	8.12433e+07	18685237	52485793	1.02458	0.699555	0.927753	0.840939	0.979078	0.775947	1.15029	1.8455	0.806324	1.07009	1.26303	0.294046
Q07021	Complement component 1 Q subcomponent-binding protein, mitochondrial OS=Homo sapiens OX=9606 GN=C1QBP PE=1 SV=1	C1QBP	26	4	56	4	4	31.3	1.26528e+07	1.21075e+07	9.63916e+06	2.25853e+07	1.42978e+07	8.49578e+06	1.27522e+07	1.14115e+07	5.59367e+06	1.57378e+07	1.26399	1.72463	0.91961	1.51447	1.40064	0.825586	0.799045	0.767111	0.714326	0.949535	0.594371	0.00251066
P09871	Complement C1s subcomponent OS=Homo sapiens OX=9606 GN=C1S PE=1 SV=1	C1S	15	8	24	8	8	76.6	6.51427e+06	9.33302e+06	2.35889e+06	3.08413e+06	4.07117e+06	2.94764e+06	8.59812e+06	3.89703e+06	1.51602e+07	6.24001e+06	1.31057	2.67733	0.453222	0.416492	0.803187	0.576862	1.08499	0.527579	3.89889	0.75821	1.20946	0.815186
P11586	C-1-tetrahydrofolate synthase, cytoplasmic OS=Homo sapiens OX=9606 GN=MTHFD1 PE=1 SV=4	MTHFD1	25	19	200	19	19	101.5	2.50313e+07	1.02416e+07	2.13384e+07	2.48275e+07	2.08793e+07	2.15876e+07	3.4759e+07	5.03672e+07	1.56947e+07	4.97629e+07	1.14123	0.665802	0.929093	0.759805	0.93349	0.957408	0.994002	1.54524	0.914714	1.37027	1.30528	0.101302
Q6UB35	Monofunctional C1-tetrahydrofolate synthase, mitochondrial OS=Homo sapiens OX=9606 GN=MTHFD1L PE=1 SV=1	MTHFD1L	8	7	22	7	7	105.7	7.64403e+06	3.99764e+06	9.68657e+06	1.43926e+07	9974903	6.04341e+06	8.12275e+06	1.10983e+07	6.32133e+06	1.12585e+07	1.08043	0.805684	1.30754	1.36551	1.38257	0.830923	0.720126	1.05558	1.14216	0.961096	0.792679	0.124215
Q13740	CD166 antigen OS=Homo sapiens OX=9606 GN=ALCAM PE=1 SV=2	ALCAM	26	10	45	10	10	65.1	3.20935e+06	3.43509e+06	5.43059e+06	5.66326e+06	1.22323e+07	7.58308e+06	1.03874e+07	2.47504e+06	5.91298e+06	8.64266e+06	0.618168	0.943441	0.998956	0.732212	2.31049	1.42082	1.25495	0.320799	1.45593	1.00542	0.97406	0.93062
A6NDU8	UPF0600 protein C5orf51 OS=Homo sapiens OX=9606 GN=C5orf51 PE=1 SV=1	C5orf51	10	1	3	1	1	33.6	608494	127902	473859	410812	203129
Q9H444	Charged multivesicular body protein 4b OS=Homo sapiens OX=9606 GN=CHMP4B PE=1 SV=1	CHMP4B	4	1	3	1	1	24.9	928763		1.25834e+06	1872605	933512		3.37141e+06		1.97207e+06
Q8IWX8	Calcium homeostasis endoplasmic reticulum protein OS=Homo sapiens OX=9606 GN=CHERP PE=1 SV=3	CHERP	3	2	3	2	2	103.6	332131		422682	581457	328298	884997	1.08206e+06	1.24027e+06	409003		0.629661		0.765279	0.739937	0.610337	1.63208	1.2867	1.58225	0.991213		2.00066	0.00184035
Q9Y2B0	Protein canopy homolog 2 OS=Homo sapiens OX=9606 GN=CNPY2 PE=1 SV=1	CNPY2	38	5	53	5	5	20.6	4.69079e+06	5.26511e+06	1.02066e+07	9.04261e+06	8.12557e+06	1.06691e+07	2.18536e+07	1.96631e+07	7.40155e+06	2.04992e+07	0.499953	0.800161	1.0389	0.646929	0.849261	1.10615	1.46096	1.41025	1.00844	1.31956	1.64407	0.00706126
P30622	CAP-Gly domain-containing linker protein 1 OS=Homo sapiens OX=9606 GN=CLIP1 PE=1 SV=2	CLIP1	1	1	7	1	1	162.1	950692	318487	923457	1.0594e+06	654068	188343	512510	414190		919104
Q9UKZ1	CCR4-NOT transcription complex subunit 11 OS=Homo sapiens OX=9606 GN=CNOT11 PE=1 SV=1	CNOT11	4	1	1	1	1	55.2
Q9H5X1	Cytosolic iron-sulfur assembly component 2A OS=Homo sapiens OX=9606 GN=CIAO2A PE=1 SV=1	CIAO2A	6	1	2	1	1	18.3				332564			490869	219845		342197
P01024	Complement C3 OS=Homo sapiens OX=9606 GN=C3 PE=1 SV=2	C3	51	70	1214	70	70	187	5.75989e+08	4.46367e+08	3.66038e+08	2.38078e+08	4.39581e+08	6.97884e+08	1.56312e+08	1.73221e+08	1.19099e+09	2.77526e+08	1.58006	1.74598	0.958949	0.43839	1.18251	1.86229	0.268957	0.319759	4.1765	0.459806	1.20004	0.626681
Q9Y3D0	Cytosolic iron-sulfur assembly component 2B OS=Homo sapiens OX=9606 GN=CIAO2B PE=1 SV=1	CIAO2B	31	3	10	3	3	17.7	4.02024e+06	1.41476e+06	1.46594e+06	3.70064e+06	3.37022e+06	1.44377e+06	3.6917e+06	2.48705e+06	1.18546e+06	3.33093e+06	1.92685	0.966862	0.670998	1.19057	1.58401	0.673127	1.10982	0.802122	0.726321	0.964211	0.674461	0.133444
Q9NRP2	COX assembly mitochondrial protein 2 homolog OS=Homo sapiens OX=9606 GN=CMC2 PE=1 SV=1	CMC2	28	1	2	1	1	9.5	174745		161989	311520	467787	182137
Q5HYK3	2-methoxy-6-polyprenyl-1,4-benzoquinol methylase, mitochondrial OS=Homo sapiens OX=9606 GN=COQ5 PE=1 SV=2	COQ5	10	2	16	2	2	37.1	633233		262966	631281	682383	397255	475599	689284	186866	923035	1.46094		0.579398	0.977623	1.54383	0.89154	0.688239	1.07011	0.551115	1.28617	0.786912	0.441884
P19784	Casein kinase II subunit alpha' OS=Homo sapiens OX=9606 GN=CSNK2A2 PE=1 SV=1	CSNK2A2	13	3	17	3	3	41.2	648810	1.63766e+06	969678	2.89022e+06	2.05993e+06	1.49606e+06	2.75367e+06	1.41518e+06	2.2378e+06	1.9221e+06	0.450308	1.6207	0.642731	1.34649	1.402	1.01005	1.19877	0.660944	1.98544	0.805711	1.03638	0.820367
O60888	Protein CutA OS=Homo sapiens OX=9606 GN=CUTA PE=1 SV=2	CUTA	16	2	67	2	2	19.1	1.68895e+07	1.09719e+07	1.74052e+07	2.61233e+07	2.09747e+07	2.00436e+07	2.3942e+07	1.59968e+07	1.06823e+07	2.61606e+07	1.11721	1.03487	1.09952	1.15991	1.36056	1.28972	0.993361	0.712049	0.903288	1.04514	0.856462	0.153624
P14406	Cytochrome c oxidase subunit 7A2, mitochondrial OS=Homo sapiens OX=9606 GN=COX7A2 PE=1 SV=1	COX7A2	28	2	30	2	2	9.4	9.44851e+06	4.95212e+06	5.52678e+06	1.00101e+07	7.83828e+06	5.38421e+06	1.51984e+07	7.74897e+06	5.79013e+06	1.05865e+07	1.43354	1.07133	0.800804	1.01945	1.16619	0.79464	1.44635	0.791132	1.12299	0.970078	0.933329	0.612669
P30040	Endoplasmic reticulum resident protein 29 OS=Homo sapiens OX=9606 GN=ERP29 PE=1 SV=4	ERP29	44	10	146	10	10	29	2.84786e+07	2.9564e+07	3.31823e+07	4.96455e+07	3.7352e+07	3.78526e+07	52448485	5.23107e+07	2.48383e+07	7.13816e+07	0.854558	1.26494	0.950907	0.999959	1.09911	1.1049	0.987156	1.05627	0.952769	1.29366	1.04358	0.606493
P21291	Cysteine and glycine-rich protein 1 OS=Homo sapiens OX=9606 GN=CSRP1 PE=1 SV=3	CSRP1	55	8	117	8	8	20.6	3.77892e+07	2.80651e+07	1.04174e+08	5.30328e+07	4.02419e+07	9.75705e+07	5.54774e+07	1.04292e+08	4.6602e+07	1.15961e+08	0.692198	0.73302	1.82235	0.65206	0.722845	1.73854	0.637397	1.28551	1.09122	1.28288	1.30569	0.265071
Q9H4D0	Calsyntenin-2 OS=Homo sapiens OX=9606 GN=CLSTN2 PE=1 SV=2	CLSTN2	1	1	1	1	1	106.9				871018			1.27317e+06	759369
Q12996	Cleavage stimulation factor subunit 3 OS=Homo sapiens OX=9606 GN=CSTF3 PE=1 SV=1	CSTF3	3	1	5	1	1	82.9						140542	198983	312823		169965
O75369	Filamin-B OS=Homo sapiens OX=9606 GN=FLNB PE=1 SV=2	FLNB	50	96	1861	88	91	278	3.92265e+08	3.57626e+08	6.47925e+08	8.22439e+08	5.79439e+08	5.73617e+08	1.02237e+09	1.31713e+09	4.18407e+08	1.30522e+09	0.66013	0.858155	1.04132	0.929038	0.956228	0.939022	1.07917	1.49155	0.900103	1.32661	1.29058	0.0831388
Q9BUQ8	Probable ATP-dependent RNA helicase DDX23 OS=Homo sapiens OX=9606 GN=DDX23 PE=1 SV=3	DDX23	2	2	4	2	2	95.5	213030	556799	987727	1.13531e+06	781714	1.04401e+06	1.93156e+06	1.24615e+06		540645	0.28439	1.05988	1.25927	1.01734	1.02335	1.35576	1.61738	1.11944		0.435908	1.21885	0.628186
Q9Y2H6	Fibronectin type-III domain-containing protein 3A OS=Homo sapiens OX=9606 GN=FNDC3A PE=1 SV=4	FNDC3A	2	1	6	1	1	131.8	273356	284096	460937	1.15274e+06	831153	392024	696248	546569		73569.9
Q8NBQ5	Estradiol 17-beta-dehydrogenase 11 OS=Homo sapiens OX=9606 GN=HSD17B11 PE=1 SV=3	HSD17B11	10	3	8	3	3	32.9	1.10861e+06	1.60467e+06	1.33726e+06	2.14283e+06	1.16798e+06	1.58328e+06	1.96711e+06	1.6402e+06		2.13906e+06	0.849929	1.7542	0.979105	1.10274	0.878105	1.18078	0.945944	0.84618		0.990466	0.890391	0.610742
Q13217	DnaJ homolog subfamily C member 3 OS=Homo sapiens OX=9606 GN=DNAJC3 PE=1 SV=1	DNAJC3	4	1	1	1	1	57.5							320513			278780
Q9UBM7	7-dehydrocholesterol reductase OS=Homo sapiens OX=9606 GN=DHCR7 PE=1 SV=1	DHCR7	10	3	11	3	3	54.5	2.27804e+06	291125	1.10322e+06	3.58547e+06	1.65018e+06	383810	3.81563e+06	1.5136e+06	937567	1.33963e+06	1.68707	0.307425	0.780268	1.78237	1.19842	0.276498	1.77243	0.754298	0.887603	0.599195	0.745371	0.521093
P13798	Acylamino-acid-releasing enzyme OS=Homo sapiens OX=9606 GN=APEH PE=1 SV=4	APEH	30	15	208	15	15	81.2	3.48544e+07	1.43111e+07	1.74582e+07	6.50558e+07	2.25496e+07	2.72129e+07	3.409e+07	8.68627e+07	3.44104e+07	3.04653e+07	1.18764	0.695325	0.568116	1.48797	0.753479	0.902003	0.728596	1.99169	1.49886	0.626968	1.22495	0.564134
O00244	Copper transport protein ATOX1 OS=Homo sapiens OX=9606 GN=ATOX1 PE=1 SV=1	ATOX1	37	2	17	2	2	7.4	1.45293e+06	2.01364e+06	2.18624e+06	2.7841e+06	1.7256e+06	2.80404e+06	7.58327e+06	5.23485e+06	1.93736e+06	6.98655e+06	0.52387	1.03525	0.752808	0.673819	0.61013	0.98348	1.715	1.27011	0.892961	1.52143	1.77508	0.00972112
Q12979	Active breakpoint cluster region-related protein OS=Homo sapiens OX=9606 GN=ABR PE=1 SV=2	ABR	4	2	4	1	1	97.5
Q9BV23	Monoacylglycerol lipase ABHD6 OS=Homo sapiens OX=9606 GN=ABHD6 PE=1 SV=1	ABHD6	7	2	4	2	2	38.3	519028	277968	616437	759542	614463	573882	1.95199e+06	1.26923e+06	1.12046e+06	959578	0.749822	0.572596	0.850482	0.736545	0.870497	0.80648	1.76879	1.23387	2.06923	0.837256	1.77665	0.0365305
O95870	Phosphatidylserine lipase ABHD16A OS=Homo sapiens OX=9606 GN=ABHD16A PE=1 SV=3	ABHD16A	2	1	2	1	1	63.2	764072		874023	997879	698392		655234	638963		817832
Q9NYB9	Abl interactor 2 OS=Homo sapiens OX=9606 GN=ABI2 PE=1 SV=1	ABI2	12	5	17	3	5	55.6	2.36571e+06	2.41861e+06	1495515	4.51149e+06	2.58307e+06	2.85064e+06	3.97784e+06	4.66778e+06	3.39384e+06	5.56928e+06	0.875035	1.27561	0.52828	1.12012	0.936926	1.02567	0.922873	1.16181	1.60472	1.24415	1.25829	0.192229
P11310	Medium-chain specific acyl-CoA dehydrogenase, mitochondrial OS=Homo sapiens OX=9606 GN=ACADM PE=1 SV=1	ACADM	23	8	96	8	8	46.6	1.15867e+07	9.39045e+06	1.28556e+07	2.05916e+07	1.62669e+07	1.13398e+07	2.08009e+07	1.65928e+07	8.11923e+06	1.94449e+07	0.986481	1.14	1.04528	1.1768	1.35812	0.939158	1.11082	0.950629	0.883669	0.999877	0.855866	0.0518837
P46736	Lys-63-specific deubiquitinase BRCC36 OS=Homo sapiens OX=9606 GN=BRCC3 PE=1 SV=2	BRCC3	9	2	9	2	2	36	691032	1.34785e+06	1.12702e+06	765086	598242	739845	1.44952e+06	448664	318229	953100	1.02481	2.85018	1.59619	0.761615	0.870014	1.06731	1.34834	0.44774	0.603292	0.853678	0.608261	0.188992
P49748	Very long-chain specific acyl-CoA dehydrogenase, mitochondrial OS=Homo sapiens OX=9606 GN=ACADVL PE=1 SV=1	ACADVL	40	21	334	21	21	70.3	8.47123e+07	4.31574e+07	6.09975e+07	9.07609e+07	6.85358e+07	5.68798e+07	9.86296e+07	8.46859e+07	4.78872e+07	9.39448e+07	1.45186	1.05468	0.998388	1.04414	1.15186	0.948286	1.06027	0.976674	1.04916	0.972437	0.878249	0.123278
Q15172	Serine/threonine-protein phosphatase 2A 56 kDa regulatory subunit alpha isoform OS=Homo sapiens OX=9606 GN=PPP2R5A PE=1 SV=1	PPP2R5A	8	3	6	3	3	56.2	657248	486240	631408	2152105	1.53099e+06	583257	949682	1.3003e+06		1.525e+06	0.754122	0.795517	0.691881	1.65751	1.72262	0.650992	0.683473	1.00396		1.0568	0.754943	0.411989
P08697	Alpha-2-antiplasmin OS=Homo sapiens OX=9606 GN=SERPINF2 PE=1 SV=3	SERPINF2	19	7	47	7	7	54.5	1.33798e+07	1.3286e+07	1.15134e+07	7800082	8.68666e+06	1.71533e+07	1.34276e+07	6.59112e+06	3.07273e+07	8.01282e+06	1.28231	1.81563	1.0538	0.501792	0.816397	1.59917	0.807186	0.425073	3.76455	0.46381	1.29066	0.983979
Q14738	Serine/threonine-protein phosphatase 2A 56 kDa regulatory subunit delta isoform OS=Homo sapiens OX=9606 GN=PPP2R5D PE=1 SV=1	PPP2R5D	10	5	22	4	4	69.9	1.9903e+06	1.29147e+06	2.49838e+06	6.05732e+06	2.69311e+06	3.26057e+06	5.03123e+06	3.98343e+06	1.29357e+06	3.77858e+06	0.781344	0.72293	0.936681	1.59619	1.03677	1.24515	1.23888	1.05231	0.649169	0.895908	1.00148	0.936956
P01023	Alpha-2-macroglobulin OS=Homo sapiens OX=9606 GN=A2M PE=1 SV=3	A2M	52	56	1388	49	57	163.2	1.01036e+09	5.83593e+08	6.58072e+08	2.68094e+08	5.73696e+08	7.76978e+08	8.01856e+07	9.79027e+08	1.73736e+09	9.72326e+08	1.65507	1.36312	1.02949	0.294785	0.921563	1.23809	0.0823883	1.07918	3.63809	0.961969	1.32972	0.890143
Q9NPJ3	Acyl-coenzyme A thioesterase 13 OS=Homo sapiens OX=9606 GN=ACOT13 PE=1 SV=1	ACOT13	9	1	7	1	1	15	2.19423e+06	1.65957e+06	3.16072e+06	2.74914e+06	1.94845e+06	594497	2.00501e+06	1.5679e+06	2.37018e+06	2.08182e+06
O00400	Acetyl-coenzyme A transporter 1 OS=Homo sapiens OX=9606 GN=SLC33A1 PE=1 SV=1	SLC33A1	7	3	4	3	3	60.9	484387	1.29721e+06	1.49983e+06	1.81575e+06	791458	900890	2.56111e+06	2.28719e+06	422535	2.54523e+06	0.415038	1.58487	1.22729	1.04432	0.665009	0.75088	1.37643	1.31874	0.46281	1.31714	1.05864	0.81217
Q9NUQ8	ATP-binding cassette sub-family F member 3 OS=Homo sapiens OX=9606 GN=ABCF3 PE=1 SV=2	ABCF3	5	3	18	3	3	79.7	771524	399294	520385	1.18567e+06	584580	501023	734781	730009	481160	819343	1.43514	1.05907	0.924438	1.48043	1.06633	0.906576	0.857298	0.913759	1.14413	0.920491	0.79496	0.072257
P63151	Serine/threonine-protein phosphatase 2A 55 kDa regulatory subunit B alpha isoform OS=Homo sapiens OX=9606 GN=PPP2R2A PE=1 SV=1	PPP2R2A	16	6	21	4	6	51.7	5.87776e+06	4.90711e+06	1.1094e+07	9.31247e+06	5.49194e+06	5.89004e+06	8.20647e+07	9.29501e+07	905263	8.86252e+07	0.239508	0.285116	0.431722	0.254715	0.219452	0.23347	2.09747	2.5487	0.0471549	2.1811	4.96878	0.309947
O14639	Actin-binding LIM protein 1 OS=Homo sapiens OX=9606 GN=ABLIM1 PE=1 SV=3	ABLIM1	13	8	33	8	8	87.6	5.00687e+06	8.36839e+06	7.12079e+06	1.13797e+07	6.98676e+06	9.59028e+06	1.00554e+07	9.28174e+06	6.68551e+06	1.39346e+07	0.708727	1.68904	0.962609	1.08124	0.969824	1.32053	0.89278	0.884103	1.20974	1.19129	1.01608	0.796633
O95816	BAG family molecular chaperone regulator 2 OS=Homo sapiens OX=9606 GN=BAG2 PE=1 SV=1	BAG2	9	2	10	2	2	23.8	3.72326e+06	794002	2.63407e+06	3.05251e+06	2.23549e+06	905879	1.60184e+06	737069	2.18725e+06	419261	2.54747	0.77463	1.72117	1.40192	1.4999	0.60292	0.687439	0.339355	1.91306	0.173253	0.467713	0.0525965
Q9Y305	Acyl-coenzyme A thioesterase 9, mitochondrial OS=Homo sapiens OX=9606 GN=ACOT9 PE=1 SV=2	ACOT9	21	7	68	7	7	49.9	3.20091e+06	3.62476e+06	7.17877e+06	7.91885e+06	5.67396e+06	3.51893e+06	6.34905e+06	6.7865e+06	2.3007e+06	5.22564e+06	0.773646	1.24921	1.65702	1.28473	1.3448	0.827339	0.962516	1.10376	0.710841	0.762815	0.692184	0.0453126
P11766	Alcohol dehydrogenase class-3 OS=Homo sapiens OX=9606 GN=ADH5 PE=1 SV=4	ADH5	32	10	184	10	10	39.7	5.41697e+07	4.32539e+07	5.19017e+07	5.91845e+07	2.62846e+07	5.93334e+07	9.1051e+07	1.00875e+08	3.96834e+07	1.07693e+08	1.07022	1.21851	0.979279	0.784881	0.509238	1.1403	1.12832	1.3411	1.00223	1.28503	1.2926	0.105803
P63104	14-3-3 protein zeta/delta OS=Homo sapiens OX=9606 GN=YWHAZ PE=1 SV=1	YWHAZ	73	17	434	12	15	27.7	1.77881e+08	8.93447e+07	1.84842e+08	2.29651e+08	1.73408e+08	1.85744e+08	2.70902e+08	2.66528e+08	1.28885e+08	2.87201e+08	1.11618	0.799394	1.10768	0.967284	1.06704	1.13377	1.06622	1.12541	1.03383	1.08843	1.07713	0.245087
Q9Y478	5'-AMP-activated protein kinase subunit beta-1 OS=Homo sapiens OX=9606 GN=PRKAB1 PE=1 SV=4	PRKAB1	10	2	5	1	1	30.4		100556	180190	278899	281940	30223.1	134630	36521.4		93951.9
O75531	Barrier-to-autointegration factor OS=Homo sapiens OX=9606 GN=BANF1 PE=1 SV=1	BANF1	48	3	66	3	3	10.1	9.67316e+06	1.02809e+07	2.58636e+07	2.31061e+07	1.41726e+07	1.62128e+07	2.20982e+07	1.69071e+07	8.14772e+06	1.74945e+07	0.738336	1.11893	1.88531	1.18384	1.06081	1.20378	1.05797	0.868389	0.794997	0.80649	0.790287	0.26807
Q9ULX6	A-kinase anchor protein 8-like OS=Homo sapiens OX=9606 GN=AKAP8L PE=1 SV=4	AKAP8L	4	2	10	2	2	71.6	1.21127e+06	250289	655840	741337	1.8889e+06	377346	1.15766e+06	1.33165e+06	140161	1.51636e+06	1.63507	0.481755	0.845482	0.671727	2.50041	0.495496	0.980184	1.20962	0.241862	1.23626	0.678695	0.41936
P30838	Aldehyde dehydrogenase, dimeric NADP-preferring OS=Homo sapiens OX=9606 GN=ALDH3A1 PE=1 SV=3	ALDH3A1	27	10	102	9	9	50.4	8.71437e+06	7.29065e+06	9.06137e+06	9.07798e+06	9.94728e+06	31013556	5.11786e+07	1.14851e+07	4.00794e+07	8.02552e+07	0.422529	0.50405	0.419589	0.295454	0.472965	1.46277	1.55647	0.374729	2.48419	2.3502	3.89123	0.00969651
O75815	Breast cancer anti-estrogen resistance protein 3 OS=Homo sapiens OX=9606 GN=BCAR3 PE=1 SV=1	BCAR3	4	2	5	2	2	92.5				232207	416566		352060	229337		304605				0.63547	1.66544		0.9003	0.629179		0.750046	0.660471	0.631589
O14523	Phospholipid transfer protein C2CD2L OS=Homo sapiens OX=9606 GN=C2CD2L PE=1 SV=3	C2CD2L	2	1	7	1	1	76.1	236676	301117	232266	378418	318849	230798	282974	143230		185226
Q14118	Dystroglycan 1 OS=Homo sapiens OX=9606 GN=DAG1 PE=1 SV=2	DAG1	6	4	21	4	4	97.4	2.98049e+06	1.85527e+06	3.88393e+06	6.20891e+06	4.13016e+06	2.13492e+06	6.67598e+06	4.90501e+06	2.78027e+06	3.91585e+06	0.944987	0.838751	1.17603	1.3214	1.28413	0.658453	1.32765	1.0465	1.12686	0.749853	0.882129	0.391361
P49918	Cyclin-dependent kinase inhibitor 1C OS=Homo sapiens OX=9606 GN=CDKN1C PE=1 SV=1	CDKN1C	8	2	11	2	2	32.2	341123	795637	1.1942e+06	1.18622e+06	741585	713904	1.32672e+06	1.23209e+06	229161	1611288	0.455509	1.51491	1.5229	1.06324	0.971071	0.927319	1.11121	1.1071	0.391174	1.29948	0.87493	0.69414
P16070	CD44 antigen OS=Homo sapiens OX=9606 GN=CD44 PE=1 SV=3	CD44	2	1	2	1	1	81.5	481101	277393	528651		269652				634120
Q99653	Calcineurin B homologous protein 1 OS=Homo sapiens OX=9606 GN=CHP1 PE=1 SV=3	CHP1	10	2	9	2	2	22.4	5.46572e+06	1.78554e+06	4.00102e+06	3.37752e+06	2085433	1.23876e+06	2.99735e+06	1.18013e+06	2.32283e+06	1.56515e+06	2.62884	1.22454	1.83779	1.09042	0.983596	0.579574	0.904242	0.381951	1.42816	0.454655	0.482742	0.0327357
Q14008	Cytoskeleton-associated protein 5 OS=Homo sapiens OX=9606 GN=CKAP5 PE=1 SV=3	CKAP5	8	12	43	12	12	225.4	3.7434e+06	3.17912e+06	4.05007e+06	8.99888e+06	2.54945e+06	5.76326e+06	1.12131e+07	9.47183e+06	5.69968e+06	5.75256e+06	0.775338	0.938898	0.801118	1.2511	0.517815	1.16117	1.45673	1.32014	1.5091	0.719608	1.43939	0.0952966
P09543	2',3'-cyclic-nucleotide 3'-phosphodiesterase OS=Homo sapiens OX=9606 GN=CNP PE=1 SV=2	CNP	33	13	123	13	13	47.5	1.02679e+07	9701890	1.59824e+07	2.10514e+07	1.37e+07	2.20451e+07	4.4634e+07	3.42362e+07	1.4682e+07	3.40386e+07	0.583183	0.785715	0.86691	0.802572	0.763041	1.21798	1.59008	1.30848	1.06598	1.16763	1.67047	0.00066395
P12724	Eosinophil cationic protein OS=Homo sapiens OX=9606 GN=RNASE3 PE=1 SV=2	RNASE3	8	1	1	1	1	18.4	3141151	1.51804e+06	731848	524586	1.12151e+06	410626			2.26217e+06
Q9H9A5	CCR4-NOT transcription complex subunit 10 OS=Homo sapiens OX=9606 GN=CNOT10 PE=1 SV=1	CNOT10	2	1	1	1	1	82.3		163565		369557	307361	311888	558449		311832	344474
Q8IZ52	Chondroitin sulfate synthase 2 OS=Homo sapiens OX=9606 GN=CHPF PE=1 SV=2	CHPF	2	1	6	1	1	85.4			211510	213471		81378.7	178728	176432		181345
Q8NCH0	Carbohydrate sulfotransferase 14 OS=Homo sapiens OX=9606 GN=CHST14 PE=1 SV=2	CHST14	7	2	15	2	2	43	1.70133e+06	527706	2.28628e+06	1.16523e+06	1.347e+06	485925	1.47374e+06	3.76393e+06	2.77808e+06	4.40967e+06	1.06783	0.472272	1.37042	0.490915	0.829057	0.296679	0.580183	1.5897	2.22896	1.67159	1.50505	0.569934
Q01955	Collagen alpha-3(IV) chain OS=Homo sapiens OX=9606 GN=COL4A3 PE=1 SV=3	COL4A3	9	11	841	10	10	161.7	6.48663e+08	6.29832e+08	1.49289e+09	9.03911e+08	8.02842e+08	9.71336e+08	6.93493e+08	1.24784e+09	1.13598e+09	1.10133e+09	0.843126	1.16731	1.85315	0.788641	1.02331	1.22814	0.565388	1.09142	1.8875	0.86457	0.993214	0.892743
Q14061	Cytochrome c oxidase copper chaperone OS=Homo sapiens OX=9606 GN=COX17 PE=1 SV=2	COX17	21	1	1	1	1	6.9	527916			2.47086e+06	1.27386e+06	1.11221e+06	1.69917e+06	2.18831e+06	1.29046e+06	2.74352e+06
Q9ULA0	Aspartyl aminopeptidase OS=Homo sapiens OX=9606 GN=DNPEP PE=1 SV=2	DNPEP	33	10	67	10	10	53.4	9.41945e+06	7.82117e+06	1.04982e+07	1.66986e+07	1.11675e+07	1.34091e+07	14534200	1.42202e+07	1.36956e+07	1.87645e+07	0.905177	1.07168	0.963461	1.07713	1.05237	1.25346	0.876052	0.91955	1.68242	1.08907	1.14808	0.390209
Q9UKG1	DCC-interacting protein 13-alpha OS=Homo sapiens OX=9606 GN=APPL1 PE=1 SV=1	APPL1	15	9	41	9	9	79.6	3.96576e+06	2.73685e+06	3.77676e+06	6499481	4.69327e+06	8.42827e+06	9.06809e+06	7.91232e+06	3.60165e+06	1.22966e+07	0.788034	0.775454	0.716717	0.866918	0.914531	1.62915	1.13023	1.05799	0.914879	1.47575	1.52844	0.00791846
O43598	2'-deoxynucleoside 5'-phosphate N-hydrolase 1 OS=Homo sapiens OX=9606 GN=DNPH1 PE=1 SV=1	DNPH1	6	1	11	1	1	19.1	3.33047e+06	1.28445e+06	1.21418e+06	3.48745e+06	2.96462e+06	2.76355e+06	2177334	1.37024e+06	2.53214e+06	2.64635e+06
Q9Y6C2	EMILIN-1 OS=Homo sapiens OX=9606 GN=EMILIN1 PE=1 SV=3	EMILIN1	10	7	13	7	7	106.6	799455	585091	1.0969e+06	1.86703e+06	2.15401e+06	9.10191e+06	3.70924e+06	3.48925e+06	3222960	4.18168e+06	0.331203	0.345628	0.433985	0.519196	0.875086	3.66805	0.963863	0.972728	1.70686	1.04631	3.33632	0.00697926
P05813	Beta-crystallin A3 OS=Homo sapiens OX=9606 GN=CRYBA1 PE=1 SV=4	CRYBA1	69	13	487	13	13	25.1	9.91271e+07	1.68854e+09	3.56422e+08	9.20153e+08	2.4159e+09	1.85062e+08	3.65598e+08	1.53304e+08	1.1774e+08	6.97693e+08	0.17723	4.30471	0.608581	1.1043	4.23573	0.321859	0.409996	0.184442	0.269099	0.753391	0.185876	0.0978502
[truncated: 2,419 more rows]

## Sheet: Peptide_quant
Sequence	Length	Protein accession	Protein description	Charge	m/z	Mass error [ppm]	PEP	Experiment	Intensity	Unique [yes/no]
[truncated: 327,929+ more rows]
